# Supplementary material for: Analysis of chi angle distributions in free amino acids via multiplet fitting of proton scalar couplings
Source: Magn Reson (Gott). 2024 Aug 19;5(2):103–20. doi: 10.5194/mr-5-103-2024 (PMC11570886; doi:10.5194/mr-5-103-2024)
Supplement: The supplement related to this article is available online at: https://doi.org/10.5194/mr-5-103-2024-supplement. [file mr-5-103-2024-supplement.zip]

Archive with 29 entries (25 files):
- mr-5-103-2024-supplement-title-page.pdf
- Syed2024/
- Syed2024/copernicus.cfg
- Syed2024/scripts/
- Syed2024/scripts/fit1d_gissmo_unzip.sh
- Syed2024/scripts/fit1d_gissmo_download.sh
- Syed2024/scripts/fit1d_fitnmr_run.sh
- Syed2024/scripts/refit_peaks.R
- Syed2024/scripts/fit1d_nmrpipe_run.sh
- Syed2024/scripts/aa_model_download.sh
- Syed2024/pdfscreen.sty
- Syed2024/README.md
- Syed2024/pdfscreencop.sty
- Syed2024/copernicus.cls
- Syed2024/aa_images/
- Syed2024/aa_images/beta.pml
- Syed2024/aa_images/ile.pml
- Syed2024/Syed2024.Rmd
- Syed2024/data/
- Syed2024/data/aa_model.tar.gz
- Syed2024/data/aa_images.tar.gz
- Syed2024/data/fit1d_nmrpipe_output.tar.gz
- Syed2024/data/fit1d_nmrpipe_com.tar.gz
- Syed2024/data/fit1d_gissmo.tar.gz
- Syed2024/data/fit1d_fitnmr_output.tar.gz
- Syed2024/data/fit1d_fitnmr_start.tar.gz
- Syed2024/copernicus.bst
- Syed2024/Syed2024.bib
- Syed2024/DatasetForBBDepRL2010.txt
