# Supplementary material for: Analysis of chi angle distributions in free amino acids via multiplet fitting of proton scalar couplings
Source: Magn Reson (Gott). 2024 Aug 19;5(2):103–20. doi: 10.5194/mr-5-103-2024 (PMC11570886; doi:10.5194/mr-5-103-2024)
Supplement: The supplement related to this article is available online at: https://doi.org/10.5194/mr-5-103-2024-supplement. [file mr-5-103-2024-supplement.zip › Syed2024/scripts/fit1d_gissmo_unzip.sh]

#!/bin/sh

unzip -ud fit1d/ala/400 fit1d/ala/400/bmse000028_simulation_1_nmredata.zip
unzip -ud fit1d/arg/500 fit1d/arg/500/bmse000029_simulation_1_nmredata.zip
unzip -ud fit1d/asn/500 fit1d/asn/500/bmse000030_simulation_1_nmredata.zip
unzip -ud fit1d/asp/400 fit1d/asp/400/bmse000031_simulation_1_nmredata.zip
unzip -ud fit1d/cys/500 fit1d/cys/500/bmse000034_simulation_1_nmredata.zip
unzip -ud fit1d/gln/400 fit1d/gln/400/bmse000038_simulation_1_nmredata.zip
unzip -ud fit1d/glu/500 fit1d/glu/500/bmse000037_simulation_1_nmredata.zip
unzip -ud fit1d/gly/500 fit1d/gly/500/bmse000089_simulation_1_nmredata.zip
unzip -ud fit1d/his/500 fit1d/his/500/bmse000039_simulation_1_nmredata.zip
unzip -ud fit1d/ile/500 fit1d/ile/500/bmse000041_simulation_1_nmredata.zip
unzip -ud fit1d/leu/900 fit1d/leu/900/bmse000042_simulation_2_nmredata.zip
unzip -ud fit1d/lys/500 fit1d/lys/500/bmse000043_simulation_1_nmredata.zip
unzip -ud fit1d/met/500 fit1d/met/500/bmse000044_simulation_1_nmredata.zip
unzip -ud fit1d/phe/500 fit1d/phe/500/bmse000045_simulation_1_nmredata.zip
unzip -ud fit1d/pro/500 fit1d/pro/500/bmse000047_simulation_1_nmredata.zip
unzip -ud fit1d/ser/500 fit1d/ser/500/bmse000048_simulation_1_nmredata.zip
unzip -ud fit1d/thr/500 fit1d/thr/500/bmse000049_simulation_1_nmredata.zip
unzip -ud fit1d/trp/500 fit1d/trp/500/bmse000050_simulation_1_nmredata.zip
unzip -ud fit1d/tyr/500 fit1d/tyr/500/bmse000051_simulation_1_nmredata.zip
unzip -ud fit1d/val/500 fit1d/val/500/bmse000052_simulation_1_nmredata.zip
