# Supplementary material for: Analysis of chi angle distributions in free amino acids via multiplet fitting of proton scalar couplings
Source: Magn Reson (Gott). 2024 Aug 19;5(2):103–20. doi: 10.5194/mr-5-103-2024 (PMC11570886; doi:10.5194/mr-5-103-2024)
Supplement: The supplement related to this article is available online at: https://doi.org/10.5194/mr-5-103-2024-supplement. [file mr-5-103-2024-supplement.zip › Syed2024/scripts/fit1d_gissmo_download.sh]

#!/bin/sh

curl --create-dirs -C - -o fit1d/ala/400/bmse000028_simulation_1_nmredata.zip https://gissmo.bmrb.io/entry/bmse000028/simulation_1/bmse000028_simulation_1_nmredata.zip
curl --create-dirs -C - -o fit1d/arg/500/bmse000029_simulation_1_nmredata.zip https://gissmo.bmrb.io/entry/bmse000029/simulation_1/bmse000029_simulation_1_nmredata.zip
curl --create-dirs -C - -o fit1d/asn/500/bmse000030_simulation_1_nmredata.zip https://gissmo.bmrb.io/entry/bmse000030/simulation_1/bmse000030_simulation_1_nmredata.zip
curl --create-dirs -C - -o fit1d/asp/400/bmse000031_simulation_1_nmredata.zip https://gissmo.bmrb.io/entry/bmse000031/simulation_1/bmse000031_simulation_1_nmredata.zip
curl --create-dirs -C - -o fit1d/cys/500/bmse000034_simulation_1_nmredata.zip https://gissmo.bmrb.io/entry/bmse000034/simulation_1/bmse000034_simulation_1_nmredata.zip
curl --create-dirs -C - -o fit1d/gln/400/bmse000038_simulation_1_nmredata.zip https://gissmo.bmrb.io/entry/bmse000038/simulation_1/bmse000038_simulation_1_nmredata.zip
curl --create-dirs -C - -o fit1d/glu/500/bmse000037_simulation_1_nmredata.zip https://gissmo.bmrb.io/entry/bmse000037/simulation_1/bmse000037_simulation_1_nmredata.zip
curl --create-dirs -C - -o fit1d/gly/500/bmse000089_simulation_1_nmredata.zip https://gissmo.bmrb.io/entry/bmse000089/simulation_1/bmse000089_simulation_1_nmredata.zip
curl --create-dirs -C - -o fit1d/his/500/bmse000039_simulation_1_nmredata.zip https://gissmo.bmrb.io/entry/bmse000039/simulation_1/bmse000039_simulation_1_nmredata.zip
curl --create-dirs -C - -o fit1d/ile/500/bmse000041_simulation_1_nmredata.zip https://gissmo.bmrb.io/entry/bmse000041/simulation_1/bmse000041_simulation_1_nmredata.zip
curl --create-dirs -C - -o fit1d/leu/900/bmse000042_simulation_2_nmredata.zip https://gissmo.bmrb.io/entry/bmse000042/simulation_1/bmse000042_simulation_1_nmredata.zip
curl --create-dirs -C - -o fit1d/lys/500/bmse000043_simulation_1_nmredata.zip https://gissmo.bmrb.io/entry/bmse000043/simulation_1/bmse000043_simulation_1_nmredata.zip
curl --create-dirs -C - -o fit1d/met/500/bmse000044_simulation_1_nmredata.zip https://gissmo.bmrb.io/entry/bmse000044/simulation_1/bmse000044_simulation_1_nmredata.zip
curl --create-dirs -C - -o fit1d/phe/500/bmse000045_simulation_1_nmredata.zip https://gissmo.bmrb.io/entry/bmse000045/simulation_1/bmse000045_simulation_1_nmredata.zip
curl --create-dirs -C - -o fit1d/pro/500/bmse000047_simulation_1_nmredata.zip https://gissmo.bmrb.io/entry/bmse000047/simulation_1/bmse000047_simulation_1_nmredata.zip
curl --create-dirs -C - -o fit1d/ser/500/bmse000048_simulation_1_nmredata.zip https://gissmo.bmrb.io/entry/bmse000048/simulation_1/bmse000048_simulation_1_nmredata.zip
curl --create-dirs -C - -o fit1d/thr/500/bmse000049_simulation_1_nmredata.zip https://gissmo.bmrb.io/entry/bmse000049/simulation_1/bmse000049_simulation_1_nmredata.zip
curl --create-dirs -C - -o fit1d/trp/500/bmse000050_simulation_1_nmredata.zip https://gissmo.bmrb.io/entry/bmse000050/simulation_1/bmse000050_simulation_1_nmredata.zip
curl --create-dirs -C - -o fit1d/tyr/500/bmse000051_simulation_1_nmredata.zip https://gissmo.bmrb.io/entry/bmse000051/simulation_1/bmse000051_simulation_1_nmredata.zip
curl --create-dirs -C - -o fit1d/val/500/bmse000052_simulation_1_nmredata.zip https://gissmo.bmrb.io/entry/bmse000052/simulation_1/bmse000052_simulation_1_nmredata.zip
