# Supplementary material for: Analysis of chi angle distributions in free amino acids via multiplet fitting of proton scalar couplings
Source: Magn Reson (Gott). 2024 Aug 19;5(2):103–20. doi: 10.5194/mr-5-103-2024 (PMC11570886; doi:10.5194/mr-5-103-2024)
Supplement: The supplement related to this article is available online at: https://doi.org/10.5194/mr-5-103-2024-supplement. [file mr-5-103-2024-supplement.zip › Syed2024/scripts/fit1d_nmrpipe_run.sh]

#!/bin/sh

for DIR in fit1d/*/*/*/1H ; do (
	cd $DIR
	pwd
	./fid.com
	./nmrproc.com
); done
