# Supplementary material for: Analysis of chi angle distributions in free amino acids via multiplet fitting of proton scalar couplings
Source: Magn Reson (Gott). 2024 Aug 19;5(2):103–20. doi: 10.5194/mr-5-103-2024 (PMC11570886; doi:10.5194/mr-5-103-2024)
Supplement: The supplement related to this article is available online at: https://doi.org/10.5194/mr-5-103-2024-supplement. [file mr-5-103-2024-supplement.zip › Syed2024/scripts/aa_model_download.sh]

#!/bin/sh

mkdir -p aa_model
curl -o aa_model/ALA_model.pdb https://www.ebi.ac.uk/pdbe/static/files/pdbechem_v2/ALA_model.pdb
curl -o aa_model/ARG_model.pdb https://www.ebi.ac.uk/pdbe/static/files/pdbechem_v2/ARG_model.pdb
curl -o aa_model/ASN_model.pdb https://www.ebi.ac.uk/pdbe/static/files/pdbechem_v2/ASN_model.pdb
curl -o aa_model/ASP_model.pdb https://www.ebi.ac.uk/pdbe/static/files/pdbechem_v2/ASP_model.pdb
curl -o aa_model/CYS_model.pdb https://www.ebi.ac.uk/pdbe/static/files/pdbechem_v2/CYS_model.pdb
curl -o aa_model/GLN_model.pdb https://www.ebi.ac.uk/pdbe/static/files/pdbechem_v2/GLN_model.pdb
curl -o aa_model/GLU_model.pdb https://www.ebi.ac.uk/pdbe/static/files/pdbechem_v2/GLU_model.pdb
curl -o aa_model/GLY_model.pdb https://www.ebi.ac.uk/pdbe/static/files/pdbechem_v2/GLY_model.pdb
curl -o aa_model/HIS_model.pdb https://www.ebi.ac.uk/pdbe/static/files/pdbechem_v2/HIS_model.pdb
curl -o aa_model/ILE_model.pdb https://www.ebi.ac.uk/pdbe/static/files/pdbechem_v2/ILE_model.pdb
curl -o aa_model/LEU_model.pdb https://www.ebi.ac.uk/pdbe/static/files/pdbechem_v2/LEU_model.pdb
curl -o aa_model/LYS_model.pdb https://www.ebi.ac.uk/pdbe/static/files/pdbechem_v2/LYS_model.pdb
curl -o aa_model/MET_model.pdb https://www.ebi.ac.uk/pdbe/static/files/pdbechem_v2/MET_model.pdb
curl -o aa_model/PHE_model.pdb https://www.ebi.ac.uk/pdbe/static/files/pdbechem_v2/PHE_model.pdb
curl -o aa_model/PRO_model.pdb https://www.ebi.ac.uk/pdbe/static/files/pdbechem_v2/PRO_model.pdb
curl -o aa_model/SER_model.pdb https://www.ebi.ac.uk/pdbe/static/files/pdbechem_v2/SER_model.pdb
curl -o aa_model/THR_model.pdb https://www.ebi.ac.uk/pdbe/static/files/pdbechem_v2/THR_model.pdb
curl -o aa_model/TRP_model.pdb https://www.ebi.ac.uk/pdbe/static/files/pdbechem_v2/TRP_model.pdb
curl -o aa_model/TYR_model.pdb https://www.ebi.ac.uk/pdbe/static/files/pdbechem_v2/TYR_model.pdb
curl -o aa_model/VAL_model.pdb https://www.ebi.ac.uk/pdbe/static/files/pdbechem_v2/VAL_model.pdb
