# Supplementary material for: Analysis of chi angle distributions in free amino acids via multiplet fitting of proton scalar couplings
Source: Magn Reson (Gott). 2024 Aug 19;5(2):103–20. doi: 10.5194/mr-5-103-2024 (PMC11570886; doi:10.5194/mr-5-103-2024)
Supplement: The supplement related to this article is available online at: https://doi.org/10.5194/mr-5-103-2024-supplement. [file mr-5-103-2024-supplement.zip › Syed2024/README.md]

The following archive contains the data and scripts for reproducing the Syed et al 2024 manuscript. Building the PDF requires:

- A recent version of R
- The following R packages and their dependencies:
  - `fitnmr` 0.7
  - `knitr`
  - `rticles`
  - `png`
- Pandoc
- TeX distribution

Preprocessing the NMR data and producing the images requires:

- NMRPipe
- PyMOL

Local copies of all files either downloaded from public repositories or created by data processing steps have been included in this archive. Alternatively, you may use the included shell scripts to download a fresh copy and/or process the data yourself.

Do the following steps to create the manuscript PDF:

- Get GISSMO raw data, either:
  - Run `scripts/fit1d_gissmo_download.sh` script to download
  - Extract local copy: `tar -xzf data/fit1d_gissmo.tar.gz`
- Unzip GISSMO data, run: `scripts/fit1d_gissmo_unzip.sh` script
- Make FID conversion and NMR processing scripts, either:
  - Use `bruker` program in all `fit1d/*/*/*/1H` directories and create nmrproc.com scripts
  - Extract local copy: `tar -xzf data/fit1d_nmrpipe_com.tar.gz`
- Make test.ft1 files, either:
  - Run `scripts/fit1d_nmrpipe_run.sh` script
  - Extract local copy: `tar -xzf data/fit1d_nmrpipe_output.tar.gz`
- Extract FitNMR start parameters: `tar -xzf data/fit1d_fitnmr_start.tar.gz`
- Make FitNMR fit output, either:
  - Run `scripts/fit1d_fitnmr_run.sh` script
  - Extract local copy: `tar -xzf data/fit1d_fitnmr_output.tar.gz`
- Get representative amino acid structures, either:
  - Run `scripts/aa_model_download.sh` script to download
  - Extract local copy: `tar -xzf data/aa_model.tar.gz`
- Make amino acid images:
  - Run `aa_images/ile.pml` and `aa_images/beta.pml` in PyMOL
  - Extract local copy: `tar -xzf data/aa_images.tar.gz`
- Render the PDF:
  - Run R and execute: `rmarkdown::render("Syed2024.Rmd")`
  - Open `Syed2024.Rmd` in RStudio and Knit it.


As of publication, it is possible to do almost everything above on NMRBox. You will need to do the following first:

- Install fitnmr 0.7 from the [releases page](https://smith-group.github.io/fitnmr_releases/).
- Install Pandoc somewhere in your NMRBox home directory:
  - Download the `linux-amd64` version from the [releases page](https://github.com/jgm/pandoc/releases/).
  - Extract the archive: `tar -xzf pandoc-<version>-linux-amd64.tar.gz`
  - Add it to your `PATH` before running `R`: `export PATH=$PATH:$(pwd)/pandoc-<version>/bin`

If you get an error that `pdflatex` was not found, you will need to transfer the `Syed2024` directory from NMRBox to a different computer with a TeX distribution installed. You can then compile the PDF:

- From the `Syed2024` directory, run: `pdflatex Syed2024.tex ; bibtex Syed2024 ; pdflatex Syed2024.tex ; pdflatex Syed2024.tex`


The Dunbrak 2010 rotamer library dataset (`DatasetForBBDepRL2010.txt`) was obtained by following the instructions here:

http://dunbrack.fccc.edu/lab/bbdep2010

Its license is here (based on Creative Commons CC BY 4.0 license):

http://dunbrack.fccc.edu/lab/bbdep2010_lic
