# Supplementary material for: Analysis of chi angle distributions in free amino acids via multiplet fitting of proton scalar couplings
Source: Magn Reson (Gott). 2024 Aug 19;5(2):103–20. doi: 10.5194/mr-5-103-2024 (PMC11570886; doi:10.5194/mr-5-103-2024)
Supplement: The supplement related to this article is available online at: https://doi.org/10.5194/mr-5-103-2024-supplement. [file mr-5-103-2024-supplement.zip › Syed2024/aa_images/ile.pml]

delete all

load ../aa_model/ILE_model.pdb

set_view (\
     0.165589988,    0.612089694,    0.773244143,\
    -0.961044908,   -0.075772040,    0.265791357,\
     0.221271902,   -0.787133098,    0.575707614,\
    -0.000381663,    0.000034883,  -15.657435417,\
    53.966224670,   77.984649658,   66.646339417,\
    12.017109871,   19.278739929,  -20.000000000 )

# set_view (\
#      0.165589988,    0.612089694,    0.773244143,\
#     -0.961044908,   -0.075772040,    0.265791357,\
#      0.221271902,   -0.787133098,    0.575707614,\
#     -0.000381663,    0.000034883,  -17.928565979,\
#     53.966224670,   77.984649658,   66.646339417,\
#     14.288230896,   21.549869537,  -20.000000000 )

#viewport 1200,1200

bg white

alter 1/n, formal_charge=+1
alter 1/oxt, formal_charge=-1

h_add 1/n
remove 1/hxt

util.cbaw 1/

# cat(paste0("color ", sub("#", "0x", rgb(t(col2rgb(cols)), maxColorValue=255)), ", 1/", names(cols)), sep="\n")

color 0x61D04F, 1/HA
color 0x2297E6, 1/HB
color 0x9E9E9E, 1/HG12
color 0xF5C710, 1/HG13
color 0xCD0BBC, 1/HG2*
color 0xFFC0CB, 1/HD1*

draw 1200,1200

png ile.png, 6cm, 6cm, 300, 1
