# Supplementary material for: Analysis of chi angle distributions in free amino acids via multiplet fitting of proton scalar couplings
Source: Magn Reson (Gott). 2024 Aug 19;5(2):103–20. doi: 10.5194/mr-5-103-2024 (PMC11570886; doi:10.5194/mr-5-103-2024)
Supplement: The supplement related to this article is available online at: https://doi.org/10.5194/mr-5-103-2024-supplement. [file mr-5-103-2024-supplement.zip › Syed2024/copernicus.bst]

%%
%% This is file `copernicus.bst', version 1.6 (October 2023)
%% generated with the docstrip utility.
%%
%% The original source files were:
%%
%% merlin.mbs  (with options: `head,ay,nat,seq-key,nm-rev,ed-rev,keyxyr,blkyear,dt-end,note-yr,atit-u,jttl-rm,vnum-x,volp-com,pgsep-s,num-xser,btit-rm,bt-rm,isbn,issn,doi,url-doi,edby,blk-com,au-col,in-col,pp,ed,abr,xedn,jabr,url,url-nt,nfss,')
%% ----------------------------------------
%% *** For journals of Copernicus Publications ***
%% 
%% Copyright 1994-2011 Patrick W Daly
 % ===============================================================
 % IMPORTANT NOTICE:
 % This bibliographic style (bst) file has been generated from one or
 % more master bibliographic style (mbs) files, listed above.
 %
 % This generated file can be redistributed and/or modified under the terms
 % of the LaTeX Project Public License Distributed from CTAN
 % archives in directory macros/latex/base/lppl.txt; either
 % version 1 of the License, or any later version.
 % ===============================================================
 % Name and version information of the main mbs file:
 % \ProvidesFile{merlin.mbs}[2011/11/18 4.33 (PWD, AO, DPC)]
 %   For use with BibTeX version 0.99a or later
 %-------------------------------------------------------------------
 % This bibliography style file is intended for texts in ENGLISH
 % This is an author-year citation style bibliography. As such, it is
 % non-standard LaTeX, and requires a special package file to function properly.
 % Such a package is    natbib.sty   by Patrick W. Daly
 % The form of the \bibitem entries is
 %   \bibitem[Jones et al.(1990)]{key}...
 %   \bibitem[Jones et al.(1990)Jones, Baker, and Smith]{key}...
 % The essential feature is that the label (the part in brackets) consists
 % of the author names, as they should appear in the citation, with the year
 % in parentheses following. There must be no space before the opening
 % parenthesis!
 % With natbib v5.3, a full list of authors may also follow the year.
 % In natbib.sty, it is possible to define the type of enclosures that is
 % really wanted (brackets or parentheses), but in either case, there must
 % be parentheses in the label.
 % The \cite command functions as follows:
 %   \citet{key} ==>>                Jones et al. (1990)
 %   \citet*{key} ==>>               Jones, Baker, and Smith (1990)
 %   \citep{key} ==>>                (Jones et al., 1990)
 %   \citep*{key} ==>>               (Jones, Baker, and Smith, 1990)
 %   \citep[chap. 2]{key} ==>>       (Jones et al., 1990, chap. 2)
 %   \citep[e.g.][]{key} ==>>        (e.g. Jones et al., 1990)
 %   \citep[e.g.][p. 32]{key} ==>>   (e.g. Jones et al., 1990, p. 32)
 %   \citeauthor{key} ==>>           Jones et al.
 %   \citeauthor*{key} ==>>          Jones, Baker, and Smith
 %   \citeyear{key} ==>>             1990
 %---------------------------------------------------------------------

%% Rolf Sander (2023):
%% - ISBN also for phdthesis and techreport
%% - urlprefix is now empty

ENTRY
  { address
    author
    booktitle
    chapter
    doi
    edition
    editor
    eid
    howpublished
    institution
    isbn
    issn
    journal
    key
    month
    note
    number
    organization
    pages
    publisher
    school
    series
    title
    type
    url
    volume
    year
  }
  {}
  { label extra.label sort.label short.list }
INTEGERS { output.state before.all mid.sentence after.sentence after.block }
FUNCTION {init.state.consts}
{ #0 'before.all :=
  #1 'mid.sentence :=
  #2 'after.sentence :=
  #3 'after.block :=
}
STRINGS { s t}
FUNCTION {output.nonnull}
{ 's :=
  output.state mid.sentence =
    { ", " * write$ }
    { output.state after.block =
        { add.period$ write$
          newline$
          "\newblock " write$
        }
        { output.state before.all =
            'write$
            { add.period$ " " * write$ }
          if$
        }
      if$
      mid.sentence 'output.state :=
    }
  if$
  s
}
FUNCTION {output}
{ duplicate$ empty$
    'pop$
    'output.nonnull
  if$
}
FUNCTION {output.check}
{ 't :=
  duplicate$ empty$
    { pop$ "empty " t * " in " * cite$ * warning$ }
    'output.nonnull
  if$
}
FUNCTION {fin.entry}
{ add.period$
  write$
  newline$
}

FUNCTION {new.block}
{ output.state before.all =
    'skip$
    { after.block 'output.state := }
  if$
}
FUNCTION {new.sentence}
{ output.state after.block =
    'skip$
    { output.state before.all =
        'skip$
        { after.sentence 'output.state := }
      if$
    }
  if$
}
FUNCTION {add.blank}
{  " " * before.all 'output.state :=
}

FUNCTION {add.colon}
{ duplicate$ empty$
    'skip$
    { ":" * add.blank }
  if$
}

FUNCTION {date.block}
{
  skip$
}

FUNCTION {not}
{   { #0 }
    { #1 }
  if$
}
FUNCTION {and}
{   'skip$
    { pop$ #0 }
  if$
}
FUNCTION {or}
{   { pop$ #1 }
    'skip$
  if$
}
FUNCTION {new.block.checkb}
{ empty$
  swap$ empty$
  and
    'skip$
    'new.block
  if$
}
FUNCTION {field.or.null}
{ duplicate$ empty$
    { pop$ "" }
    'skip$
  if$
}
FUNCTION {emphasize}
{ duplicate$ empty$
    { pop$ "" }
    { "\emph{" swap$ * "}" * }
  if$
}
FUNCTION {tie.or.space.prefix}
{ duplicate$ text.length$ #3 <
    { "~" }
    { " " }
  if$
  swap$
}

FUNCTION {capitalize}
{ "u" change.case$ "t" change.case$ }

FUNCTION {space.word}
{ " " swap$ * " " * }
 % Here are the language-specific definitions for explicit words.
 % Each function has a name bbl.xxx where xxx is the English word.
 % The language selected here is ENGLISH
FUNCTION {bbl.and}
{ "and"}

FUNCTION {bbl.etal}
{ "et~al." }

FUNCTION {bbl.editors}
{ "eds." }

FUNCTION {bbl.editor}
{ "ed." }

FUNCTION {bbl.edby}
{ "edited by" }

FUNCTION {bbl.edition}
{ "edn." }

FUNCTION {bbl.volume}
{ "vol." }

FUNCTION {bbl.of}
{ "of" }

FUNCTION {bbl.number}
{ "no." }

FUNCTION {bbl.nr}
{ "no." }

FUNCTION {bbl.in}
{ "in" }

FUNCTION {bbl.pages}
{ "pp." }

FUNCTION {bbl.page}
{ "p." }

FUNCTION {bbl.chapter}
{ "chap." }

FUNCTION {bbl.techrep}
{ "Tech. Rep." }

FUNCTION {bbl.mthesis}
{ "Master's thesis" }

FUNCTION {bbl.phdthesis}
{ "Ph.D. thesis" }

MACRO {jan} {"Jan."}

MACRO {feb} {"Feb."}

MACRO {mar} {"Mar."}

MACRO {apr} {"Apr."}

MACRO {may} {"May"}

MACRO {jun} {"Jun."}

MACRO {jul} {"Jul."}

MACRO {aug} {"Aug."}

MACRO {sep} {"Sep."}

MACRO {oct} {"Oct."}

MACRO {nov} {"Nov."}

MACRO {dec} {"Dec."}

 %-------------------------------------------------------------------
 % Begin module:
 % \ProvidesFile{physjour.mbs}[2002/01/14 2.2 (PWD)]
MACRO {aa}{"Astron. \& Astrophys."}
MACRO {aasup}{"Astron. \& Astrophys. Suppl. Ser."}
MACRO {aj} {"Astron. J."}
MACRO {aph} {"Acta Phys."}
MACRO {advp} {"Adv. Phys."}
MACRO {ajp} {"Amer. J. Phys."}
MACRO {ajm} {"Amer. J. Math."}
MACRO {amsci} {"Amer. Sci."}
MACRO {anofd} {"Ann. Fluid Dyn."}
MACRO {am} {"Ann. Math."}
MACRO {ap} {"Ann. Phys. (NY)"}
MACRO {adp} {"Ann. Phys. (Leipzig)"}
MACRO {ao} {"Appl. Opt."}
MACRO {apl} {"Appl. Phys. Lett."}
MACRO {app} {"Astroparticle Phys."}
MACRO {apj} {"Astrophys. J."}
MACRO {apjsup} {"Astrophys. J. Suppl."}
MACRO {apss} {"Astrophys. Space Sci."}
MACRO {araa} {"Ann. Rev. Astron. Astrophys."}
MACRO {baas} {"Bull. Amer. Astron. Soc."}
MACRO {baps} {"Bull. Amer. Phys. Soc."}
MACRO {cmp} {"Comm. Math. Phys."}
MACRO {cpam} {"Commun. Pure Appl. Math."}
MACRO {cppcf} {"Comm. Plasma Phys. \& Controlled Fusion"}
MACRO {cpc} {"Comp. Phys. Comm."}
MACRO {cqg} {"Class. Quant. Grav."}
MACRO {cra} {"C. R. Acad. Sci. A"}
MACRO {fed} {"Fusion Eng. \& Design"}
MACRO {ft} {"Fusion Tech."}
MACRO {grg} {"Gen. Relativ. Gravit."}
MACRO {ieeens} {"IEEE Trans. Nucl. Sci."}
MACRO {ieeeps} {"IEEE Trans. Plasma Sci."}
MACRO {ijimw} {"Interntl. J. Infrared \& Millimeter Waves"}
MACRO {ip} {"Infrared Phys."}
MACRO {irp} {"Infrared Phys."}
MACRO {jap} {"J. Appl. Phys."}
MACRO {jasa} {"J. Acoust. Soc. America"}
MACRO {jcp} {"J. Comp. Phys."}
MACRO {jetp} {"Sov. Phys.--JETP"}
MACRO {jfe} {"J. Fusion Energy"}
MACRO {jfm} {"J. Fluid Mech."}
MACRO {jmp} {"J. Math. Phys."}
MACRO {jne} {"J. Nucl. Energy"}
MACRO {jnec} {"J. Nucl. Energy, C: Plasma Phys., Accelerators, Thermonucl. Res."}
MACRO {jnm} {"J. Nucl. Mat."}
MACRO {jpc} {"J. Phys. Chem."}
MACRO {jpp} {"J. Plasma Phys."}
MACRO {jpsj} {"J. Phys. Soc. Japan"}
MACRO {jsi} {"J. Sci. Instrum."}
MACRO {jvst} {"J. Vac. Sci. \& Tech."}
MACRO {nat} {"Nature"}
MACRO {nature} {"Nature"}
MACRO {nedf} {"Nucl. Eng. \& Design/Fusion"}
MACRO {nf} {"Nucl. Fusion"}
MACRO {nim} {"Nucl. Inst. \& Meth."}
MACRO {nimpr} {"Nucl. Inst. \& Meth. in Phys. Res."}
MACRO {np} {"Nucl. Phys."}
MACRO {npb} {"Nucl. Phys. B"}
MACRO {nt/f} {"Nucl. Tech./Fusion"}
MACRO {npbpc} {"Nucl. Phys. B (Proc. Suppl.)"}
MACRO {inc} {"Nuovo Cimento"}
MACRO {nc} {"Nuovo Cimento"}
MACRO {pf} {"Phys. Fluids"}
MACRO {pfa} {"Phys. Fluids A: Fluid Dyn."}
MACRO {pfb} {"Phys. Fluids B: Plasma Phys."}
MACRO {pl} {"Phys. Lett."}
MACRO {pla} {"Phys. Lett. A"}
MACRO {plb} {"Phys. Lett. B"}
MACRO {prep} {"Phys. Rep."}
MACRO {pnas} {"Proc. Nat. Acad. Sci. USA"}
MACRO {pp} {"Phys. Plasmas"}
MACRO {ppcf} {"Plasma Phys. \& Controlled Fusion"}
MACRO {phitrsl} {"Philos. Trans. Roy. Soc. London"}
MACRO {prl} {"Phys. Rev. Lett."}
MACRO {pr} {"Phys. Rev."}
MACRO {physrev} {"Phys. Rev."}
MACRO {pra} {"Phys. Rev. A"}
MACRO {prb} {"Phys. Rev. B"}
MACRO {prc} {"Phys. Rev. C"}
MACRO {prd} {"Phys. Rev. D"}
MACRO {pre} {"Phys. Rev. E"}
MACRO {ps} {"Phys. Scripta"}
MACRO {procrsl} {"Proc. Roy. Soc. London"}
MACRO {rmp} {"Rev. Mod. Phys."}
MACRO {rsi} {"Rev. Sci. Inst."}
MACRO {science} {"Science"}
MACRO {sciam} {"Sci. Am."}
MACRO {sam} {"Stud. Appl. Math."}
MACRO {sjpp} {"Sov. J. Plasma Phys."}
MACRO {spd} {"Sov. Phys.--Doklady"}
MACRO {sptp} {"Sov. Phys.--Tech. Phys."}
MACRO {spu} {"Sov. Phys.--Uspeki"}
MACRO {st} {"Sky and Telesc."}
 % End module: physjour.mbs
 %-------------------------------------------------------------------
 % Begin module:
 % \ProvidesFile{geojour.mbs}[2002/07/10 2.0h (PWD)]
MACRO {aisr} {"Adv. Space Res."}
MACRO {ag} {"Ann. Geophys."}
MACRO {anigeo} {"Ann. Geofis."}
MACRO {angl} {"Ann. Glaciol."}
MACRO {andmet} {"Ann. d. Meteor."}
MACRO {andgeo} {"Ann. d. Geophys."}
MACRO {andphy} {"Ann. Phys.-Paris"}
MACRO {afmgb} {"Arch. Meteor. Geophys. Bioklimatol."}
MACRO {atph} {"Atm\'osphera"}
MACRO {aao} {"Atmos. Ocean"}
MACRO {ass}{"Astrophys. Space Sci."}
MACRO {atenv} {"Atmos. Environ."}
MACRO {aujag} {"Aust. J. Agr. Res."}
MACRO {aumet} {"Aust. Meteorol. Mag."}
MACRO {blmet} {"Bound.-Lay. Meteorol."}
MACRO {bams} {"Bull. Amer. Meteorol. Soc."}
MACRO {cch} {"Clim. Change"}
MACRO {cdyn} {"Clim. Dynam."}
MACRO {cbul} {"Climatol. Bull."}
MACRO {cap} {"Contrib. Atmos. Phys."}
MACRO {dsr} {"Deep-Sea Res."}
MACRO {dhz} {"Dtsch. Hydrogr. Z."}
MACRO {dao} {"Dynam. Atmos. Oceans"}
MACRO {eco} {"Ecology"}
MACRO {empl}{"Earth, Moon and Planets"}
MACRO {envres} {"Environ. Res."}
MACRO {envst} {"Environ. Sci. Technol."}
MACRO {ecms} {"Estuarine Coastal Mar. Sci."}
MACRO {expa}{"Exper. Astron."}
MACRO {geoint} {"Geofis. Int."}
MACRO {geopub} {"Geofys. Publ."}
MACRO {geogeo} {"Geol. Geofiz."}
MACRO {gafd} {"Geophys. Astrophys. Fluid Dyn."}
MACRO {gfd} {"Geophys. Fluid Dyn."}
MACRO {geomag} {"Geophys. Mag."}
MACRO {georl} {"Geophys. Res. Lett."}
MACRO {grl} {"Geophys. Res. Lett."}
MACRO {ga} {"Geophysica"}
MACRO {gs} {"Geophysics"}
MACRO {ieeetap} {"IEEE Trans. Antenn. Propag."}
MACRO {ijawp} {"Int. J. Air Water Pollut."}
MACRO {ijc} {"Int. J. Climatol."}
MACRO {ijrs} {"Int. J. Remote Sens."}
MACRO {jam} {"J. Appl. Meteorol."}
MACRO {jaot} {"J. Atmos. Ocean. Technol."}
MACRO {jatp} {"J. Atmos. Terr. Phys."}
MACRO {jastp} {"J. Atmos. Solar-Terr. Phys."}
MACRO {jce} {"J. Climate"}
MACRO {jcam} {"J. Climate Appl. Meteor."}
MACRO {jcm} {"J. Climate Meteor."}
MACRO {jcy} {"J. Climatol."}
MACRO {jgr} {"J. Geophys. Res."}
MACRO {jga} {"J. Glaciol."}
MACRO {jh} {"J. Hydrol."}
MACRO {jmr} {"J. Mar. Res."}
MACRO {jmrj} {"J. Meteor. Res. Japan"}
MACRO {jm} {"J. Meteor."}
MACRO {jpo} {"J. Phys. Oceanogr."}
MACRO {jra} {"J. Rech. Atmos."}
MACRO {jaes} {"J. Aeronaut. Sci."}
MACRO {japca} {"J. Air Pollut. Control Assoc."}
MACRO {jas} {"J. Atmos. Sci."}
MACRO {jmts} {"J. Mar. Technol. Soc."}
MACRO {jmsj} {"J. Meteorol. Soc. Japan"}
MACRO {josj} {"J. Oceanogr. Soc. Japan"}
MACRO {jwm} {"J. Wea. Mod."}
MACRO {lao} {"Limnol. Oceanogr."}
MACRO {mwl} {"Mar. Wea. Log"}
MACRO {mau} {"Mausam"}
MACRO {meteor} {"``Meteor'' Forschungsergeb."}
MACRO {map} {"Meteorol. Atmos. Phys."}
MACRO {metmag} {"Meteor. Mag."}
MACRO {metmon} {"Meteor. Monogr."}
MACRO {metrun} {"Meteor. Rundsch."}
MACRO {metzeit} {"Meteor. Z."}
MACRO {metgid} {"Meteor. Gidrol."}
MACRO {mwr} {"Mon. Weather Rev."}
MACRO {nwd} {"Natl. Weather Dig."}
MACRO {nzjmfr} {"New Zeal. J. Mar. Freshwater Res."}
MACRO {npg} {"Nonlin. Proc. Geophys."}
MACRO {om} {"Oceanogr. Meteorol."}
MACRO {ocac} {"Oceanol. Acta"}
MACRO {oceanus} {"Oceanus"}
MACRO {paleoc} {"Paleoceanography"}
MACRO {pce} {"Phys. Chem. Earth"}
MACRO {pmg} {"Pap. Meteor. Geophys."}
MACRO {ppom} {"Pap. Phys. Oceanogr. Meteor."}
MACRO {physzeit} {"Phys. Z."}
MACRO {pps} {"Planet. Space Sci."}
MACRO {pss} {"Planet. Space Sci."}
MACRO {pag} {"Pure Appl. Geophys."}
MACRO {qjrms} {"Quart. J. Roy. Meteorol. Soc."}
MACRO {quatres} {"Quat. Res."}
MACRO {rsci} {"Radio Sci."}
MACRO {rse} {"Remote Sens. Environ."}
MACRO {rgeo} {"Rev. Geophys."}
MACRO {rgsp} {"Rev. Geophys. Space Phys."}
MACRO {rdgeo} {"Rev. Geofis."}
MACRO {revmeta} {"Rev. Meteorol."}
MACRO {sgp}{"Surveys in Geophys."}
MACRO {sp} {"Solar Phys."}
MACRO {ssr} {"Space Sci. Rev."}
MACRO {tellus} {"Tellus"}
MACRO {tac} {"Theor. Appl. Climatol."}
MACRO {tagu} {"Trans. Am. Geophys. Union (EOS)"}
MACRO {wrr} {"Water Resour. Res."}
MACRO {weather} {"Weather"}
MACRO {wafc} {"Weather Forecast."}
MACRO {ww} {"Weatherwise"}
MACRO {wmob} {"WMO Bull."}
MACRO {zeitmet} {"Z. Meteorol."}
 % End module: geojour.mbs
%% Copyright 1994-2006 Patrick W DalyMACRO {acmcs} {"ACM Comput. Surv."}

MACRO {acta} {"Acta Inf."}

MACRO {cacm} {"Commun. ACM"}

MACRO {ibmjrd} {"IBM J. Res. Dev."}

MACRO {ibmsj} {"IBM Syst.~J."}

MACRO {ieeese} {"IEEE Trans. Software Eng."}

MACRO {ieeetc} {"IEEE Trans. Comput."}

MACRO {ieeetcad}
 {"IEEE Trans. Comput. Aid. Des."}

MACRO {ipl} {"Inf. Process. Lett."}

MACRO {jacm} {"J.~ACM"}

MACRO {jcss} {"J.~Comput. Syst. Sci."}

MACRO {scp} {"Sci. Comput. Program."}

MACRO {sicomp} {"SIAM J. Comput."}

MACRO {tocs} {"ACM Trans. Comput. Syst."}

MACRO {tods} {"ACM Trans. Database Syst."}

MACRO {tog} {"ACM Trans. Graphic."}

MACRO {toms} {"ACM Trans. Math. Software"}

MACRO {toois} {"ACM Trans. Office Inf. Syst."}

MACRO {toplas} {"ACM Trans. Progr. Lang. Syst."}

MACRO {tcs} {"Theor. Comput. Sci."}

FUNCTION {bibinfo.check}
{ swap$
  duplicate$ missing$
    {
      pop$ pop$
      ""
    }
    { duplicate$ empty$
        {
          swap$ pop$
        }
        { swap$
          pop$
        }
      if$
    }
  if$
}
FUNCTION {bibinfo.warn}
{ swap$
  duplicate$ missing$
    {
      swap$ "missing " swap$ * " in " * cite$ * warning$ pop$
      ""
    }
    { duplicate$ empty$
        {
          swap$ "empty " swap$ * " in " * cite$ * warning$
        }
        { swap$
          pop$
        }
      if$
    }
  if$
}
INTEGERS { nameptr namesleft numnames }


STRINGS  { bibinfo}

FUNCTION {format.names}
{ 'bibinfo :=
  duplicate$ empty$ 'skip$ {
  's :=
  "" 't :=
  #1 'nameptr :=
  s num.names$ 'numnames :=
  numnames 'namesleft :=
    { namesleft #0 > }
    { s nameptr
      "{vv~}{ll}{, jj}{, f.}"
      format.name$
      bibinfo bibinfo.check
      't :=
      nameptr #1 >
        {
          namesleft #1 >
            { ", " * t * }
            {
              s nameptr "{ll}" format.name$ duplicate$ "others" =
                { 't := }
                { pop$ }
              if$
              numnames #2 >
                { "," * }
                'skip$
              if$
              t "others" =
                {
                  " " * bbl.etal *
                }
                {
                  bbl.and
                  space.word * t *
                }
              if$
            }
          if$
        }
        't
      if$
      nameptr #1 + 'nameptr :=
      namesleft #1 - 'namesleft :=
    }
  while$
  } if$
}
FUNCTION {format.names.ed}
{
  format.names
}
FUNCTION {format.key}
{ empty$
    { key field.or.null }
    { "" }
  if$
}

FUNCTION {format.authors}
{ author "author" format.names
}
FUNCTION {get.bbl.editor}
{ editor num.names$ #1 > 'bbl.editors 'bbl.editor if$ }

FUNCTION {format.editors}
{ editor "editor" format.names duplicate$ empty$ 'skip$
    {
      "," *
      " " *
      get.bbl.editor
      *
    }
  if$
}
FUNCTION {format.isbn}
{ isbn "isbn" bibinfo.check
  duplicate$ empty$ 'skip$
    {
      "ISBN " swap$ *
    }
  if$
}

FUNCTION {format.issn}
{ issn "issn" bibinfo.check
  duplicate$ empty$ 'skip$
    {
      "ISSN " swap$ *
    }
  if$
}

FUNCTION {format.doi}
{ doi "doi" bibinfo.check
  duplicate$ empty$ 'skip$
    {
      "\doi{" swap$ * "}" *
    }
  if$
}
FUNCTION {format.note}
{
  doi empty$
    { url empty$
	'skip$
	{ "\urlprefix\url{" url * "}" * output }
      if$
    }
    'skip$
  if$
 note empty$
    { "" }
    { note #1 #1 substring$
      duplicate$ "{" =
        'skip$
        { output.state mid.sentence =
          { "l" }
          { "u" }
        if$
        change.case$
        }
      if$
      note #2 global.max$ substring$ * "note" bibinfo.check
    }
  if$
}

FUNCTION {format.title}
{ title
  "title" bibinfo.check
}
FUNCTION {format.full.names}
{'s :=
 "" 't :=
  #1 'nameptr :=
  s num.names$ 'numnames :=
  numnames 'namesleft :=
    { namesleft #0 > }
    { s nameptr
      "{vv~}{ll}" format.name$
      't :=
      nameptr #1 >
        {
          namesleft #1 >
            { ", " * t * }
            {
              s nameptr "{ll}" format.name$ duplicate$ "others" =
                { 't := }
                { pop$ }
              if$
              t "others" =
                {
                  " " * bbl.etal *
                }
                {
                  numnames #2 >
                    { "," * }
                    'skip$
                  if$
                  bbl.and
                  space.word * t *
                }
              if$
            }
          if$
        }
        't
      if$
      nameptr #1 + 'nameptr :=
      namesleft #1 - 'namesleft :=
    }
  while$
}

FUNCTION {author.editor.key.full}
{ author empty$
    { editor empty$
        { key empty$
            { cite$ #1 #3 substring$ }
            'key
          if$
        }
        { editor format.full.names }
      if$
    }
    { author format.full.names }
  if$
}

FUNCTION {author.key.full}
{ author empty$
    { key empty$
         { cite$ #1 #3 substring$ }
          'key
      if$
    }
    { author format.full.names }
  if$
}

FUNCTION {editor.key.full}
{ editor empty$
    { key empty$
         { cite$ #1 #3 substring$ }
          'key
      if$
    }
    { editor format.full.names }
  if$
}

FUNCTION {make.full.names}
{ type$ "book" =
  type$ "inbook" =
  or
    'author.editor.key.full
    { type$ "proceedings" =
        'editor.key.full
        'author.key.full
      if$
    }
  if$
}

FUNCTION {output.bibitem}
{ newline$
  "\bibitem[{" write$
  label write$
  ")" make.full.names duplicate$ short.list =
     { pop$ }
     { * }
   if$
  "}]{" * write$
  cite$ write$
  "}" write$
  newline$
  ""
  before.all 'output.state :=
}

FUNCTION {if.digit}
{ duplicate$ "0" =
  swap$ duplicate$ "1" =
  swap$ duplicate$ "2" =
  swap$ duplicate$ "3" =
  swap$ duplicate$ "4" =
  swap$ duplicate$ "5" =
  swap$ duplicate$ "6" =
  swap$ duplicate$ "7" =
  swap$ duplicate$ "8" =
  swap$ "9" = or or or or or or or or or
}
FUNCTION {n.separate}
{ 't :=
  ""
  #0 'numnames :=
  { t empty$ not }
  { t #-1 #1 substring$ if.digit
      { numnames #1 + 'numnames := }
      { #0 'numnames := }
    if$
    t #-1 #1 substring$ swap$ *
    t #-2 global.max$ substring$ 't :=
    numnames #5 =
      { duplicate$ #1 #2 substring$ swap$
        #3 global.max$ substring$
        "\," swap$ * *
      }
      'skip$
    if$
  }
  while$
}
FUNCTION {n.dashify}
{
  n.separate
  't :=
  ""
    { t empty$ not }
    { t #1 #1 substring$ "-" =
        { t #1 #2 substring$ "--" = not
            { "--" *
              t #2 global.max$ substring$ 't :=
            }
            {   { t #1 #1 substring$ "-" = }
                { "-" *
                  t #2 global.max$ substring$ 't :=
                }
              while$
            }
          if$
        }
        { t #1 #1 substring$ *
          t #2 global.max$ substring$ 't :=
        }
      if$
    }
  while$
}

FUNCTION {word.in}
{ bbl.in
  ":" *
  " " * }

FUNCTION {format.date}
{ year "year" bibinfo.check duplicate$ empty$
    {
    }
    'skip$
  if$
  extra.label *
}
FUNCTION {format.btitle}
{ title "title" bibinfo.check
  duplicate$ empty$ 'skip$
    {
    }
  if$
}
FUNCTION {either.or.check}
{ empty$
    'pop$
    { "can't use both " swap$ * " fields in " * cite$ * warning$ }
  if$
}
FUNCTION {format.bvolume}
{ volume empty$
    { "" }
    { bbl.volume volume tie.or.space.prefix
      "volume" bibinfo.check * *
      series "series" bibinfo.check
      duplicate$ empty$ 'pop$
        { swap$ bbl.of space.word * swap$
          emphasize * }
      if$
      "volume and number" number either.or.check
    }
  if$
}
FUNCTION {format.number.series}
{ volume empty$
    { number empty$
        { series field.or.null }
        { series empty$
            { number "number" bibinfo.check }
            { output.state mid.sentence =
                { bbl.number }
                { bbl.number capitalize }
              if$
              number tie.or.space.prefix "number" bibinfo.check * *
              bbl.in space.word *
              series "series" bibinfo.check *
            }
          if$
        }
      if$
    }
    { "" }
  if$
}

FUNCTION {format.edition}
{ edition duplicate$ empty$ 'skip$
    {
      output.state mid.sentence =
        { "l" }
        { "t" }
      if$ change.case$
      "edition" bibinfo.check
      " " * bbl.edition *
    }
  if$
}
INTEGERS { multiresult }
FUNCTION {multi.page.check}
{ 't :=
  #0 'multiresult :=
    { multiresult not
      t empty$ not
      and
    }
    { t #1 #1 substring$
      duplicate$ "-" =
      swap$ duplicate$ "," =
      swap$ "+" =
      or or
        { #1 'multiresult := }
        { t #2 global.max$ substring$ 't := }
      if$
    }
  while$
  multiresult
}
FUNCTION {format.pages}
{ pages duplicate$ empty$ 'skip$
    { duplicate$ multi.page.check
        {
          bbl.pages swap$
          n.dashify
        }
        {
          bbl.page swap$
        }
      if$
      tie.or.space.prefix
      "pages" bibinfo.check
      * *
    }
  if$
}
FUNCTION {format.journal.pages}
{ pages duplicate$ empty$ 'pop$
    { swap$ duplicate$ empty$
        { pop$ pop$ format.pages }
        {
          ", " *
          swap$
          n.dashify
          "pages" bibinfo.check
          *
        }
      if$
    }
  if$
}
FUNCTION {format.journal.eid}
{ eid "eid" bibinfo.check
  duplicate$ empty$ 'pop$
    { swap$ duplicate$ empty$ 'skip$
      {
          ", " *
      }
      if$
      swap$ *
    }
  if$
}
FUNCTION {format.vol.num.pages}
{ volume field.or.null
  duplicate$ empty$ 'skip$
    {
      "volume" bibinfo.check
    }
  if$
  eid empty$
    { format.journal.pages }
    { format.journal.eid }
  if$
}

FUNCTION {format.chapter.pages}
{ chapter empty$
    'format.pages
    { type empty$
        { bbl.chapter }
        { type "l" change.case$
          "type" bibinfo.check
        }
      if$
      chapter tie.or.space.prefix
      "chapter" bibinfo.check
      * *
      pages empty$
        'skip$
        { ", " * format.pages * }
      if$
    }
  if$
}

FUNCTION {format.booktitle}
{
  booktitle "booktitle" bibinfo.check
}
FUNCTION {format.in.ed.booktitle}
{ format.booktitle duplicate$ empty$ 'skip$
    {
      editor "editor" format.names.ed duplicate$ empty$ 'pop$
        {
          bbl.edby
          " " * swap$ *
          swap$
          "," *
          " " * swap$
          * }
      if$
      word.in swap$ *
    }
  if$
}
FUNCTION {format.thesis.type}
{ type duplicate$ empty$
    'pop$
    { swap$ pop$
      "t" change.case$ "type" bibinfo.check
    }
  if$
}
FUNCTION {format.tr.number}
{ number "number" bibinfo.check
  type duplicate$ empty$
    { pop$ bbl.techrep }
    'skip$
  if$
  "type" bibinfo.check
  swap$ duplicate$ empty$
    { pop$ "t" change.case$ }
    { tie.or.space.prefix * * }
  if$
}
FUNCTION {format.article.crossref}
{
  word.in
  " \cite{" * crossref * "}" *
}
FUNCTION {format.book.crossref}
{ volume duplicate$ empty$
    { "empty volume in " cite$ * "'s crossref of " * crossref * warning$
      pop$ word.in
    }
    { bbl.volume
      swap$ tie.or.space.prefix "volume" bibinfo.check * * bbl.of space.word *
    }
  if$
  " \cite{" * crossref * "}" *
}
FUNCTION {format.incoll.inproc.crossref}
{
  word.in
  " \cite{" * crossref * "}" *
}
FUNCTION {format.org.or.pub}
{ 't :=
  ""
  address empty$ t empty$ and
    'skip$
    {
      t empty$
        { address "address" bibinfo.check *
        }
        { t *
          address empty$
            'skip$
            { ", " * address "address" bibinfo.check * }
          if$
        }
      if$
    }
  if$
}
FUNCTION {format.publisher.address}
{ publisher "publisher" bibinfo.warn format.org.or.pub
}

FUNCTION {format.organization.address}
{ organization "organization" bibinfo.check format.org.or.pub
}

FUNCTION {article}
{ output.bibitem
  format.authors "author" output.check
  author format.key output
  add.colon
  format.title "title" output.check
  crossref missing$
    {
      journal
      "journal" bibinfo.check
      "journal" output.check
      format.vol.num.pages output
	  format.doi output
    }
    { format.article.crossref output.nonnull
      format.pages output
    }
  if$
  format.note output
  format.date "year" output.check
  fin.entry
}
FUNCTION {book}
{ output.bibitem
  author empty$
    { format.editors "author and editor" output.check
      editor format.key output
      add.colon
    }
    { format.authors output.nonnull
      add.colon
      crossref missing$
        { "author and editor" editor either.or.check }
        'skip$
      if$
    }
  if$
  format.btitle "title" output.check
  crossref missing$
    { format.bvolume output
      format.number.series output
      format.publisher.address output
    }
    {
      format.book.crossref output.nonnull
    }
  if$
  format.edition output
  format.isbn output
  format.doi output
  format.note output
  format.date "year" output.check
  fin.entry
}
FUNCTION {booklet}
{ output.bibitem
  format.authors output
  author format.key output
  add.colon
  format.title "title" output.check
  howpublished "howpublished" bibinfo.check output
  address "address" bibinfo.check output
  format.isbn output
  format.doi output
  format.note output
  format.date "year" output.check
  fin.entry
}

FUNCTION {inbook}
{ output.bibitem
  author empty$
    { format.editors "author and editor" output.check
      editor format.key output
      add.colon
    }
    { format.authors output.nonnull
      add.colon
      crossref missing$
        { "author and editor" editor either.or.check }
        'skip$
      if$
    }
  if$
  format.btitle "title" output.check
  crossref missing$
    {
      format.bvolume output
      format.chapter.pages "chapter and pages" output.check
      format.number.series output
      format.publisher.address output
    }
    {
      format.chapter.pages "chapter and pages" output.check
      format.book.crossref output.nonnull
    }
  if$
  format.edition output
  crossref missing$
    { format.isbn output }
    'skip$
  if$
  format.doi output
  format.note output
  format.date "year" output.check
  fin.entry
}

FUNCTION {incollection}
{ output.bibitem
  format.authors "author" output.check
  author format.key output
  add.colon
  format.title "title" output.check
  crossref missing$
    { format.in.ed.booktitle "booktitle" output.check
      format.bvolume output
      format.number.series output
      format.chapter.pages output
      format.publisher.address output
      format.edition output
      format.isbn output
    }
    { format.incoll.inproc.crossref output.nonnull
      format.chapter.pages output
    }
  if$
  format.doi output
  format.note output
  format.date "year" output.check
  fin.entry
}
FUNCTION {inproceedings}
{ output.bibitem
  format.authors "author" output.check
  author format.key output
  add.colon
  format.title "title" output.check
  crossref missing$
    { format.in.ed.booktitle "booktitle" output.check
      format.bvolume output
      format.number.series output
      format.pages output
      publisher empty$
        { format.organization.address output }
        { organization "organization" bibinfo.check output
          format.publisher.address output
        }
      if$
      format.isbn output
      format.issn output
    }
    { format.incoll.inproc.crossref output.nonnull
      format.pages output
    }
  if$
  format.doi output
  format.note output
  format.date "year" output.check
  fin.entry
}
FUNCTION {conference} { inproceedings }
FUNCTION {manual}
{ output.bibitem
  format.authors output
  author format.key output
  add.colon
  format.btitle "title" output.check
  organization "organization" bibinfo.check output
  address "address" bibinfo.check output
  format.edition output
  format.doi output
  format.note output
  format.date "year" output.check
  fin.entry
}

FUNCTION {mastersthesis}
{ output.bibitem
  format.authors "author" output.check
  author format.key output
  add.colon
  format.btitle
  "title" output.check
  bbl.mthesis format.thesis.type output.nonnull
  school "school" bibinfo.warn output
  address "address" bibinfo.check output
  format.doi output
  format.note output
  format.date "year" output.check
  fin.entry
}

FUNCTION {misc}
{ output.bibitem
  format.authors output
  author format.key output
  add.colon
  format.title output
  howpublished "howpublished" bibinfo.check output
  format.doi output
  format.note output
  format.date "year" output.check
  fin.entry
}
FUNCTION {phdthesis}
{ output.bibitem
  format.authors "author" output.check
  author format.key output
  add.colon
  format.btitle
  "title" output.check
  bbl.phdthesis format.thesis.type output.nonnull
  school "school" bibinfo.warn output
  address "address" bibinfo.check output
  format.isbn output
  format.issn output
  format.doi output
  format.note output
  format.date "year" output.check
  fin.entry
}

FUNCTION {proceedings}
{ output.bibitem
  format.editors output
  editor format.key output
  add.colon
  format.btitle "title" output.check
  format.bvolume output
  format.number.series output
  publisher empty$
    { format.organization.address output }
    { organization "organization" bibinfo.check output
      format.publisher.address output
    }
  if$
  format.isbn output
  format.issn output
  format.doi output
  format.note output
  format.date "year" output.check
  fin.entry
}

FUNCTION {techreport}
{ output.bibitem
  format.authors "author" output.check
  author format.key output
  add.colon
  format.title
  "title" output.check
  format.tr.number output.nonnull
  institution "institution" bibinfo.warn output
  address "address" bibinfo.check output
  format.isbn output
  format.issn output
  format.doi output
  format.note output
  format.date "year" output.check
  fin.entry
}

FUNCTION {unpublished}
{ output.bibitem
  format.authors "author" output.check
  author format.key output
  add.colon
  format.title "title" output.check
  format.doi output
  format.note "note" output.check
  format.date output
  fin.entry
}

FUNCTION {default.type} { misc }
READ
FUNCTION {sortify}
{ purify$
  "l" change.case$
}
INTEGERS { len }
FUNCTION {chop.word}
{ 's :=
  'len :=
  s #1 len substring$ =
    { s len #1 + global.max$ substring$ }
    's
  if$
}
FUNCTION {format.lab.names}
{ 's :=
  "" 't :=
  s #1 "{vv~}{ll}" format.name$
  s num.names$ duplicate$
  #2 >
    { pop$
      " " * bbl.etal *
    }
    { #2 <
        'skip$
        { s #2 "{ff }{vv }{ll}{ jj}" format.name$ "others" =
            {
              " " * bbl.etal *
            }
            { bbl.and space.word * s #2 "{vv~}{ll}" format.name$
              * }
          if$
        }
      if$
    }
  if$
}

FUNCTION {author.key.label}
{ author empty$
    { key empty$
        { cite$ #1 #3 substring$ }
        'key
      if$
    }
    { author format.lab.names }
  if$
}

FUNCTION {author.editor.key.label}
{ author empty$
    { editor empty$
        { key empty$
            { cite$ #1 #3 substring$ }
            'key
          if$
        }
        { editor format.lab.names }
      if$
    }
    { author format.lab.names }
  if$
}

FUNCTION {editor.key.label}
{ editor empty$
    { key empty$
        { cite$ #1 #3 substring$ }
        'key
      if$
    }
    { editor format.lab.names }
  if$
}

FUNCTION {calc.short.authors}
{ type$ "book" =
  type$ "inbook" =
  or
    'author.editor.key.label
    { type$ "proceedings" =
        'editor.key.label
        'author.key.label
      if$
    }
  if$
  'short.list :=
}

FUNCTION {calc.label}
{ calc.short.authors
  short.list
  "("
  *
  year duplicate$ empty$
  short.list key field.or.null = or
     { pop$ "" }
     'skip$
  if$
  *
  'label :=
}

FUNCTION {sort.format.names}
{ 's :=
  #1 'nameptr :=
  ""
  s num.names$ 'numnames :=
  numnames 'namesleft :=
    { namesleft #0 > }
    { s nameptr
      "{vv{ } }{ll{ }}{  f{ }}{  jj{ }}"
      format.name$ 't :=
      nameptr #1 >
        {
          "   "  *
          namesleft #1 = t "others" = and
            { "zzzzz" 't := }
            'skip$
          if$
          numnames #2 > nameptr #2 = and
            { "zz" * year field.or.null * "   " *
            }
            'skip$
          if$
          t sortify *
        }
        { t sortify * }
      if$
      nameptr #1 + 'nameptr :=
      namesleft #1 - 'namesleft :=
    }
  while$
}

FUNCTION {sort.format.title}
{ 't :=
  "A " #2
    "An " #3
      "The " #4 t chop.word
    chop.word
  chop.word
  sortify
  #1 global.max$ substring$
}
FUNCTION {author.sort}
{ author empty$
    { key empty$
        { "to sort, need author or key in " cite$ * warning$
          ""
        }
        { key sortify }
      if$
    }
    { author sort.format.names }
  if$
}
FUNCTION {author.editor.sort}
{ author empty$
    { editor empty$
        { key empty$
            { "to sort, need author, editor, or key in " cite$ * warning$
              ""
            }
            { key sortify }
          if$
        }
        { editor sort.format.names }
      if$
    }
    { author sort.format.names }
  if$
}
FUNCTION {editor.sort}
{ editor empty$
    { key empty$
        { "to sort, need editor or key in " cite$ * warning$
          ""
        }
        { key sortify }
      if$
    }
    { editor sort.format.names }
  if$
}
FUNCTION {presort}
{ calc.label
  label sortify
  "    "
  *
  type$ "book" =
  type$ "inbook" =
  or
    'author.editor.sort
    { type$ "proceedings" =
        'editor.sort
        'author.sort
      if$
    }
  if$
  #1 entry.max$ substring$
  'sort.label :=
  sort.label
  *
  "    " * cite$ *
  #1 entry.max$ substring$
  'sort.key$ :=
}

ITERATE {presort}
SORT
STRINGS { last.label next.extra }
INTEGERS { last.extra.num last.extra.num.extended last.extra.num.blank number.label }
FUNCTION {initialize.extra.label.stuff}
{ #0 int.to.chr$ 'last.label :=
  "" 'next.extra :=
  #0 'last.extra.num :=
  "a" chr.to.int$ #1 - 'last.extra.num.blank :=
  last.extra.num.blank 'last.extra.num.extended :=
  #0 'number.label :=
}
FUNCTION {forward.pass}
{ last.label label =
    { last.extra.num #1 + 'last.extra.num :=
      last.extra.num "z" chr.to.int$ >
       { "a" chr.to.int$ 'last.extra.num :=
         last.extra.num.extended #1 + 'last.extra.num.extended :=
       }
       'skip$
      if$
      last.extra.num.extended last.extra.num.blank >
        { last.extra.num.extended int.to.chr$
          last.extra.num int.to.chr$
          * 'extra.label := }
        { last.extra.num int.to.chr$ 'extra.label := }
      if$
    }
    { "a" chr.to.int$ 'last.extra.num :=
      "" 'extra.label :=
      label 'last.label :=
    }
  if$
  number.label #1 + 'number.label :=
}
FUNCTION {reverse.pass}
{ next.extra "b" =
    { "a" 'extra.label := }
    'skip$
  if$
  extra.label 'next.extra :=
  extra.label
  duplicate$ empty$
    'skip$
    { "{\natexlab{" swap$ * "}}" * }
  if$
  'extra.label :=
  label extra.label * 'label :=
}
EXECUTE {initialize.extra.label.stuff}
ITERATE {forward.pass}
REVERSE {reverse.pass}
FUNCTION {bib.sort.order}
{ sort.label
  "    "
  *
  year field.or.null sortify
  *
  "    " * cite$ *
  #1 entry.max$ substring$
  'sort.key$ :=
}
ITERATE {bib.sort.order}
SORT
FUNCTION {begin.bib}
{ preamble$ empty$
    'skip$
    { preamble$ write$ newline$ }
  if$
  "\begin{thebibliography}{" number.label int.to.str$ * "}" *
  write$ newline$
  "\providecommand{\natexlab}[1]{#1}"
  write$ newline$
  "\providecommand{\url}[1]{\texttt{#1}}"
  write$ newline$
  "\providecommand{\urlprefix}{}"
  write$ newline$
  "\expandafter\ifx\csname urlstyle\endcsname\relax"
  write$ newline$
  "  \providecommand{\doi}[1]{https://doi.org/\discretionary{}{}{}#1}\else"
  write$ newline$
  "  \providecommand{\doi}{https://doi.org/\discretionary{}{}{}\begingroup \urlstyle{rm}\Url}\fi"
  write$ newline$
}
EXECUTE {begin.bib}
EXECUTE {init.state.consts}
ITERATE {call.type$}
FUNCTION {end.bib}
{ newline$
  "\end{thebibliography}" write$ newline$
}
EXECUTE {end.bib}
%% End of customized bst file
%%
%% End of file `copernicus.bst'.
