# Supplementary material for: Analysis of chi angle distributions in free amino acids via multiplet fitting of proton scalar couplings
Source: Magn Reson (Gott). 2024 Aug 19;5(2):103–20. doi: 10.5194/mr-5-103-2024 (PMC11570886; doi:10.5194/mr-5-103-2024)
Supplement: The supplement related to this article is available online at: https://doi.org/10.5194/mr-5-103-2024-supplement. [file mr-5-103-2024-supplement.zip › Syed2024/DatasetForBBDepRL2010.txt]

# ALL COMMENT LINES START WITH "# ", PLEASE IGNORE THESE LINES WHEN PARSING
# 
# Dataset used in computing of '2010 Backbone-dependent Rotamer Library'
# Copyright (c) 2007-2012
# Maxim V. Shapovalov and Roland L. Dunbrack Jr.
# Fox Chase Cancer Center
# Philadelphia, PA, USA
# 
# File was generated in February, 2012
# 
# ===============================================================================
# Please cite this paper when publishing results based on our dataset or library:
# ===============================================================================
# Shapovalov, M.S., and Dunbrack, R.L., Jr. (2011).
# "A smoothed backbone-dependent rotamer library for proteins derived from adaptive kernel density estimates and regressions." Structure, 19, 844-858.
# 
# Column title abbreviations used:
# --------------------------------
# 
# * RES - three-character code for the i-th amino acid residue type
# 
# * PDB_ID   - four-character PDB entry name
# * CHAIN_ID - one-character chain ID
# * RES_ID   - residue ID from ATOM-record lines
#              ***** WARNING: It includes insertion code which may be not numerical; treat this column as a string
# * ALTER_ID - one-character alternative conformation ID
#              ***** WARNING: Please treat `!` alternative conformations as a single confirmation.
#                             A space or no character in this field is replaced with `!`. This is done for easier parsing.
# 
# * OMEGA - omega torsion angle for i-th residue.
#           A traditional definition is used, i.e. omega(i) precedes i-th residue not follows it:
#           CA(i-1) - C(i-1) - N(i) - C(i).  For example, cis proline means the cis peptide bond is before the proline.
# 
# * CHI1 - chi1 torsion angle
# * CHI2 - chi2 torsion angle (for residue types with no chi2 angle, NaN is provided instead, i.e. NaN = Not A Number)
# * CHI3 - chi3 torsion angle (for residue types with no chi3 angle, NaN is provided instead)
# * CHI4 - chi4 torsion angle (for residue types with no chi4 angle, NaN is provided instead)
# 
# * BBPERC - electron density percentile for a group of the backbone atoms
# * SCPERC - electron density percentile for a group of the side-chain atoms
# * RSPERC - electron density percentile for a group of all residue atoms
# 
# * FLP_STATE  - flip state for Asn, Gln and His concluded by Siocs software
#                Possible values:
#                                `Kept`    - original conformation is kept by Siocs
#                                `Flipped` - original conformation is flipped by Siocs
#                                `UNDEF`   - no information is provided by Siocs for some reason
#                                `N./A.`   - non-applicable value for the rest of residue types
# 
# * FLP_CONFID - `Flipped` or `Kept` confidence code for Asn, Gln and His by Siocs software
#                Possible values:
#                                `clear`    - high level of confidence for either `Flipped` or `Kept` by Siocs software
#                                `probable` - middle level of confidence by Siocs software
#                                `unsure`   - low level of confidence by Siocs software
#                                `UNDEF`   - no information is provided by Siocs for some reason
#                                `N./A.`   - non-applicable value for the rest of residue types
# 
# * SS - one-letter secondary-structure codes for (i-1)-th, i-th and (i+1)th residues
# 
# For details on electron density percentiles, please refer to the following paper:
# 
# Shapovalov MV, Dunbrack RL Jr.
# "Statistical and conformational analysis of the electron density of protein side chains." Proteins, 2007 Feb 1;66(2):279-303.
# 
# The following residue types are provided: ARG ASN ASP CPR CYD CYH CYS GLN GLU HIS ILE LEU LYS MET PHE PRO SER THR TPR TRP TYR VAL 
# -----------------------------------------
# 
# TPR are trans prolines
# CPR are cis prolines
# PRO include both trans and cis prolines
# 
# CYH are nondisulfide-bonded cysteines
# CYD are disulfide-bonded cysteines
# CYS include both nondisulfide-bonded and disulfide-bonded cysteines
# 
# Technical information for developers:
# .....................................
# 
# Developers.ssName	"Any SS, 2 to N-1"
# Developers.ssDescription	"*>=3"
# Developers.ssIntervalSelected	[2, -2]
# Developers.CentralResSSFilter	""
# Developers.CutOff.wcField	"rsPerc"
# Developers.CutOff.allowedWcRange	[25, 100]
# Developers.CutOff.SiocsFlpConfiden	"clear"
# Developers.CutOff.Leu.EnforceAdjustment	1
# 
# All columns are tab-delimited.
# ------------------------------
# 
# RES	PDB_ID	CHAIN_ID	RES_ID	ALTER_ID	OMEGA	PHI	PSI	CHI1	CHI2	CHI3	CHI4	BBPERC	SCPERC	RSPERC	SS	FLP_STATE	FLP_CONFID
# 
ARG	1a2p	A	69	!	175.764	-97.348	125.795	171.866	189.419	286.267	148.456	7.484	59.358	40.532	TTC	N./A.	N./A.
ARG	1a2p	A	72	!	173.119	-134.179	161.280	294.586	180.232	176.276	280.520	51.134	40.316	42.979	EEE	N./A.	N./A.
ARG	1a2p	A	83	!	172.186	-62.500	150.624	297.106	167.546	68.583	196.358	92.674	93.801	95.015	CCC	N./A.	N./A.
ARG	1a2p	A	87	!	-178.895	-144.673	148.237	307.698	280.072	183.350	273.324	95.680	95.391	95.648	CEE	N./A.	N./A.
ARG	1a3a	A	16	!	178.687	-83.885	158.986	294.545	298.839	305.992	181.678	74.050	56.732	61.862	TTC	N./A.	N./A.
ARG	1a3a	A	26	!	176.594	-61.551	-43.912	180.121	176.364	299.686	278.848	63.656	44.828	49.500	HHH	N./A.	N./A.
ARG	1a3a	A	49	!	178.992	-57.808	-41.467	160.556	73.550	77.599	181.652	59.894	51.257	54.366	HHH	N./A.	N./A.
ARG	1a3a	A	73	!	172.935	-90.706	-2.884	292.863	294.815	190.997	204.257	78.125	78.873	81.025	GGB	N./A.	N./A.
ARG	1a3a	A	89	!	-179.162	-71.250	118.903	181.852	180.709	65.112	89.375	87.288	42.040	52.430	EEC	N./A.	N./A.
ARG	1a3a	A	99	!	171.581	-105.748	-16.803	289.333	174.506	294.190	169.695	89.248	58.296	67.276	EEE	N./A.	N./A.
ARG	1a3a	A	107	!	-179.753	-91.848	150.554	298.271	126.587	147.766	161.549	36.453	26.703	28.188	CTT	N./A.	N./A.
ARG	1a3a	A	130	!	-179.395	-63.012	-45.303	287.107	171.611	286.772	202.302	79.196	34.372	43.227	HHH	N./A.	N./A.
ARG	1a3a	A	147	!	-179.104	-57.791	140.457	70.307	188.416	180.370	286.362	27.724	59.777	53.521	TTC	N./A.	N./A.
ARG	1a4i	A	17	!	177.989	-62.504	-38.560	297.950	193.333	303.234	281.067	50.928	69.558	67.724	HHH	N./A.	N./A.
ARG	1a4i	A	37	!	-176.502	-137.417	135.503	186.649	165.356	175.051	199.378	45.594	23.952	27.688	CEE	N./A.	N./A.
ARG	1a4i	A	46	!	178.971	-67.295	139.331	290.362	176.890	58.341	104.834	40.280	48.503	47.679	CCH	N./A.	N./A.
ARG	1a4i	A	134	!	174.403	-70.048	-49.885	284.250	169.411	183.617	169.076	76.875	47.119	54.296	HHH	N./A.	N./A.
ARG	1a4i	A	137	!	-179.387	-107.623	9.963	302.034	299.466	186.211	249.534	69.271	93.155	90.397	HHC	N./A.	N./A.
ARG	1a4i	A	166	!	178.448	-76.874	155.018	293.086	283.122	86.077	191.242	77.187	40.603	48.536	TTE	N./A.	N./A.
ARG	1a4i	A	173	!	-177.635	-138.725	29.993	53.074	175.092	175.145	183.782	86.601	95.225	95.097	CCT	N./A.	N./A.
ARG	1a6m	A	139	!	-178.778	-63.629	-42.783	290.616	199.368	303.951	282.910	77.946	68.204	72.500	HHH	N./A.	N./A.
ARG	1a7s	A	8	!	170.240	-97.377	158.889	290.957	175.489	71.550	168.491	76.518	23.065	32.124	CTT	N./A.	N./A.
ARG	1a7s	A	10	!	175.606	70.269	12.050	317.189	189.303	305.964	275.734	80.081	85.417	86.229	TTT	N./A.	N./A.
ARG	1a7s	A	23	!	-177.925	-99.910	119.693	181.969	179.615	61.694	78.199	72.300	41.236	48.071	TEE	N./A.	N./A.
ARG	1a7s	A	34	!	-175.510	-109.361	0.006	204.146	178.936	297.967	265.634	65.365	18.122	25.656	TTE	N./A.	N./A.
ARG	1a7s	A	61	!	-175.725	-87.875	6.540	303.629	179.254	78.466	102.126	38.205	51.886	50.035	TTT	N./A.	N./A.
ARG	1a7s	A	62	!	-176.319	-118.278	147.363	197.816	73.285	64.427	195.096	64.301	79.827	78.646	TTC	N./A.	N./A.
ARG	1a7s	A	68	!	-172.899	-79.766	152.971	288.389	181.710	181.664	202.779	44.112	82.222	75.868	TTE	N./A.	N./A.
ARG	1a7s	A	97	!	-178.771	-159.158	171.550	69.608	192.702	186.538	279.028	16.869	43.161	35.270	TTT	N./A.	N./A.
ARG	1a7s	A	136	!	179.474	-65.816	149.908	299.482	166.682	67.358	176.986	45.446	38.580	40.248	TCB	N./A.	N./A.
ARG	1a7s	A	139	!	178.127	-68.250	-27.901	69.251	191.209	292.813	180.796	86.993	79.566	83.820	TTT	N./A.	N./A.
ARG	1a7s	A	142	!	176.390	-126.681	159.857	302.815	185.004	72.724	81.253	87.124	63.920	71.385	TEE	N./A.	N./A.
ARG	1a7s	A	167	!	177.924	-139.704	116.377	303.266	287.109	183.498	267.989	13.357	35.170	27.375	TTT	N./A.	N./A.
ARG	1a7s	A	205	!	-178.109	-78.627	95.861	186.766	178.779	286.497	265.710	91.609	53.114	63.724	EEG	N./A.	N./A.
ARG	1a7s	A	210	!	-174.336	-60.988	-47.282	175.403	62.402	185.237	276.477	95.197	95.549	95.587	HHH	N./A.	N./A.
ARG	1a8d	A	94	!	173.424	-136.057	117.652	192.697	185.644	176.278	211.592	95.072	95.777	95.695	EEE	N./A.	N./A.
ARG	1a8d	A	149	!	176.174	-124.162	147.364	303.352	292.663	180.746	264.935	93.543	67.155	76.771	EEE	N./A.	N./A.
ARG	1a8d	A	154	!	-178.470	-95.922	119.547	291.035	170.075	85.742	334.418	92.478	13.917	26.656	EEC	N./A.	N./A.
ARG	1a8d	A	177	!	-174.998	-65.327	-6.973	291.295	283.536	293.908	272.049	63.925	94.373	90.496	TTT	N./A.	N./A.
ARG	1a8d	A	202	!	-177.782	-114.898	96.506	308.397	186.226	180.061	268.823	56.223	66.740	66.552	CCC	N./A.	N./A.
ARG	1a8d	A	227	!	-170.914	-146.647	144.038	188.244	176.624	188.075	166.509	62.634	59.497	61.862	EEE	N./A.	N./A.
ARG	1a8d	A	252	!	-177.841	-124.375	145.002	285.653	180.880	183.840	97.153	93.348	50.514	62.241	CBT	N./A.	N./A.
ARG	1a8d	A	260	!	-173.685	-131.805	154.185	312.116	189.847	327.914	278.581	81.585	22.688	32.778	CBT	N./A.	N./A.
ARG	1a8d	A	304	!	169.211	-61.167	138.678	63.184	97.201	80.973	207.783	77.679	94.170	92.321	EEC	N./A.	N./A.
ARG	1a8d	A	305	!	-177.833	-76.781	153.010	295.028	170.247	66.712	93.850	79.241	66.022	70.980	ECC	N./A.	N./A.
ARG	1a8d	A	316	!	174.835	-64.202	138.760	287.032	176.201	192.247	278.528	47.772	49.237	50.070	EET	N./A.	N./A.
ARG	1a8d	A	360	!	-170.217	-80.538	119.640	288.149	151.731	193.834	119.876	40.000	55.447	53.521	EEE	N./A.	N./A.
ARG	1a8d	A	363	!	-176.922	-132.340	143.616	312.809	280.996	287.469	258.084	86.765	68.260	74.932	CEE	N./A.	N./A.
ARG	1a8d	A	418	!	-171.576	-143.181	156.125	275.660	161.089	175.257	173.003	49.752	60.000	59.558	CEE	N./A.	N./A.
ARG	1a8e	A	7	!	-179.670	-89.410	102.146	304.030	169.612	290.706	171.991	89.935	84.361	88.017	EEE	N./A.	N./A.
ARG	1a8e	A	23	!	-179.285	-61.662	-47.760	178.466	195.942	55.333	198.044	64.731	23.952	30.882	HHH	N./A.	N./A.
ARG	1a8e	A	124	A	178.849	-84.758	148.953	300.621	176.675	52.381	139.126	83.374	35.142	44.965	TTT	N./A.	N./A.
ARG	1a8e	A	220	!	-179.699	-71.275	-24.519	303.501	199.822	293.287	262.733	20.439	40.259	34.641	HHH	N./A.	N./A.
ARG	1a8e	A	232	!	178.261	-126.022	145.862	282.958	174.653	177.136	220.614	23.216	67.680	58.129	EEE	N./A.	N./A.
ARG	1a8e	A	254	!	177.939	-65.886	151.140	280.149	186.826	293.719	285.008	82.846	88.554	89.246	EET	N./A.	N./A.
ARG	1a8q	A	6	!	176.067	-60.297	-23.972	67.151	207.516	172.668	281.632	9.905	41.121	29.625	TTT	N./A.	N./A.
ARG	1a8q	A	20	!	-175.626	-66.743	140.057	187.408	174.431	76.227	68.454	36.410	68.895	63.552	CCE	N./A.	N./A.
ARG	1a8q	A	48	!	174.861	-95.372	130.996	178.549	174.156	175.048	186.689	47.327	68.094	65.655	CEE	N./A.	N./A.
ARG	1a8q	A	54	!	-178.654	-59.477	150.711	181.310	166.170	296.222	114.658	75.580	91.790	90.337	CTT	N./A.	N./A.
ARG	1a8q	A	55	!	177.286	-47.387	138.986	63.184	198.798	294.720	114.077	85.065	67.652	73.885	TTT	N./A.	N./A.
ARG	1a8q	A	102	!	-178.196	-71.135	-29.212	180.180	65.393	41.126	86.804	45.297	48.362	48.750	HHH	N./A.	N./A.
ARG	1a8q	A	106	!	-173.399	-91.013	-39.976	284.436	174.241	70.974	80.050	19.463	58.715	49.286	HHH	N./A.	N./A.
ARG	1a8q	A	111	!	179.272	-92.549	0.365	288.987	183.574	177.143	278.937	23.450	51.857	45.286	TTE	N./A.	N./A.
ARG	1a8q	A	151	!	-174.833	-59.398	-36.496	69.570	183.439	175.467	102.619	68.594	50.200	55.238	CHH	N./A.	N./A.
ARG	1a8q	A	194	!	-175.823	-71.046	-31.157	290.536	273.781	74.318	79.442	75.580	24.032	32.843	HHH	N./A.	N./A.
ARG	1a8q	A	233	!	176.955	-59.953	-35.353	274.390	196.311	214.079	279.671	20.292	32.814	28.688	HHH	N./A.	N./A.
ARG	1aba	A	22	!	-179.750	-66.541	-34.920	273.053	129.811	197.475	185.151	51.649	26.648	31.078	HHH	N./A.	N./A.
ARG	1aba	A	57	!	-176.787	-107.450	146.494	291.555	277.639	301.591	265.851	10.402	46.695	34.150	CCC	N./A.	N./A.
ARG	1aba	A	83	!	174.290	-54.433	-46.190	266.761	196.264	294.767	248.517	51.134	43.707	45.964	HHH	N./A.	N./A.
ARG	1afw	A	43	!	178.683	-143.199	162.530	48.282	165.131	190.677	114.260	57.287	75.520	73.716	EEC	N./A.	N./A.
ARG	1afw	A	104	!	178.167	-64.797	-42.062	159.947	50.052	167.045	183.734	96.014	95.309	95.703	HHH	N./A.	N./A.
ARG	1afw	A	123	!	174.665	-127.894	50.511	191.978	195.498	302.161	268.622	95.437	97.145	96.704	ECG	N./A.	N./A.
ARG	1afw	A	287	!	175.223	-72.805	149.632	189.551	168.888	302.695	108.477	42.150	79.133	72.939	EEH	N./A.	N./A.
ARG	1afw	A	288	!	-177.890	-61.480	-47.130	179.488	192.694	298.555	293.175	33.527	70.118	63.690	EHH	N./A.	N./A.
ARG	1afw	A	301	!	-179.404	-144.393	152.707	77.413	168.462	165.948	290.349	73.900	37.898	45.357	EEE	N./A.	N./A.
ARG	1afw	A	367	!	179.515	-120.982	16.420	289.480	188.703	182.390	174.080	26.448	61.932	54.824	TTT	N./A.	N./A.
ARG	1afw	A	383	!	-179.977	-55.183	-46.224	196.827	279.557	286.589	164.126	56.330	80.000	77.014	HHH	N./A.	N./A.
ARG	1afw	A	390	!	-179.908	-93.124	-19.248	275.334	88.737	188.908	160.228	27.138	57.961	51.796	HHH	N./A.	N./A.
ARG	1ag9	A	106	!	177.836	-64.031	-37.390	164.471	273.513	304.882	286.942	76.071	69.724	73.311	HHH	N./A.	N./A.
ARG	1ag9	A	112	!	-179.623	-86.917	23.526	258.684	139.905	285.527	226.059	20.117	44.770	38.108	GGC	N./A.	N./A.
ARG	1ag9	A	148	!	-178.041	-107.875	-23.915	314.022	301.196	148.218	176.893	71.050	71.124	73.277	TTT	N./A.	N./A.
ARG	1ag9	A	156	!	178.899	-60.246	-48.899	276.939	169.721	171.430	170.177	86.373	95.892	95.522	HHH	N./A.	N./A.
ARG	1agy	A	20	!	172.523	-135.181	127.210	289.181	290.860	287.973	273.547	85.000	71.036	76.701	CCB	N./A.	N./A.
ARG	1agy	A	40	!	-177.554	-76.941	171.346	73.486	196.800	187.894	277.755	96.148	95.285	95.730	ECT	N./A.	N./A.
ARG	1agy	A	88	!	-178.619	-93.697	4.115	305.534	185.598	75.841	184.800	28.621	60.455	54.366	TTT	N./A.	N./A.
ARG	1agy	A	138	A	175.903	-53.257	-42.327	187.884	192.516	300.221	132.207	54.845	28.544	33.301	HHH	N./A.	N./A.
ARG	1agy	A	166	!	178.484	-97.478	2.474	294.409	189.423	176.801	194.455	95.338	90.037	94.365	GGE	N./A.	N./A.
ARG	1agy	A	196	!	178.484	-80.475	-26.589	292.760	192.775	284.691	270.712	72.700	64.261	67.966	HHC	N./A.	N./A.
ARG	1agy	A	211	!	-173.539	-97.890	-19.128	294.269	190.593	70.283	87.503	5.895	41.839	25.938	HHC	N./A.	N./A.
ARG	1aho	A	56	!	176.718	-76.712	132.040	192.073	187.404	280.774	277.423	51.701	29.423	33.497	TCB	N./A.	N./A.
ARG	1ajs	A	41	!	175.643	-140.261	147.639	291.969	293.153	172.939	280.700	38.248	41.207	40.851	CEE	N./A.	N./A.
ARG	1ajs	A	80	!	-177.981	-54.370	-46.098	295.819	146.354	57.117	188.571	78.661	75.231	78.333	HHH	N./A.	N./A.
ARG	1ajs	A	99	!	-178.577	-118.300	37.943	46.490	193.907	186.917	79.252	79.688	61.222	67.034	CCE	N./A.	N./A.
ARG	1ajs	A	113	!	-177.983	-61.231	-47.269	179.248	62.137	180.545	284.305	93.152	80.694	86.844	HHH	N./A.	N./A.
ARG	1ajs	A	156	!	-177.908	-115.952	170.383	310.704	185.402	177.708	180.572	59.894	69.475	69.621	EEE	N./A.	N./A.
ARG	1ajs	A	159	!	178.011	-61.529	142.957	287.913	167.367	285.280	185.790	46.436	53.629	53.521	EEC	N./A.	N./A.
ARG	1ajs	A	214	!	-179.840	-58.011	-47.197	178.269	154.973	35.606	76.833	41.215	75.809	70.203	HHH	N./A.	N./A.
ARG	1ajs	A	215	!	-175.657	-96.306	12.484	302.602	201.039	42.975	85.101	45.891	56.564	55.884	HHC	N./A.	N./A.
ARG	1ajs	A	241	!	-176.514	-62.771	-37.305	295.484	169.802	185.007	184.966	82.520	85.760	87.039	HHH	N./A.	N./A.
ARG	1ajs	A	266	!	172.280	49.090	64.324	314.041	305.745	300.634	132.120	95.051	96.114	95.906	TTE	N./A.	N./A.
ARG	1ajs	A	282	!	-178.246	-66.720	-43.992	303.541	193.347	318.185	275.810	60.376	52.629	55.646	HHH	N./A.	N./A.
ARG	1ajs	A	304	!	179.898	-63.951	-42.504	286.158	179.545	168.883	148.898	65.677	34.126	40.248	HHH	N./A.	N./A.
ARG	1ajs	A	329	!	-178.110	-63.815	-37.903	195.749	188.383	145.076	313.097	32.054	43.132	40.780	HHH	N./A.	N./A.
ARG	1ajs	A	334	!	-179.677	-63.714	-42.734	286.147	186.831	187.460	283.718	14.563	60.369	47.893	HHH	N./A.	N./A.
ARG	1ajs	A	386	!	178.455	-77.988	130.992	187.227	193.799	85.925	168.949	34.264	73.846	66.724	TEE	N./A.	N./A.
ARG	1aky	A	6	!	166.153	-122.790	110.655	295.300	180.985	305.153	273.874	86.895	33.852	44.716	CEE	N./A.	N./A.
ARG	1aky	A	40	!	179.328	-66.198	-30.328	278.290	186.309	286.175	278.914	92.739	95.651	95.520	HHH	N./A.	N./A.
ARG	1aky	A	93	!	-178.321	-122.827	-6.306	200.328	167.462	288.680	240.636	96.090	95.110	95.593	TTC	N./A.	N./A.
ARG	1aky	A	128	!	178.420	-64.512	-43.921	286.120	187.744	183.210	179.221	85.229	95.649	95.344	HHH	N./A.	N./A.
ARG	1aky	A	132	!	-178.200	-76.495	138.935	171.478	162.543	68.058	177.636	64.462	95.419	93.889	HEE	N./A.	N./A.
ARG	1aky	A	165	!	176.706	-70.127	141.674	252.270	169.995	66.562	172.622	70.550	95.933	95.300	CTT	N./A.	N./A.
ARG	1aky	A	176	!	176.329	-64.590	-39.613	285.856	161.987	67.144	191.956	96.277	96.611	96.656	HHH	N./A.	N./A.
ARG	1al3	A	105	!	179.155	-83.355	-47.221	272.607	278.718	249.866	171.012	94.196	84.583	89.944	HHH	N./A.	N./A.
ARG	1al3	A	168	!	-173.834	-80.372	148.897	288.669	114.608	286.443	271.745	66.875	75.983	76.146	CEE	N./A.	N./A.
ARG	1al3	A	204	!	-179.846	-54.261	-36.774	166.892	56.773	191.232	275.663	75.625	94.723	92.381	THH	N./A.	N./A.
ARG	1al3	A	235	!	-179.810	-62.169	-35.806	280.501	177.798	168.186	119.449	83.293	83.111	85.363	HHH	N./A.	N./A.
ARG	1al3	A	275	!	-179.777	-70.281	131.133	286.750	189.554	306.378	149.226	64.946	55.279	58.741	EET	N./A.	N./A.
ARG	1al3	A	276	!	177.214	-44.430	-37.714	213.131	156.314	233.218	124.435	45.149	36.136	38.108	ETT	N./A.	N./A.
ARG	1al3	A	281	!	176.359	-110.426	162.756	319.690	204.997	185.299	237.823	33.178	53.257	49.786	CCH	N./A.	N./A.
ARG	1amz	A	25	!	-179.041	-73.097	-27.723	276.973	181.672	86.860	174.624	8.274	44.454	30.327	HHH	N./A.	N./A.
ARG	1amz	A	46	!	-177.182	-61.812	127.654	202.566	76.406	69.713	259.029	55.745	81.278	77.917	TTT	N./A.	N./A.
ARG	1amz	A	67	!	-177.192	49.034	43.154	292.765	284.170	202.008	172.119	43.318	75.896	70.777	ETT	N./A.	N./A.
ARG	1amz	A	117	!	-176.268	-86.544	-6.891	310.255	179.219	170.422	237.367	47.228	78.208	73.480	HHC	N./A.	N./A.
ARG	1amz	A	191	!	179.217	-65.735	-43.466	298.241	258.771	182.857	156.327	91.696	69.337	77.813	HHH	N./A.	N./A.
ARG	1amz	A	195	!	179.162	-135.855	41.754	305.398	285.751	187.767	265.585	47.426	38.466	40.567	HHT	N./A.	N./A.
ARG	1amz	A	229	!	178.287	-58.341	-50.876	286.514	163.869	176.845	145.920	58.298	73.876	72.669	HHH	N./A.	N./A.
ARG	1amz	A	313	!	178.996	-122.499	163.613	310.979	170.126	183.610	152.388	32.364	56.006	51.831	CCC	N./A.	N./A.
ARG	1amz	A	324	!	178.496	-123.559	3.823	296.909	305.499	187.181	224.175	60.806	39.290	44.007	TCC	N./A.	N./A.
ARG	1amz	A	329	!	176.771	-64.603	-32.091	282.368	167.632	317.182	166.162	95.450	93.026	95.178	HHH	N./A.	N./A.
ARG	1amz	A	334	!	176.366	-53.590	-46.578	182.704	171.591	163.417	89.384	56.064	36.705	40.780	HHH	N./A.	N./A.
ARG	1amz	A	401	!	-174.853	-60.204	-24.906	187.510	52.047	52.030	95.165	84.756	95.037	94.345	HHH	N./A.	N./A.
ARG	1amz	A	413	!	-179.440	-77.378	-35.448	296.647	293.347	73.493	75.170	85.098	91.033	91.349	HHH	N./A.	N./A.
ARG	1amz	A	421	!	-176.262	-153.791	87.626	213.366	293.214	192.119	199.326	81.138	95.000	93.452	CCC	N./A.	N./A.
ARG	1aqb	A	5	!	177.207	-75.677	132.557	299.811	173.587	297.348	188.688	67.656	48.023	53.134	CBG	N./A.	N./A.
ARG	1aqb	A	19	!	-179.652	-64.056	-26.754	280.683	184.299	71.147	176.493	48.762	48.729	49.857	GGG	N./A.	N./A.
ARG	1aqb	A	60	!	176.015	-86.909	135.242	181.677	183.332	54.462	85.471	50.464	44.598	46.607	EEE	N./A.	N./A.
ARG	1aqb	A	62	!	175.258	-101.054	119.158	180.468	169.407	273.306	155.170	24.474	32.814	30.098	EET	N./A.	N./A.
ARG	1aqb	A	121	!	-177.235	-85.698	-29.554	290.517	186.205	160.812	163.541	70.250	91.310	88.939	EEE	N./A.	N./A.
ARG	1aqb	A	139	!	170.905	-77.320	-32.802	282.683	298.777	190.777	172.646	68.854	75.723	76.389	ETT	N./A.	N./A.
ARG	1aqb	A	155	!	-179.473	-65.715	-38.328	303.016	303.725	184.482	243.892	46.782	35.313	37.736	HHH	N./A.	N./A.
ARG	1aqb	A	166	!	171.819	-129.904	155.655	59.941	186.187	169.463	99.390	67.240	31.011	37.669	CEE	N./A.	N./A.
ARG	1atz	A	1000	!	-179.211	-60.015	124.138	185.268	184.043	62.503	169.115	45.792	47.401	48.036	CCC	N./A.	N./A.
ARG	1atz	A	1016	!	178.601	-62.955	-40.722	294.271	190.965	296.445	274.229	78.482	70.828	74.764	HHH	N./A.	N./A.
ARG	1atz	A	1026	!	-179.143	-117.655	117.063	297.343	163.265	298.693	166.364	71.250	85.564	84.472	TTT	N./A.	N./A.
ARG	1atz	A	1053	!	179.269	-55.515	-52.783	174.543	193.499	63.865	73.471	71.200	53.600	58.605	HHH	N./A.	N./A.
ARG	1atz	A	1056	!	176.487	67.772	28.794	214.605	178.566	290.820	289.390	34.535	51.800	48.964	HCC	N./A.	N./A.
ARG	1atz	A	1067	!	-178.676	-98.695	-23.379	191.613	179.009	293.714	163.584	13.199	37.727	29.156	CCC	N./A.	N./A.
ARG	1atz	A	1074	!	-179.515	-60.345	-42.827	195.894	183.664	185.286	272.024	35.769	45.791	44.149	HHH	N./A.	N./A.
ARG	1atz	A	1090	!	-178.399	-126.517	156.385	301.946	174.945	300.793	138.281	60.108	57.430	59.592	CCC	N./A.	N./A.
ARG	1avw	B	530	!	176.116	-147.688	-167.800	58.818	188.744	315.164	110.430	71.800	47.090	53.169	EEE	N./A.	N./A.
ARG	1avw	B	538	!	173.216	-106.716	0.249	53.399	178.919	199.693	72.483	29.414	45.000	41.596	TCT	N./A.	N./A.
ARG	1avw	B	563	!	-178.479	-89.301	39.550	317.158	249.179	214.048	168.964	95.200	76.329	85.642	BCC	N./A.	N./A.
ARG	1avw	B	565	!	-172.336	-67.981	-37.453	185.590	174.425	181.447	177.309	92.413	74.941	82.453	CCB	N./A.	N./A.
ARG	1avw	B	659	!	178.523	-90.939	92.898	304.583	168.386	66.236	65.118	16.682	35.284	29.156	CEE	N./A.	N./A.
ARG	1azo	A	88	!	-179.646	-94.848	141.556	307.025	177.173	300.800	201.241	95.549	95.258	95.516	TCB	N./A.	N./A.
ARG	1azo	A	114	!	-178.646	-65.377	-36.287	195.151	194.856	210.237	197.189	80.407	77.197	80.342	HHH	N./A.	N./A.
ARG	1azo	A	119	!	179.624	-142.895	115.404	194.682	65.928	164.925	167.793	88.627	94.668	94.643	TTE	N./A.	N./A.
ARG	1azo	A	136	!	-179.110	-74.227	130.184	287.032	157.140	192.125	208.184	51.082	81.528	77.049	GCE	N./A.	N./A.
ARG	1azo	A	137	!	-177.984	-91.577	147.252	304.654	205.668	168.636	273.559	74.750	31.284	39.324	CEE	N./A.	N./A.
ARG	1azo	A	155	!	179.851	-55.603	-50.635	167.945	197.205	293.318	272.414	84.065	67.403	73.378	HHH	N./A.	N./A.
ARG	1azo	A	184	!	-178.414	-111.456	152.897	291.800	198.794	160.319	240.696	68.750	56.061	60.172	EEC	N./A.	N./A.
ARG	1azo	A	209	!	-178.917	-113.401	159.082	303.717	291.699	209.447	285.396	48.762	64.659	63.138	CCE	N./A.	N./A.
ARG	1azo	A	224	!	-179.035	-61.808	-23.091	282.557	181.592	301.086	247.893	64.839	47.740	52.324	HHH	N./A.	N./A.
ARG	1b0b	A	99	!	172.519	-85.525	-4.034	297.002	172.604	179.507	123.712	35.983	65.304	60.448	HHC	N./A.	N./A.
ARG	1b2p	A	33	!	-179.107	-129.639	136.740	285.110	180.291	292.784	148.667	57.128	34.235	38.784	EEE	N./A.	N./A.
ARG	1b2p	A	64	!	174.953	-138.229	156.297	61.633	187.244	188.136	275.089	58.138	44.023	47.679	TEE	N./A.	N./A.
ARG	1b2p	A	103	!	174.213	80.418	7.867	210.262	182.151	64.163	171.488	72.600	73.195	75.208	TTC	N./A.	N./A.
ARG	1b3a	A	21	!	-175.366	-55.775	-41.557	170.024	64.216	181.591	95.209	82.195	88.922	89.358	CGG	N./A.	N./A.
ARG	1b3a	A	44	!	-176.804	-73.808	-10.132	291.720	187.241	179.893	275.262	43.832	53.486	52.782	ETT	N./A.	N./A.
ARG	1b3a	A	47	!	168.287	-75.157	155.298	305.784	186.371	26.639	245.846	57.128	20.269	26.406	TCE	N./A.	N./A.
ARG	1b5e	A	12	!	177.022	-55.441	-46.840	292.114	188.670	178.115	107.392	53.402	69.724	68.414	HHH	N./A.	N./A.
ARG	1b5e	A	59	!	175.593	-67.614	-40.524	293.849	165.808	55.346	209.777	54.072	34.891	38.784	HHH	N./A.	N./A.
ARG	1b5e	A	123	!	169.806	-95.717	0.481	294.068	177.815	300.321	254.446	86.078	82.444	85.642	TTT	N./A.	N./A.
ARG	1b5e	A	124	!	-175.337	-103.351	16.272	299.034	173.979	171.976	180.320	90.826	85.343	89.078	TTT	N./A.	N./A.
ARG	1b5e	A	131	!	-176.748	-151.482	154.422	53.557	180.100	182.262	267.197	95.704	95.015	95.403	CCC	N./A.	N./A.
ARG	1b5e	A	157	!	179.781	-134.951	129.373	299.607	295.492	181.279	259.749	43.925	77.659	72.264	EET	N./A.	N./A.
ARG	1b5e	A	168	!	178.520	-76.169	-37.627	170.454	183.692	68.907	71.979	72.700	85.441	84.689	EEE	N./A.	N./A.
ARG	1b5e	A	177	!	179.142	-56.791	-50.303	181.780	202.107	63.655	191.891	80.447	16.439	26.469	HHH	N./A.	N./A.
ARG	1b5e	A	201	!	-178.684	-69.161	-48.528	282.643	172.673	176.055	154.097	8.442	52.571	36.554	TTT	N./A.	N./A.
ARG	1b67	A	53	!	-179.547	-120.197	148.472	288.116	177.085	286.272	95.918	8.989	58.464	41.738	CCC	N./A.	N./A.
ARG	1b67	A	65	!	-178.753	-62.259	-19.183	73.630	178.587	295.367	184.705	91.870	39.062	51.373	HGG	N./A.	N./A.
ARG	1b6a	A	170	!	-179.469	-65.286	-36.371	291.510	165.247	188.779	156.113	63.065	66.326	67.621	HHH	N./A.	N./A.
ARG	1b6a	A	177	!	177.565	-59.727	-45.728	281.297	187.303	287.600	274.408	71.550	72.219	74.257	HHH	N./A.	N./A.
ARG	1b6a	A	180	!	-174.606	-69.275	-34.134	76.290	203.293	193.720	211.787	72.100	90.037	88.045	HHH	N./A.	N./A.
ARG	1b6a	A	205	!	177.591	-59.319	-42.047	290.466	192.109	182.759	92.009	73.100	33.852	41.418	HHH	N./A.	N./A.
ARG	1b6a	A	259	!	173.279	-84.570	108.817	310.878	308.883	179.757	174.004	83.780	61.051	67.966	TEE	N./A.	N./A.
ARG	1b6a	A	337	!	-173.511	-138.409	94.124	191.335	171.902	190.994	172.616	82.602	21.210	31.601	TBT	N./A.	N./A.
ARG	1b6a	A	417	!	-179.188	-64.688	-35.797	291.600	155.369	55.414	167.149	88.725	66.602	74.155	EHH	N./A.	N./A.
ARG	1b6a	A	418	!	175.904	-59.509	-34.832	283.491	184.589	300.501	103.370	68.490	63.949	66.793	HHH	N./A.	N./A.
ARG	1b6a	A	422	!	-175.957	-69.500	-21.884	68.219	183.639	290.675	284.281	29.172	39.432	36.926	HHH	N./A.	N./A.
ARG	1b6a	A	465	!	-177.593	-76.681	158.264	286.651	168.407	44.296	211.378	11.434	49.209	36.791	EET	N./A.	N./A.
ARG	1b6a	A	474	!	177.078	-59.920	139.558	182.029	74.970	74.347	187.286	59.574	89.412	85.223	TTC	N./A.	N./A.
ARG	1b8z	A	9	!	-179.562	-68.225	-44.793	291.744	186.682	178.871	296.226	77.187	16.341	25.781	HHH	N./A.	N./A.
ARG	1b9w	A	6	!	168.359	-70.046	143.323	299.546	179.641	167.001	126.446	95.204	16.902	31.732	GCT	N./A.	N./A.
ARG	1b9w	A	20	!	177.790	-106.515	118.926	174.265	181.341	185.975	88.865	95.204	95.379	95.480	EET	N./A.	N./A.
ARG	1b9w	A	29	!	-179.700	-138.417	141.094	290.248	180.379	179.124	167.343	95.145	95.913	95.809	EEE	N./A.	N./A.
ARG	1ba1	A	36	!	-179.760	-76.297	-7.439	291.843	161.634	74.080	94.523	80.203	66.851	71.892	TTT	N./A.	N./A.
ARG	1ba1	A	49	!	177.019	-115.270	121.459	171.664	188.145	294.589	188.619	64.355	52.857	56.599	TEE	N./A.	N./A.
ARG	1ba1	A	72	!	179.344	-78.167	-18.683	292.603	187.030	182.245	281.178	72.400	95.455	95.026	GGT	N./A.	N./A.
ARG	1ba1	A	155	!	178.482	-69.856	-42.320	290.739	175.250	191.053	268.872	87.288	93.026	93.214	HHH	N./A.	N./A.
ARG	1ba1	A	171	!	-179.610	-169.605	151.479	186.412	179.725	292.989	169.381	39.957	31.366	32.876	EEE	N./A.	N./A.
ARG	1ba1	A	236	!	-179.930	-60.504	-39.378	291.889	291.851	180.205	84.477	36.752	82.778	74.291	HHH	N./A.	N./A.
ARG	1ba1	A	262	!	178.850	-65.777	-39.514	296.149	225.770	291.593	140.974	13.671	35.511	27.812	HHH	N./A.	N./A.
ARG	1ba1	A	264	!	179.610	-59.600	-46.262	174.949	178.068	297.974	294.034	21.988	30.109	27.094	HHH	N./A.	N./A.
ARG	1ba1	A	272	!	179.546	-58.925	-44.676	294.536	196.397	190.828	223.460	45.545	81.194	75.417	HHH	N./A.	N./A.
ARG	1ba1	A	299	!	177.831	-63.862	-39.718	172.680	182.543	294.464	179.013	44.766	82.667	76.389	EHH	N./A.	N./A.
ARG	1ba1	A	301	!	179.535	-65.048	-44.326	194.503	59.388	171.973	105.595	34.302	27.967	28.719	HHH	N./A.	N./A.
ARG	1ba1	A	311	!	-179.177	-58.959	-35.878	197.586	192.181	311.292	120.133	75.089	40.431	47.893	HHH	N./A.	N./A.
ARG	1ba1	A	342	!	177.470	-78.314	-13.383	286.071	207.249	69.808	84.935	74.150	47.260	53.803	GGC	N./A.	N./A.
ARG	1bdo	A	84	!	-177.645	-110.105	159.907	297.305	169.659	182.342	262.591	90.239	72.160	79.410	EEE	N./A.	N./A.
ARG	1bdo	A	93	!	179.739	-89.371	-16.417	287.735	277.685	300.647	284.470	85.425	76.792	81.304	ECT	N./A.	N./A.
ARG	1bgf	A	31	!	179.130	-54.887	-41.310	175.590	73.265	192.061	93.444	72.250	93.210	90.853	HHH	N./A.	N./A.
ARG	1bgf	A	70	!	-179.617	-67.837	-50.297	174.713	180.856	174.136	169.902	67.656	41.983	47.750	HHH	N./A.	N./A.
ARG	1bgf	A	85	!	178.019	-69.666	-38.628	289.328	188.408	173.633	190.655	82.073	83.111	85.084	HHH	N./A.	N./A.
ARG	1bgf	A	87	!	177.374	-52.980	-46.565	185.892	173.623	63.234	193.574	84.472	74.941	79.688	HHH	N./A.	N./A.
ARG	1bgf	A	110	!	179.562	-69.759	-37.592	176.343	171.665	192.376	226.417	51.804	48.164	50.035	HHH	N./A.	N./A.
ARG	1bgf	A	113	!	178.227	-58.939	-42.556	295.887	193.867	298.690	274.091	52.010	67.431	66.207	HHH	N./A.	N./A.
ARG	1bgf	A	114	!	178.969	-60.756	-49.699	183.954	189.045	67.580	75.713	70.300	92.860	90.337	HHH	N./A.	N./A.
ARG	1bio	A	27	!	177.582	-125.150	76.329	289.086	156.627	182.854	83.226	72.150	72.396	74.493	TTT	N./A.	N./A.
ARG	1bio	A	87	!	-177.689	-152.192	139.495	183.217	155.701	46.970	95.045	58.617	39.062	43.404	EEE	N./A.	N./A.
ARG	1bio	A	165	!	-176.112	-62.826	-36.704	192.850	173.975	289.056	107.164	64.355	84.833	82.453	CHH	N./A.	N./A.
ARG	1bio	A	170	!	178.936	-57.501	153.632	287.718	172.484	170.863	205.259	26.345	31.639	29.688	HTT	N./A.	N./A.
ARG	1bio	A	179	!	179.831	-93.080	-2.387	313.861	191.940	79.318	159.405	51.495	59.972	59.932	TTE	N./A.	N./A.
ARG	1bio	A	218	!	-179.428	-160.147	149.275	170.142	185.932	60.061	97.856	20.556	42.040	36.081	CCT	N./A.	N./A.
ARG	1bio	A	230	!	179.684	-74.556	114.394	303.804	182.734	50.966	247.932	58.883	85.686	82.050	EEG	N./A.	N./A.
ARG	1bj7	A	17	A	176.388	-113.004	146.181	291.894	301.178	163.971	268.932	79.598	23.091	32.745	CEE	N./A.	N./A.
ARG	1bj7	A	36	!	176.766	-95.635	93.516	187.283	172.689	185.530	103.276	62.258	74.556	74.020	TTC	N./A.	N./A.
ARG	1bj7	A	40	!	177.960	-131.966	-42.035	283.688	300.620	179.231	272.672	88.529	95.583	95.368	EEE	N./A.	N./A.
ARG	1bj7	A	41	!	-177.184	-162.282	149.645	172.219	183.759	296.045	282.223	82.805	21.048	31.503	EEE	N./A.	N./A.
ARG	1bj7	A	72	!	179.613	-65.018	133.785	168.027	183.506	275.774	151.121	26.207	37.159	34.183	EEE	N./A.	N./A.
ARG	1bj7	A	138	!	-178.928	-99.765	-2.359	271.865	86.343	180.339	182.977	38.205	41.063	40.709	HHC	N./A.	N./A.
ARG	1bkb	A	31	!	176.974	-99.824	128.965	183.835	179.071	74.345	282.630	78.929	30.328	39.324	EEE	N./A.	N./A.
ARG	1bkb	A	49	!	177.371	-115.986	112.499	179.069	172.733	181.935	289.536	80.000	34.399	43.440	EEE	N./A.	N./A.
ARG	1bkb	A	61	!	178.677	-134.912	153.974	291.775	181.524	172.182	65.692	79.375	64.205	69.483	EEE	N./A.	N./A.
ARG	1bkb	A	97	!	179.384	-84.212	-46.565	295.414	172.391	301.633	180.692	13.514	55.782	43.404	TTT	N./A.	N./A.
ARG	1bkb	A	131	!	179.754	-119.247	152.110	291.348	186.109	293.342	179.727	58.351	69.282	69.138	TEE	N./A.	N./A.
ARG	1bkr	A	45	!	-174.482	-136.060	70.368	288.276	291.619	304.207	270.490	32.209	50.257	46.964	HCG	N./A.	N./A.
ARG	1bn7	A	32	!	178.294	-89.967	129.841	192.317	175.349	70.172	163.971	30.659	29.615	29.219	EEE	N./A.	N./A.
ARG	1bn7	A	60	!	-173.201	-57.500	-33.299	71.754	197.230	180.849	282.635	66.927	93.266	90.159	GTT	N./A.	N./A.
ARG	1bn7	A	71	!	173.346	-63.922	134.514	185.167	176.477	176.431	192.494	54.588	60.341	60.897	TCE	N./A.	N./A.
ARG	1bn7	A	97	!	-179.683	-62.946	-44.229	291.807	192.869	295.312	128.419	44.907	36.761	38.581	HHH	N./A.	N./A.
ARG	1bn7	A	129	!	-179.091	-83.847	-15.092	297.982	177.816	292.598	136.222	35.043	73.491	66.690	HHH	N./A.	N./A.
ARG	1bn7	A	133	!	-179.309	-102.723	3.870	291.333	165.163	70.224	186.077	13.741	47.034	36.622	GGE	N./A.	N./A.
ARG	1bn7	A	144	!	178.837	-143.043	163.962	63.428	182.945	176.184	96.735	81.829	53.971	61.345	CCC	N./A.	N./A.
ARG	1bn7	A	157	!	-175.711	-64.511	-54.450	192.647	184.592	299.561	144.746	26.897	60.284	53.627	GHH	N./A.	N./A.
ARG	1bn7	A	164	!	-179.326	-96.940	13.227	294.635	166.766	64.256	97.956	32.054	82.444	72.601	HHT	N./A.	N./A.
ARG	1bn7	A	170	!	178.402	-69.387	-37.092	289.558	182.334	71.695	85.302	34.884	56.089	52.676	HHH	N./A.	N./A.
ARG	1bn7	A	190	!	178.150	-75.743	155.202	62.076	97.244	172.552	175.617	56.649	74.112	72.500	CCC	N./A.	N./A.
ARG	1bn7	A	201	!	179.297	-76.546	-27.541	285.224	163.632	180.118	134.169	63.333	84.667	82.143	HHH	N./A.	N./A.
ARG	1bn7	A	210	!	178.406	-83.823	3.356	300.114	163.963	190.311	168.755	74.000	87.623	86.620	GGH	N./A.	N./A.
ARG	1bn7	A	215	!	-178.531	-66.882	-40.612	183.427	54.047	69.235	175.334	65.677	41.667	47.107	HHG	N./A.	N./A.
ARG	1bn7	A	265	!	176.776	-67.166	-42.473	289.255	178.578	292.571	257.488	46.139	30.082	33.039	HHH	N./A.	N./A.
ARG	1bqc	A	10	!	-177.482	-127.541	161.979	289.057	176.581	175.177	279.018	78.929	68.094	72.635	TEE	N./A.	N./A.
ARG	1bqc	A	22	!	175.586	-140.318	94.223	292.402	278.845	180.935	273.842	90.522	83.139	87.430	CEE	N./A.	N./A.
ARG	1bqc	A	50	!	173.918	-94.233	118.609	180.149	167.594	180.331	258.358	94.870	95.550	95.518	EEE	N./A.	N./A.
ARG	1bqc	A	78	!	172.558	57.558	48.950	306.549	166.108	75.583	91.061	92.609	84.861	89.469	HCC	N./A.	N./A.
ARG	1bqc	A	150	!	177.591	-65.113	-45.412	274.776	196.071	71.903	201.877	14.143	55.028	43.227	HHH	N./A.	N./A.
ARG	1bqc	A	152	!	-179.292	-64.099	-41.389	291.261	304.909	177.482	219.726	18.388	82.278	66.862	HHH	N./A.	N./A.
ARG	1bqc	A	176	!	178.464	-54.262	-45.148	181.711	190.738	177.842	134.369	70.200	53.200	58.061	HHH	N./A.	N./A.
ARG	1bqc	A	246	!	-179.691	-61.795	-43.061	181.967	174.231	69.456	82.267	51.959	83.778	79.063	HHH	N./A.	N./A.
ARG	1bqc	A	283	!	-179.616	-61.311	-51.086	170.977	69.481	186.682	88.669	41.121	63.551	60.414	HHH	N./A.	N./A.
ARG	1brt	A	41	!	-178.133	-72.161	-31.818	287.165	192.505	158.916	174.927	64.462	52.800	56.599	HHH	N./A.	N./A.
ARG	1brt	A	52	!	170.949	-94.095	128.325	173.643	179.830	173.963	196.032	57.606	80.972	78.090	CEE	N./A.	N./A.
ARG	1brt	A	58	!	-178.982	-66.699	159.308	290.351	162.541	77.256	234.259	89.020	80.306	85.000	CTT	N./A.	N./A.
ARG	1brt	A	59	!	179.574	-55.843	133.286	63.458	164.036	66.601	199.364	80.407	85.441	86.313	TTT	N./A.	N./A.
ARG	1brt	A	106	!	-176.998	-67.967	-32.669	187.436	49.121	54.573	76.218	41.355	54.543	53.063	HHH	N./A.	N./A.
ARG	1brt	A	115	!	178.982	-93.984	-1.387	285.220	183.337	183.545	281.240	30.775	50.743	46.929	TTE	N./A.	N./A.
ARG	1brt	A	156	!	-173.918	-67.614	-33.263	62.924	190.177	185.834	107.752	66.198	86.103	83.882	CHH	N./A.	N./A.
ARG	1brt	A	177	!	-179.867	-97.554	-10.022	286.905	181.295	178.352	269.216	46.287	46.328	47.214	TTT	N./A.	N./A.
ARG	1brt	A	184	!	179.415	-61.195	-42.928	181.377	150.443	76.994	233.180	70.850	22.903	30.948	HHH	N./A.	N./A.
ARG	1brt	A	210	!	-176.863	-64.901	-33.235	288.121	180.713	297.236	175.885	33.682	56.648	52.782	TTT	N./A.	N./A.
ARG	1brt	A	229	!	178.810	-99.284	-6.470	301.408	183.349	185.465	155.006	33.876	48.333	45.821	TTT	N./A.	N./A.
ARG	1brt	A	238	!	179.419	-70.204	-24.912	288.008	181.617	181.174	157.690	28.517	67.017	59.558	HHH	N./A.	N./A.
ARG	1bu8	A	23	!	-178.916	-152.547	83.701	44.173	172.755	61.493	192.834	8.516	70.325	50.493	TBT	N./A.	N./A.
ARG	1bu8	A	37	!	-179.608	-125.011	129.048	310.193	196.642	302.012	133.274	56.117	48.588	51.303	CEE	N./A.	N./A.
ARG	1bu8	A	68	!	179.546	-129.168	152.616	267.324	131.532	84.702	147.019	33.992	47.119	44.787	TTC	N./A.	N./A.
ARG	1bu8	A	71	!	178.184	-123.851	120.424	303.196	186.337	199.252	277.147	52.113	94.225	88.296	EEE	N./A.	N./A.
ARG	1bu8	A	107	!	-177.471	-55.811	-34.111	283.819	179.489	300.931	169.177	32.171	34.071	33.333	CHH	N./A.	N./A.
ARG	1bu8	A	108	!	179.892	-66.537	-29.450	207.526	178.592	183.301	288.690	35.983	32.923	33.333	HHH	N./A.	N./A.
ARG	1bu8	A	111	!	-179.795	-75.904	61.405	289.250	172.311	56.881	76.901	37.222	31.011	31.961	HTT	N./A.	N./A.
ARG	1bu8	A	122	!	179.427	-58.402	-42.277	284.864	210.474	273.882	161.516	69.010	69.144	71.250	HHH	N./A.	N./A.
ARG	1bu8	A	163	!	179.372	-59.588	-42.413	188.034	186.390	64.049	75.463	93.370	91.993	94.067	HHH	N./A.	N./A.
ARG	1bu8	A	164	!	-178.712	-65.174	-29.833	284.394	170.276	177.751	274.298	91.761	80.528	86.173	HHH	N./A.	N./A.
ARG	1bu8	A	171	!	-178.137	-155.965	150.768	178.526	189.668	178.885	187.636	95.165	95.475	95.531	CEE	N./A.	N./A.
ARG	1bu8	A	190	!	-178.786	-148.482	175.679	59.235	172.320	171.637	83.646	77.679	91.697	90.595	GCC	N./A.	N./A.
ARG	1bu8	A	265	!	-179.738	-55.992	-33.514	273.933	298.825	202.410	262.815	67.969	75.867	76.285	HHH	N./A.	N./A.
ARG	1bu8	A	337	!	178.441	-148.303	153.023	281.447	304.605	181.386	259.446	32.984	75.318	67.448	CCE	N./A.	N./A.
ARG	1bu8	A	339	!	-177.300	-84.395	137.136	197.384	175.148	183.850	72.882	74.950	88.995	87.821	EEE	N./A.	N./A.
ARG	1bu8	A	381	!	179.695	-116.347	138.644	194.207	174.733	66.077	90.094	49.604	25.192	29.438	EEE	N./A.	N./A.
ARG	1bu8	A	384	!	176.002	-150.991	137.486	192.785	189.746	187.472	206.604	59.309	78.353	76.389	EEE	N./A.	N./A.
ARG	1bue	A	43	!	-179.570	-123.254	129.943	199.565	161.946	50.131	96.874	67.552	57.654	61.276	EEE	N./A.	N./A.
ARG	1bue	A	61	!	-177.706	55.316	31.107	295.584	194.598	194.177	280.349	74.700	81.472	82.143	ETT	N./A.	N./A.
ARG	1bue	A	65	!	-179.798	-83.080	141.850	287.081	186.801	175.107	275.629	67.813	70.917	72.432	TCE	N./A.	N./A.
ARG	1bue	A	100	!	-179.967	-118.438	126.404	184.828	181.644	184.531	288.815	7.179	56.173	37.770	TTC	N./A.	N./A.
ARG	1bue	A	140A	!	-175.909	-94.947	-28.791	307.185	185.699	188.651	181.350	26.862	51.286	46.071	HHH	N./A.	N./A.
ARG	1bue	A	153	!	178.214	-62.734	-38.028	291.609	284.322	178.012	274.799	36.197	68.840	63.414	HHH	N./A.	N./A.
ARG	1bue	A	161	!	176.143	-153.223	121.237	60.363	178.525	292.627	179.832	29.517	49.350	45.357	TBC	N./A.	N./A.
ARG	1bue	A	164	!	-178.954	-127.897	169.367	292.665	167.408	293.425	172.545	38.632	63.977	60.103	CCT	N./A.	N./A.
ARG	1bue	A	178	!	178.937	-68.722	139.447	290.585	177.934	298.121	166.587	29.724	57.877	52.606	TTT	N./A.	N./A.
ARG	1bue	A	220	!	-178.998	-107.125	-117.479	299.628	182.431	180.550	178.967	79.375	91.642	90.813	TTG	N./A.	N./A.
ARG	1bue	A	222	!	179.368	-60.652	-27.886	292.448	181.259	186.474	256.413	44.439	47.740	48.000	GGG	N./A.	N./A.
ARG	1bue	A	256	!	-179.970	-147.543	158.466	284.059	176.766	57.253	188.720	39.957	29.341	31.144	TTC	N./A.	N./A.
ARG	1bue	A	284	!	179.101	-60.078	-44.693	191.557	193.632	64.559	64.284	60.538	28.269	34.020	HHH	N./A.	N./A.
ARG	1bx7	A	30	A	179.669	-84.434	-30.427	180.280	170.582	180.866	70.535	87.026	23.091	34.412	CCC	N./A.	N./A.
ARG	1bx7	A	32	!	176.616	-108.674	116.733	294.023	94.492	159.023	138.372	94.065	61.364	72.061	CCT	N./A.	N./A.
ARG	1byi	A	51	!	178.883	-136.413	127.875	296.174	287.595	179.527	263.493	31.822	41.437	39.324	EEE	N./A.	N./A.
ARG	1byi	A	91	!	-175.214	-124.199	83.635	186.889	180.816	299.937	284.186	50.928	57.765	57.993	CCC	N./A.	N./A.
ARG	1byi	A	103	!	176.121	-56.879	-41.245	298.967	300.376	80.182	82.261	71.950	32.049	39.527	HHH	N./A.	N./A.
ARG	1byi	A	193	!	178.919	-64.126	-43.508	171.076	180.929	55.173	257.447	42.056	34.454	35.980	HHH	N./A.	N./A.
ARG	1c0p	A	1035	!	174.034	-73.325	-45.129	174.140	180.982	55.752	231.969	65.781	80.056	79.132	ETT	N./A.	N./A.
ARG	1c0p	A	1066	!	179.491	-64.492	-44.515	295.952	173.178	301.225	153.668	95.217	95.327	95.448	HHH	N./A.	N./A.
ARG	1c0p	A	1095	!	178.849	-124.919	122.608	181.282	178.496	193.458	158.698	57.553	89.681	85.056	EEE	N./A.	N./A.
ARG	1c0p	A	1148	!	174.563	-64.570	-40.231	290.518	188.637	295.184	274.336	93.739	95.165	95.232	HHH	N./A.	N./A.
ARG	1c0p	A	1159	!	176.154	-78.900	125.444	272.953	190.597	199.700	277.124	31.473	45.706	42.837	EEC	N./A.	N./A.
ARG	1c0p	A	1160	!	-179.649	-156.749	142.064	190.515	175.562	290.245	177.810	46.881	39.091	40.993	ECC	N./A.	N./A.
ARG	1c0p	A	1198	!	-170.001	-71.427	135.715	178.712	179.853	175.233	284.622	95.500	96.011	95.997	EEE	N./A.	N./A.
ARG	1c0p	A	1227	!	175.564	-134.425	159.324	66.918	180.840	186.037	178.503	14.143	55.587	43.688	EET	N./A.	N./A.
ARG	1c0p	A	1254	!	-178.111	-61.558	-46.954	179.575	185.457	57.324	81.013	33.915	57.235	53.345	HHH	N./A.	N./A.
ARG	1c0p	A	1279	!	-174.911	-166.235	144.860	200.161	178.487	194.000	283.333	56.170	82.306	78.854	EEE	N./A.	N./A.
ARG	1c0p	A	1285	!	175.865	-66.157	138.345	303.626	171.942	182.958	88.480	95.851	95.470	95.756	EEE	N./A.	N./A.
ARG	1c0p	A	1288	!	-176.109	-161.110	124.833	182.142	177.508	174.099	267.692	84.228	91.476	91.508	EET	N./A.	N./A.
ARG	1c0p	A	1289	!	175.032	-63.715	131.710	294.860	187.854	295.579	278.446	80.488	38.778	47.643	ETT	N./A.	N./A.
ARG	1c0p	A	1293	!	179.829	-106.077	113.797	191.786	181.963	187.850	189.295	90.696	83.667	87.849	CEE	N./A.	N./A.
ARG	1c0p	A	1298	!	170.100	-101.807	129.072	291.180	287.093	282.391	175.096	13.759	42.845	33.399	EEE	N./A.	N./A.
ARG	1c1k	A	5	!	177.373	-73.899	142.339	292.948	182.287	173.223	93.068	20.994	28.242	25.312	ECC	N./A.	N./A.
ARG	1c1k	A	12	!	-178.375	-68.875	150.378	291.987	178.901	286.602	151.641	95.621	56.453	71.554	TTC	N./A.	N./A.
ARG	1c1k	A	53	!	-179.744	-59.242	137.115	299.013	287.260	297.243	224.623	42.757	44.253	44.574	HTT	N./A.	N./A.
ARG	1c1k	A	118	!	179.079	-57.979	-45.527	290.302	178.595	201.736	114.893	59.840	58.631	60.552	HHH	N./A.	N./A.
ARG	1c1k	A	194	!	179.449	-60.185	-32.906	179.360	170.993	66.707	174.947	93.348	91.550	93.750	HHH	N./A.	N./A.
ARG	1c3c	A	21	!	174.550	-62.799	-37.850	292.666	187.497	311.477	259.204	76.830	22.984	32.092	HHH	N./A.	N./A.
ARG	1c3c	A	22	!	174.916	-68.096	-39.280	285.789	186.364	296.747	269.556	86.078	95.441	95.227	HHH	N./A.	N./A.
ARG	1c3c	A	32	!	177.756	-58.291	-44.456	180.608	176.827	168.925	192.170	62.903	54.943	58.061	HHH	N./A.	N./A.
ARG	1c3c	A	49	!	174.531	-54.884	-40.110	184.995	171.142	291.609	111.701	45.941	34.235	36.622	HHH	N./A.	N./A.
ARG	1c3c	A	86	!	175.324	-60.938	-27.476	305.952	171.890	273.588	166.555	43.505	26.923	29.781	GGG	N./A.	N./A.
ARG	1c3c	A	130	!	177.046	-52.183	-44.174	181.064	171.724	298.498	134.228	77.009	36.648	44.894	HHH	N./A.	N./A.
ARG	1c3c	A	139	!	-171.780	-130.892	127.317	290.132	171.727	173.630	99.065	85.229	84.806	86.983	EEE	N./A.	N./A.
ARG	1c3c	A	163	!	171.172	-59.615	-39.472	292.752	188.578	292.381	278.819	95.605	95.053	95.395	HHH	N./A.	N./A.
ARG	1c3c	A	167	!	-179.785	-64.732	-37.860	289.010	162.115	183.490	158.371	90.261	95.026	95.040	HHH	N./A.	N./A.
ARG	1c3c	A	170	!	178.675	-66.987	-39.062	285.968	188.408	285.765	269.624	95.208	22.581	37.635	HHH	N./A.	N./A.
ARG	1c3c	A	216	!	-167.516	-84.617	0.554	246.597	64.335	184.293	175.803	83.415	91.255	91.210	CHH	N./A.	N./A.
ARG	1c3c	A	218	!	176.791	-62.231	-47.910	297.560	185.522	176.111	287.127	94.370	95.212	95.282	HHH	N./A.	N./A.
ARG	1c3c	A	235	!	179.359	-58.864	-43.922	183.932	164.218	77.023	91.849	88.007	70.976	77.639	HHH	N./A.	N./A.
ARG	1c3c	A	241	!	175.214	-58.490	-45.755	283.852	168.240	65.735	190.845	92.435	87.034	90.754	HHH	N./A.	N./A.
ARG	1c3c	A	245	!	-174.727	-63.033	156.767	75.433	181.000	290.075	137.964	73.000	74.231	76.146	HTT	N./A.	N./A.
ARG	1c3c	A	276	!	178.017	-61.007	-46.483	174.805	186.275	308.018	124.913	80.813	37.273	46.321	HHH	N./A.	N./A.
ARG	1c3c	A	282	!	173.294	-59.843	-38.199	299.259	177.326	185.345	146.744	90.674	88.162	90.833	HHH	N./A.	N./A.
ARG	1c3c	A	285	!	177.423	-73.209	-27.046	77.627	167.218	137.460	267.210	93.152	65.856	75.451	HHH	N./A.	N./A.
ARG	1c3c	A	301	!	156.834	152.293	152.515	69.450	92.185	62.539	79.682	75.045	90.609	89.190	TTC	N./A.	N./A.
ARG	1c3c	A	310	!	174.161	-64.277	-32.573	290.217	182.352	178.987	89.121	65.313	32.404	38.581	HHH	N./A.	N./A.
ARG	1c3c	A	332	!	176.841	-57.678	-44.597	192.548	191.947	302.250	278.278	64.785	48.475	52.958	HHH	N./A.	N./A.
ARG	1c3c	A	340	!	176.012	-62.664	-40.642	180.859	73.370	177.414	219.029	58.138	24.946	30.686	HHH	N./A.	N./A.
ARG	1c3c	A	356	!	174.677	-63.212	-41.673	300.387	208.964	68.265	203.343	21.784	64.062	54.648	HHH	N./A.	N./A.
ARG	1c3c	A	427	!	176.071	-62.360	-19.081	296.637	168.050	161.457	172.333	48.564	70.740	68.103	HHC	N./A.	N./A.
ARG	1c4q	A	133	!	-178.752	-86.987	111.273	306.716	298.554	175.203	89.951	40.374	72.367	67.345	CCC	N./A.	N./A.
ARG	1c7k	A	51	!	175.031	-71.717	-13.926	293.518	173.362	283.637	197.175	59.734	37.358	42.092	TTT	N./A.	N./A.
ARG	1c7k	A	79	!	178.256	-63.933	-44.732	174.108	171.980	172.458	96.038	92.848	95.276	95.280	HHH	N./A.	N./A.
ARG	1c7s	A	48	!	-177.942	-127.867	50.725	301.851	178.848	273.269	115.749	33.721	47.034	44.645	TTG	N./A.	N./A.
ARG	1c7s	A	68	!	179.520	-109.555	132.360	302.908	168.526	53.895	235.258	86.863	57.263	65.621	EEE	N./A.	N./A.
ARG	1c7s	A	93	!	179.248	-117.029	142.113	302.918	306.301	186.973	197.051	80.528	91.089	90.615	CCC	N./A.	N./A.
ARG	1c7s	A	97	!	-178.542	-154.646	150.211	205.670	179.360	68.146	196.006	90.717	84.194	88.212	EEE	N./A.	N./A.
ARG	1c7s	A	143	!	-178.621	-63.109	-26.118	279.231	159.560	72.250	249.106	95.419	85.368	92.063	CGG	N./A.	N./A.
ARG	1c7s	A	149	!	174.336	64.706	50.389	322.932	218.379	155.868	67.563	95.858	95.410	95.719	CCC	N./A.	N./A.
ARG	1c7s	A	184	!	-178.917	-79.116	-34.845	193.007	183.069	73.514	76.667	59.415	88.554	84.534	TTT	N./A.	N./A.
ARG	1c7s	A	198	!	178.101	-68.280	-34.510	197.445	187.500	298.123	103.870	67.240	85.760	83.820	HHH	N./A.	N./A.
ARG	1c7s	A	255	!	-177.647	-71.871	-36.778	183.529	137.367	172.599	101.096	40.000	58.547	56.122	HHH	N./A.	N./A.
ARG	1c7s	A	337	!	171.013	-78.054	-30.120	72.159	185.300	296.190	197.353	35.684	64.602	59.830	TTT	N./A.	N./A.
ARG	1c7s	A	341	!	-178.665	-128.263	90.386	303.353	174.450	300.822	284.742	53.505	71.953	70.169	EEE	N./A.	N./A.
ARG	1c7s	A	349	!	-177.220	-60.427	-46.268	268.543	51.760	177.089	276.058	95.345	94.834	95.264	TTT	N./A.	N./A.
ARG	1c7s	A	359	!	-178.788	-62.748	-39.386	291.833	188.307	291.107	277.859	80.976	91.771	91.171	HHH	N./A.	N./A.
ARG	1c7s	A	383	!	-167.912	-115.509	18.236	311.729	294.430	187.684	196.428	95.610	95.794	95.891	ECB	N./A.	N./A.
ARG	1c7s	A	399	!	176.072	-123.538	133.855	298.933	189.648	297.059	257.534	95.007	95.885	95.743	EET	N./A.	N./A.
ARG	1c7s	A	426	!	175.875	-56.826	-40.310	194.796	170.811	187.407	275.023	55.266	66.740	66.345	CHH	N./A.	N./A.
ARG	1c7s	A	439	!	-178.561	-101.304	18.459	295.469	172.155	171.648	63.098	60.645	82.806	80.248	HHC	N./A.	N./A.
ARG	1c7s	A	454	!	-176.094	-53.873	-33.602	198.333	167.051	182.449	282.597	95.265	95.514	95.589	HHH	N./A.	N./A.
ARG	1c7s	A	463	!	176.834	-65.154	-44.441	178.529	179.923	176.428	85.482	82.683	91.070	90.972	HHH	N./A.	N./A.
ARG	1c7s	A	480	!	-176.419	-64.320	142.169	200.224	181.885	179.565	182.919	68.073	65.470	67.966	CCC	N./A.	N./A.
ARG	1c7s	A	498	!	-176.660	-59.482	-19.912	72.776	177.220	171.197	257.432	74.250	56.844	62.000	CGG	N./A.	N./A.
ARG	1c7s	A	511	!	174.832	-63.493	-39.071	285.002	186.743	295.118	267.518	38.632	49.407	48.036	HHH	N./A.	N./A.
ARG	1c7s	A	545	!	-178.179	-70.727	-12.726	303.840	304.478	191.147	191.147	54.381	73.402	71.453	GGG	N./A.	N./A.
ARG	1c7s	A	612	!	176.640	-143.145	137.235	188.751	168.548	180.570	280.815	41.963	82.611	75.590	CEE	N./A.	N./A.
ARG	1c7s	A	633	!	176.576	-138.178	139.103	294.477	171.081	69.386	186.363	42.570	74.941	69.862	TEE	N./A.	N./A.
ARG	1c7s	A	681	!	-179.994	-93.592	144.187	188.409	175.552	298.589	273.188	93.174	87.108	91.012	TCC	N./A.	N./A.
ARG	1c7s	A	688	!	-174.953	-84.947	-20.931	201.462	69.304	57.389	78.442	94.348	91.808	94.246	TCC	N./A.	N./A.
ARG	1c7s	A	693	!	-176.148	-59.045	-46.780	174.148	176.485	209.701	101.045	76.473	32.158	40.496	HHH	N./A.	N./A.
ARG	1c7s	A	713	!	-173.747	-62.178	-23.936	76.097	163.571	163.971	165.678	73.450	53.743	59.184	TTT	N./A.	N./A.
ARG	1c7s	A	742	!	-176.675	-71.472	-21.167	288.132	179.944	286.715	270.586	88.235	95.563	95.348	TCC	N./A.	N./A.
ARG	1c7s	A	754	!	-177.906	-65.188	-19.507	74.115	186.850	148.389	179.009	65.833	84.278	82.360	HHH	N./A.	N./A.
ARG	1c7s	A	761	!	-175.496	-70.301	-27.836	189.409	70.702	34.376	244.782	66.458	84.500	82.640	HHH	N./A.	N./A.
ARG	1c7s	A	765	!	171.785	-92.614	113.546	181.151	259.401	188.325	89.681	33.837	48.164	45.643	CCT	N./A.	N./A.
ARG	1c7s	A	797	!	-178.154	-67.778	-41.193	281.662	177.993	46.043	233.886	42.056	23.629	26.750	HHH	N./A.	N./A.
ARG	1c7s	A	805	!	-176.458	-143.749	-53.890	185.699	179.835	82.123	200.795	52.165	69.309	67.793	HCH	N./A.	N./A.
ARG	1c7s	A	818	!	179.118	-75.374	129.605	176.744	181.896	179.648	272.709	85.556	95.044	94.544	CCC	N./A.	N./A.
ARG	1c7s	A	825	!	176.694	-152.774	161.205	76.474	182.369	156.012	184.663	33.062	42.069	40.213	EEE	N./A.	N./A.
ARG	1c7s	A	870	!	177.637	-159.251	158.772	75.880	188.134	186.592	172.697	53.711	62.301	62.310	EEE	N./A.	N./A.
ARG	1c7s	A	878	!	-176.579	-123.274	154.964	292.212	169.353	63.910	232.853	47.525	65.110	63.241	CCB	N./A.	N./A.
ARG	1c7s	A	881	!	173.550	-65.432	157.430	63.743	167.299	189.531	279.064	50.567	70.917	68.690	CCC	N./A.	N./A.
ARG	1cg5	A	31	!	178.749	-68.155	-44.190	291.584	176.314	192.106	279.735	80.732	95.037	93.651	HHH	N./A.	N./A.
ARG	1cg5	A	86	!	179.527	-63.907	-44.845	293.962	278.866	189.537	182.069	52.577	21.452	26.719	HHH	N./A.	N./A.
ARG	1cg5	B	30	!	-179.447	-63.373	-38.626	191.713	170.908	294.284	270.922	84.472	95.165	95.018	HHH	N./A.	N./A.
ARG	1cg5	B	40	!	-177.659	-46.353	-51.471	195.282	177.545	78.786	88.030	88.039	67.818	74.966	GTT	N./A.	N./A.
ARG	1cg5	B	118	!	-178.771	-74.662	169.812	298.503	169.066	293.009	269.586	68.385	30.656	37.568	CCH	N./A.	N./A.
ARG	1chd	A	172	!	-179.544	-64.409	-40.516	201.808	279.437	308.293	227.770	38.248	27.170	28.938	HHH	N./A.	N./A.
ARG	1chd	A	197	!	176.909	-68.903	-43.091	183.234	177.255	100.995	195.682	43.785	25.495	28.625	HHH	N./A.	N./A.
ARG	1chd	A	202	!	179.080	-60.131	-51.194	188.331	94.315	159.840	88.655	20.526	46.582	39.730	HHH	N./A.	N./A.
ARG	1chd	A	219	!	178.360	-77.036	146.104	178.409	173.834	185.115	188.815	45.099	77.659	72.568	EEC	N./A.	N./A.
ARG	1chd	A	238	!	179.154	-141.723	118.374	184.809	108.368	172.887	186.834	9.663	44.454	31.830	EEE	N./A.	N./A.
ARG	1chd	A	257	!	177.053	-157.032	108.373	183.213	170.115	66.455	205.534	32.636	59.497	54.859	BTT	N./A.	N./A.
ARG	1chd	A	316	!	179.647	-58.330	-49.478	186.611	234.354	291.564	150.006	57.872	50.943	53.697	HHH	N./A.	N./A.
ARG	1cjc	A	48	!	178.822	-84.752	-45.213	179.858	185.943	171.454	87.107	94.478	95.066	95.189	HHH	N./A.	N./A.
ARG	1cjc	A	70	!	-178.566	-85.323	-3.685	287.845	178.847	179.692	163.301	46.040	58.547	57.551	HHT	N./A.	N./A.
ARG	1cjc	A	73	!	-179.287	-96.250	13.569	294.115	184.660	289.107	134.966	52.320	70.178	68.552	TTE	N./A.	N./A.
ARG	1cjc	A	84	!	179.352	-125.205	-60.085	185.810	191.520	67.615	190.510	42.336	53.857	52.746	TTT	N./A.	N./A.
ARG	1cjc	A	124	!	179.770	-62.165	-36.175	176.764	163.818	170.236	186.444	77.187	79.971	81.584	HHH	N./A.	N./A.
ARG	1cjc	A	137	!	-177.075	-57.696	-35.289	69.914	178.881	179.978	289.082	38.504	40.690	40.461	GTT	N./A.	N./A.
ARG	1cjc	A	162	!	179.682	-62.304	-46.376	191.947	177.814	64.108	256.091	86.895	94.926	94.464	HHH	N./A.	N./A.
ARG	1cjc	A	197	!	179.120	-79.633	-16.379	60.965	167.090	52.576	76.926	33.488	26.621	27.438	CCC	N./A.	N./A.
ARG	1cjc	A	198	!	179.525	-106.800	-155.678	296.417	186.626	290.888	169.458	80.772	57.961	64.517	CCC	N./A.	N./A.
ARG	1cjc	A	211	!	179.965	-63.525	-38.765	190.271	186.225	309.134	279.950	83.943	55.642	63.345	HHH	N./A.	N./A.
ARG	1cjc	A	220	!	175.755	-132.767	144.315	62.505	189.801	172.878	86.700	48.218	39.801	41.915	EEE	N./A.	N./A.
ARG	1cjc	A	242	!	178.824	-57.959	-47.328	201.800	63.416	190.640	166.085	24.474	32.077	29.500	HHH	N./A.	N./A.
ARG	1cjc	A	244	!	179.498	-61.883	-42.322	191.439	175.549	173.528	224.372	61.237	45.282	49.429	HHH	N./A.	N./A.
ARG	1cjc	A	251	!	178.452	-59.222	-44.275	274.900	186.624	292.068	294.177	25.207	29.780	27.875	HHH	N./A.	N./A.
ARG	1cjc	A	264	!	-179.534	-59.362	-40.855	186.251	194.186	71.949	73.679	20.673	56.872	48.321	HHH	N./A.	N./A.
ARG	1cjc	A	265	!	179.889	-66.235	-40.459	290.949	178.266	181.594	188.117	26.310	59.050	52.394	HHH	N./A.	N./A.
ARG	1cjc	A	270	!	-178.838	-123.272	155.799	305.270	197.313	184.420	207.062	29.586	41.782	38.986	CEE	N./A.	N./A.
ARG	1cjc	A	275	A	176.644	-117.803	130.284	306.018	189.471	83.715	101.048	84.106	31.694	41.809	EEC	N./A.	N./A.
ARG	1cjc	A	278	!	179.640	-139.756	127.959	291.638	295.185	180.217	281.593	50.567	68.702	66.931	CEE	N./A.	N./A.
ARG	1cjc	A	291	!	-178.782	-159.090	168.698	72.102	192.057	282.982	187.923	29.724	41.724	38.986	CCE	N./A.	N./A.
ARG	1cjc	A	296	!	177.864	-93.281	120.398	178.165	162.789	297.612	157.301	68.594	56.006	60.069	EEE	N./A.	N./A.
ARG	1cjc	A	301	!	176.113	-139.073	152.076	59.895	184.141	173.538	77.623	54.742	66.851	66.310	EEE	N./A.	N./A.
ARG	1cjc	A	355	!	177.531	-89.425	122.503	298.606	204.641	183.775	100.492	78.438	69.503	73.716	TEE	N./A.	N./A.
ARG	1cjc	A	370	!	-175.150	-109.197	-2.016	296.658	291.038	189.620	190.434	46.733	47.373	48.214	HHC	N./A.	N./A.
ARG	1cjc	A	404	!	176.994	-150.339	130.516	287.709	270.540	141.795	146.722	9.116	37.926	26.531	CCH	N./A.	N./A.
ARG	1cjc	A	417	!	179.093	-81.281	-9.532	280.686	157.676	196.326	176.490	34.264	76.069	68.414	HHC	N./A.	N./A.
ARG	1cjc	A	437	!	178.486	-63.926	-19.696	298.338	184.225	170.753	196.459	39.274	42.615	42.305	HHH	N./A.	N./A.
ARG	1cjc	A	445	!	177.376	-169.351	165.405	58.411	184.185	65.831	234.491	68.646	91.015	88.352	TTT	N./A.	N./A.
ARG	1cpq	A	10	!	-178.177	-72.618	-31.356	66.067	194.965	200.802	201.034	59.255	92.675	88.184	HHH	N./A.	N./A.
ARG	1cpq	A	126	!	-179.735	-117.892	134.234	187.231	187.469	174.457	186.017	29.655	65.994	59.116	HBC	N./A.	N./A.
ARG	1cqx	A	31	!	179.809	-65.067	-53.300	283.390	165.429	171.837	272.502	48.812	30.355	33.758	HHH	N./A.	N./A.
ARG	1cqx	A	59	!	179.880	-63.782	-39.006	187.882	184.700	177.313	72.077	50.309	50.429	51.655	HHH	N./A.	N./A.
ARG	1cqx	A	155	!	178.276	-131.309	130.563	180.149	177.754	178.990	185.320	29.862	79.827	69.862	EEE	N./A.	N./A.
ARG	1cqx	A	160	!	178.978	-87.605	-45.298	293.615	301.974	168.245	190.290	27.931	29.780	28.625	EEE	N./A.	N./A.
ARG	1cqx	A	163	!	-176.729	-117.447	110.598	181.453	213.131	314.349	156.912	69.167	40.603	46.857	EEE	N./A.	N./A.
ARG	1cqx	A	206	!	179.432	-139.360	145.128	300.873	286.831	185.843	276.926	95.031	95.322	95.383	EEE	N./A.	N./A.
ARG	1cqx	A	220	!	177.529	-131.813	133.651	179.084	172.129	76.790	90.973	95.189	78.237	86.872	EEE	N./A.	N./A.
ARG	1cqx	A	225	!	179.049	-64.103	124.632	182.774	190.299	288.604	283.408	52.887	68.591	67.345	ECC	N./A.	N./A.
ARG	1cqx	A	375	!	178.971	-66.066	-42.890	294.343	174.118	177.128	175.047	64.409	70.089	71.047	HHH	N./A.	N./A.
ARG	1cqx	A	390	!	-179.087	-98.048	-1.789	291.515	292.910	191.049	153.593	67.396	37.273	43.475	GGE	N./A.	N./A.
ARG	1cru	A	45	!	-171.951	-63.820	-37.859	180.923	167.765	57.478	81.599	71.650	84.222	83.509	ETT	N./A.	N./A.
ARG	1cru	A	52	!	175.398	-127.009	124.209	183.552	180.295	58.046	225.270	53.866	59.832	60.310	EEE	N./A.	N./A.
ARG	1cru	A	117	!	-173.156	-129.866	147.979	179.584	180.396	291.498	166.765	73.850	81.056	81.646	EEE	N./A.	N./A.
ARG	1cru	A	118	!	174.956	-106.931	143.381	189.583	188.402	77.747	176.904	74.900	61.676	66.276	EEE	N./A.	N./A.
ARG	1cru	A	148	!	173.943	-78.130	132.928	205.496	73.708	193.626	186.418	74.350	95.349	94.802	EEE	N./A.	N./A.
ARG	1cru	A	166	!	179.640	-61.020	139.775	297.582	194.120	167.186	205.541	66.354	81.167	80.186	TTT	N./A.	N./A.
ARG	1cru	A	201	!	175.729	-130.013	116.998	179.703	179.985	175.756	254.101	79.598	66.022	71.047	EEE	N./A.	N./A.
ARG	1cru	A	228	!	178.551	-99.867	-79.822	183.073	177.039	181.435	280.337	86.405	83.944	86.732	TTE	N./A.	N./A.
ARG	1cru	A	378	!	-178.082	-96.258	-10.654	307.237	292.182	191.208	156.389	39.017	70.296	65.379	TTT	N./A.	N./A.
ARG	1cru	A	383	!	171.718	-111.517	122.989	184.042	182.511	71.903	256.438	87.092	68.619	75.347	EEE	N./A.	N./A.
ARG	1cru	A	406	!	175.942	-100.968	103.713	297.765	167.156	51.782	79.080	73.750	92.823	90.794	CCE	N./A.	N./A.
ARG	1cru	A	408	!	-171.720	-103.937	-31.331	178.043	58.053	62.177	175.660	93.043	95.479	95.419	EEE	N./A.	N./A.
ARG	1cs1	A	11	!	-176.130	-102.520	-15.008	315.709	193.616	56.580	93.219	86.209	76.272	81.180	HHT	N./A.	N./A.
ARG	1cs1	A	42	!	177.951	-92.265	-171.588	312.446	148.914	173.315	285.244	20.468	47.486	40.426	ETT	N./A.	N./A.
ARG	1cs1	A	48	!	-178.785	-61.902	-36.508	197.505	223.652	305.842	124.403	33.450	60.540	55.952	TTT	N./A.	N./A.
ARG	1cs1	A	54	!	177.799	-62.466	-34.158	188.784	152.190	74.592	238.807	93.717	83.639	89.106	HHH	N./A.	N./A.
ARG	1cs1	A	59	!	179.732	-63.144	-38.120	293.198	203.367	280.423	277.963	92.717	72.278	80.652	HHH	N./A.	N./A.
ARG	1cs1	A	106	!	-179.148	-58.886	-39.419	127.936	169.827	109.175	17.854	71.800	28.901	36.588	HHH	N./A.	N./A.
ARG	1cs1	A	114	!	178.561	-106.613	0.555	290.859	163.149	69.914	85.827	51.546	75.607	72.500	HCC	N./A.	N./A.
ARG	1cs1	A	118	!	-179.405	-107.137	144.075	287.056	147.590	57.018	224.252	56.223	44.598	47.786	CEE	N./A.	N./A.
ARG	1cs1	A	152	!	178.803	-72.042	139.337	187.425	268.104	193.707	117.036	82.358	34.590	44.220	TBC	N./A.	N./A.
ARG	1cs1	A	164	!	179.725	-58.484	-34.441	187.404	164.588	275.269	104.702	58.298	58.743	60.310	HHH	N./A.	N./A.
ARG	1cs1	A	243	!	179.402	-63.541	-42.534	193.087	188.366	203.333	254.325	95.551	95.316	95.555	HHH	N./A.	N./A.
ARG	1cs1	A	246	!	-178.681	-48.706	-33.221	303.840	305.454	189.671	198.075	95.011	90.978	93.889	HHH	N./A.	N./A.
ARG	1cs1	A	251	!	179.375	-66.585	-47.693	281.193	189.823	286.822	104.521	95.208	95.942	95.849	HHH	N./A.	N./A.
ARG	1cs1	A	291	!	-178.194	-85.676	-44.404	216.419	201.582	320.176	132.664	61.398	48.559	52.359	HHH	N./A.	N./A.
ARG	1cs1	A	312	!	179.026	-62.031	-35.039	286.366	168.864	162.046	300.142	23.567	38.239	34.183	HHH	N./A.	N./A.
ARG	1cs1	A	313	!	179.996	-69.317	-43.677	271.779	207.437	300.539	293.229	22.807	52.571	45.607	HHH	N./A.	N./A.
ARG	1cs1	A	350	!	179.675	-52.870	-51.642	297.680	204.795	289.761	274.777	9.474	49.718	35.574	HHH	N./A.	N./A.
ARG	1cs1	A	361	!	179.994	-112.774	138.948	181.427	196.556	67.039	181.780	80.122	76.850	80.031	EEE	N./A.	N./A.
ARG	1ctf	A	73	!	179.389	-67.578	-38.719	298.906	185.913	68.204	195.422	94.370	71.982	81.180	HHH	N./A.	N./A.
ARG	1ctq	A	41	!	179.020	-123.221	125.609	283.530	166.414	69.696	85.124	28.828	44.138	40.709	EEE	N./A.	N./A.
ARG	1ctq	A	97	!	-177.870	-63.137	-41.596	158.238	131.744	184.032	128.236	63.387	39.716	44.894	HHH	N./A.	N./A.
ARG	1ctq	A	123	!	-177.332	-68.848	133.365	172.944	175.305	289.061	274.127	22.895	61.903	53.380	TTC	N./A.	N./A.
ARG	1ctq	A	161	!	-178.475	-68.689	-29.944	302.915	187.573	186.487	106.125	79.866	89.191	89.022	HHH	N./A.	N./A.
ARG	1ctq	A	164	!	179.596	-59.648	-28.971	288.686	172.518	177.979	163.601	33.411	89.730	79.201	HHH	N./A.	N./A.
ARG	1cuo	A	18	!	179.145	-111.552	11.281	300.733	194.654	66.173	183.042	41.916	25.302	28.125	TTE	N./A.	N./A.
ARG	1cuo	A	79	!	179.472	-83.848	-13.593	307.582	158.659	288.647	199.408	44.019	54.286	53.486	TTE	N./A.	N./A.
ARG	1cuo	A	122	!	-178.039	-159.471	159.321	54.801	194.895	296.439	160.257	37.009	56.899	53.944	TEE	N./A.	N./A.
ARG	1cv8	A	15	!	-179.922	-117.077	-9.789	285.909	183.278	181.617	91.667	56.383	72.130	70.946	CCC	N./A.	N./A.
ARG	1cv8	A	79	!	176.563	-120.926	168.460	299.440	292.353	187.693	238.800	61.774	72.367	72.264	CCC	N./A.	N./A.
ARG	1cv8	A	86	!	174.651	-164.464	175.112	51.532	167.508	179.034	87.374	65.521	69.724	70.980	CCC	N./A.	N./A.
ARG	1cv8	A	109	!	-173.443	-66.936	129.174	201.251	186.392	174.065	227.053	39.060	37.074	37.568	EET	N./A.	N./A.
ARG	1cxp	A	8	!	172.958	-60.942	147.255	294.082	182.376	185.460	278.974	68.750	86.275	84.534	CCT	N./A.	N./A.
ARG	1cxp	A	17	!	-177.776	-60.408	-44.872	257.818	76.759	174.717	247.370	24.152	34.454	31.373	TTT	N./A.	N./A.
ARG	1cxp	A	18	!	-177.027	-68.212	-33.314	283.073	192.087	287.753	124.123	61.882	84.417	81.646	TTT	N./A.	N./A.
ARG	1cxp	A	27	!	176.023	-130.831	156.219	295.192	296.164	168.499	184.866	74.850	76.821	78.646	TEE	N./A.	N./A.
ARG	1cxp	A	31	!	177.029	-102.760	124.313	287.676	272.541	187.897	192.324	67.604	85.564	83.727	BTT	N./A.	N./A.
ARG	1cxp	A	53	!	174.083	-110.184	113.478	183.019	187.348	190.236	158.913	72.400	90.369	88.436	EET	N./A.	N./A.
ARG	1cxp	A	62	!	179.022	-66.872	-34.993	176.307	56.342	177.151	182.491	54.897	72.219	70.676	HHH	N./A.	N./A.
ARG	1cxp	A	70	!	-179.313	-53.490	136.551	182.740	190.221	175.889	197.055	56.915	21.694	27.625	HCC	N./A.	N./A.
ARG	1cxp	A	82	!	175.947	-141.319	140.452	301.371	285.324	187.036	276.811	50.515	85.858	80.435	EEE	N./A.	N./A.
ARG	1cxp	C	136	!	179.820	-118.788	-55.532	180.132	166.316	56.817	104.259	24.620	70.325	60.793	TTT	N./A.	N./A.
ARG	1cxp	C	148	!	177.057	-66.117	145.902	296.183	201.708	69.550	188.376	73.750	88.137	86.927	BCC	N./A.	N./A.
ARG	1cxp	C	161	!	-178.070	-46.164	134.572	189.752	180.292	173.991	113.645	80.488	77.081	80.280	CCC	N./A.	N./A.
ARG	1cxp	C	188	!	-175.945	-94.026	142.176	292.440	175.633	61.469	167.984	22.895	79.075	66.621	HBT	N./A.	N./A.
ARG	1cxp	C	208	!	-178.692	-107.480	159.933	298.357	189.491	163.945	82.522	20.877	49.633	42.411	TBC	N./A.	N./A.
ARG	1cxp	C	226	!	-174.394	-56.245	-40.773	291.856	193.016	159.547	71.741	22.544	35.483	31.634	TTT	N./A.	N./A.
ARG	1cxp	C	229	!	178.799	53.389	39.889	303.104	181.934	193.178	281.410	20.789	46.243	39.527	TTC	N./A.	N./A.
ARG	1cxp	C	239	!	-172.035	-106.964	15.171	297.844	159.239	290.912	180.679	82.805	79.566	82.640	TTT	N./A.	N./A.
ARG	1cxp	C	255	!	177.506	-63.080	-44.415	286.967	173.819	197.776	176.495	72.000	86.838	85.642	HHH	N./A.	N./A.
ARG	1cxp	C	259	!	178.035	-59.843	-45.619	197.429	190.087	61.478	81.891	66.823	73.432	74.155	HHH	N./A.	N./A.
ARG	1cxp	C	275	!	178.922	-63.964	-44.801	185.522	68.179	162.972	281.599	49.505	60.710	60.069	HHH	N./A.	N./A.
ARG	1cxp	C	281	!	177.985	-57.600	-40.633	172.304	176.455	174.543	236.849	60.538	87.157	83.602	HHH	N./A.	N./A.
ARG	1cxp	C	294	!	179.439	-82.066	-43.938	185.604	190.741	66.085	203.780	88.203	83.472	86.927	HHH	N./A.	N./A.
ARG	1cxp	C	307	!	179.338	-63.616	-39.291	280.832	185.458	293.233	274.945	43.178	42.414	43.085	HHH	N./A.	N./A.
ARG	1cxp	C	314	!	179.240	-109.538	-46.100	292.384	298.371	173.933	213.237	10.297	35.369	25.688	CCC	N./A.	N./A.
ARG	1cxp	C	323	!	-177.141	-63.836	149.268	287.451	180.119	289.923	186.690	91.283	87.892	90.873	CCC	N./A.	N./A.
ARG	1cxp	C	333	!	173.679	-68.656	4.367	297.142	170.796	187.090	218.562	85.686	92.472	92.480	GGG	N./A.	N./A.
ARG	1cxp	C	345	!	179.002	-127.053	133.352	289.699	179.082	305.141	198.240	21.374	55.028	47.071	ECE	N./A.	N./A.
ARG	1cxp	C	363	!	176.222	-120.066	14.785	290.010	142.731	54.961	192.931	54.072	34.672	38.615	GGT	N./A.	N./A.
ARG	1cxp	C	370	!	179.361	-68.344	-32.288	299.104	186.655	187.188	273.224	48.366	76.850	72.736	HHH	N./A.	N./A.
ARG	1cxp	C	382	!	178.507	-65.555	-44.158	283.556	185.667	282.006	239.409	54.175	44.253	47.107	HHH	N./A.	N./A.
ARG	1cxp	C	393	!	172.903	-130.148	155.465	305.969	183.586	79.710	175.504	84.390	42.845	52.289	CBT	N./A.	N./A.
ARG	1cxp	C	403	!	-177.628	-90.726	-26.183	201.669	193.307	76.320	73.146	62.903	68.536	69.448	HHH	N./A.	N./A.
ARG	1cxp	C	405	!	-170.324	-124.639	19.068	299.645	173.911	286.537	277.528	51.340	62.301	61.793	HTB	N./A.	N./A.
ARG	1cxp	C	412	!	-179.861	-61.098	-31.382	60.882	172.681	182.166	82.896	48.020	85.784	79.792	TTT	N./A.	N./A.
ARG	1cxp	C	424	!	-178.778	-66.880	-44.639	190.139	61.796	55.470	185.982	93.565	94.004	95.053	HHH	N./A.	N./A.
ARG	1cxp	C	426	!	176.289	-71.342	-42.739	301.258	157.872	183.587	194.526	87.353	88.603	90.317	HHH	N./A.	N./A.
ARG	1cxp	C	437	!	175.479	-63.337	-42.494	292.318	274.021	298.388	186.644	76.161	86.103	85.894	HHH	N./A.	N./A.
ARG	1cxp	C	438	!	177.828	-61.715	-46.112	182.997	173.278	305.941	110.868	81.260	76.676	80.186	HHH	N./A.	N./A.
ARG	1cxp	C	456	!	-173.746	51.574	37.964	296.337	196.495	271.605	279.996	42.757	33.415	35.236	HCC	N./A.	N./A.
ARG	1cxp	C	462	!	-179.403	-63.232	-45.316	286.711	203.468	156.109	118.292	59.894	24.866	30.915	HHH	N./A.	N./A.
ARG	1cxp	C	490	!	-178.976	-125.110	18.768	294.347	305.923	182.717	257.036	57.872	86.176	82.236	TCC	N./A.	N./A.
ARG	1cxp	C	504	!	175.472	-64.281	-41.657	176.182	154.331	195.619	205.509	79.643	51.429	58.639	HHH	N./A.	N./A.
ARG	1cxp	C	507	!	-178.903	-85.443	-56.253	180.479	192.880	70.804	175.211	84.919	87.304	88.771	HHH	N./A.	N./A.
ARG	1cxp	C	511	!	179.944	-62.701	-22.459	189.488	159.827	62.268	77.721	38.462	79.017	71.858	TTT	N./A.	N./A.
ARG	1cxp	C	525	!	176.440	-59.281	-40.018	289.118	196.122	300.209	268.201	61.344	83.917	81.180	HHH	N./A.	N./A.
ARG	1cxp	C	535	!	178.534	-65.160	-46.255	186.846	64.450	225.175	167.504	41.402	46.356	46.071	HHH	N./A.	N./A.
ARG	1cxq	A	70	A	174.600	-61.194	-21.373	295.758	175.974	201.296	269.618	94.370	23.683	37.500	GGG	N./A.	N./A.
ARG	1cxq	A	74	!	177.509	-90.697	65.966	295.848	192.792	297.160	158.520	95.200	19.415	34.412	TTB	N./A.	N./A.
ARG	1cxq	A	95	!	-175.760	-139.384	148.044	308.543	291.029	303.721	271.378	29.655	26.319	26.281	CCC	N./A.	N./A.
ARG	1cxq	A	137	!	176.171	-55.712	-39.281	178.147	202.671	307.561	169.571	90.696	75.578	82.143	HHH	N./A.	N./A.
ARG	1cxq	A	179	!	-178.499	-75.674	141.386	191.690	184.967	66.796	85.994	62.581	87.304	84.130	TTC	N./A.	N./A.
ARG	1cyo	A	68	!	-179.796	-63.416	-42.264	297.593	185.256	190.482	282.925	62.419	66.934	68.000	HHH	N./A.	N./A.
ARG	1cyo	A	84	!	-173.905	-67.030	-29.071	286.059	179.563	196.921	198.802	14.318	79.942	62.655	GGG	N./A.	N./A.
ARG	1czf	A	113	!	178.615	-64.316	-27.954	291.285	175.589	292.152	172.772	80.000	85.196	86.061	GGC	N./A.	N./A.
ARG	1czf	A	233	!	178.390	-125.641	178.216	291.681	182.232	186.286	249.489	28.862	59.134	53.345	CTT	N./A.	N./A.
ARG	1czf	A	256	!	-178.451	-142.101	134.788	177.423	163.255	69.584	159.871	77.455	87.892	87.542	EEE	N./A.	N./A.
ARG	1czp	A	42	!	-173.590	53.166	29.923	301.794	190.191	75.868	99.364	77.054	79.913	81.522	TTC	N./A.	N./A.
ARG	1d0c	A	151	!	177.872	-64.398	-42.575	185.459	66.488	177.783	130.676	37.821	77.052	70.203	HHH	N./A.	N./A.
ARG	1d0c	A	168	!	168.051	-69.044	157.695	297.767	188.733	265.872	100.421	91.065	19.707	32.353	CCH	N./A.	N./A.
ARG	1d0c	A	181	!	177.272	-50.505	-35.602	181.856	186.707	199.798	178.019	95.197	89.951	93.810	HHH	N./A.	N./A.
ARG	1d0c	A	185	!	-178.726	-87.959	-2.302	295.193	173.736	166.550	177.736	81.707	68.591	73.784	TTT	N./A.	N./A.
ARG	1d0c	A	189	!	-171.218	-63.280	-7.128	277.112	180.631	286.984	164.040	87.614	95.560	95.333	TGG	N./A.	N./A.
ARG	1d0c	A	201	!	-175.624	-73.917	-2.635	288.663	177.599	300.108	162.157	78.259	92.528	91.270	TTT	N./A.	N./A.
ARG	1d0c	A	227	!	-178.990	-131.564	129.116	298.205	181.175	287.697	212.897	91.783	78.873	85.056	CCC	N./A.	N./A.
ARG	1d0c	A	236	!	172.646	-60.299	145.089	304.244	194.077	40.289	223.901	74.550	32.322	40.248	CCT	N./A.	N./A.
ARG	1d0c	A	244	!	179.955	-140.952	141.801	287.683	301.367	301.746	268.803	56.117	54.000	55.918	CEE	N./A.	N./A.
ARG	1d0c	A	252	!	177.662	-144.195	153.218	304.086	244.880	68.014	188.098	46.386	49.322	49.857	TTB	N./A.	N./A.
ARG	1d0c	A	264	!	171.032	-97.081	131.004	174.745	155.227	175.549	91.650	43.972	27.198	30.098	EEE	N./A.	N./A.
ARG	1d0c	A	287	!	-175.733	-86.470	-20.418	252.654	202.904	126.591	180.473	43.785	55.307	54.296	TTT	N./A.	N./A.
ARG	1d0c	A	331	!	173.199	-151.529	168.890	51.135	216.364	285.756	124.004	94.370	34.617	48.321	CEE	N./A.	N./A.
ARG	1d0c	A	367	!	-173.200	-76.836	-56.589	305.693	303.216	308.223	281.559	89.542	94.760	94.901	HHH	N./A.	N./A.
ARG	1d0c	A	374	!	175.581	-116.203	-135.270	296.755	299.819	292.171	292.090	84.187	95.110	94.742	TTT	N./A.	N./A.
ARG	1d0c	A	440	!	-172.360	-134.734	-3.455	299.870	212.881	287.050	180.198	90.000	85.980	89.218	HHC	N./A.	N./A.
ARG	1d0c	A	476	!	-173.577	-131.597	152.830	308.215	181.756	182.108	274.362	74.650	22.984	31.699	EEC	N./A.	N./A.
ARG	1d0q	A	31	!	178.725	-63.670	135.420	195.643	99.256	184.284	197.994	42.617	41.494	42.163	EEE	N./A.	N./A.
ARG	1d0q	A	88	!	-179.602	-68.290	-45.651	285.325	123.097	107.900	162.575	61.935	51.314	54.824	HHH	N./A.	N./A.
ARG	1d1q	A	19	!	-174.733	-74.684	-48.164	296.495	157.253	296.606	170.380	83.415	93.007	92.440	HHH	N./A.	N./A.
ARG	1d1q	A	39	!	-178.506	-91.173	-1.218	301.524	294.941	306.311	271.070	30.388	57.011	52.077	GGE	N./A.	N./A.
ARG	1d1q	A	60	!	-179.837	-71.016	-37.853	290.534	162.107	295.866	174.958	61.075	73.669	73.108	HHH	N./A.	N./A.
ARG	1d2n	A	524	!	179.470	-60.562	-48.618	170.541	177.428	60.159	66.205	56.649	52.057	54.401	HHH	N./A.	N./A.
ARG	1d2n	A	541	!	179.930	-67.797	-39.963	284.561	286.328	182.307	62.947	32.674	49.096	46.107	TTT	N./A.	N./A.
ARG	1d2n	A	615	A	179.757	-79.736	-37.866	278.353	298.506	87.848	63.185	94.283	70.858	80.311	HHH	N./A.	N./A.
ARG	1d2n	A	625	A	178.098	-131.383	150.098	293.997	175.314	173.206	60.144	87.026	57.682	66.034	TBC	N./A.	N./A.
ARG	1d2n	A	646	!	-179.698	-91.982	151.818	300.953	175.687	189.621	170.874	38.462	62.528	58.912	TTE	N./A.	N./A.
ARG	1d2n	A	656	!	-178.283	-126.908	60.059	302.018	303.872	297.608	290.142	78.214	22.581	32.026	TTH	N./A.	N./A.
ARG	1d2n	A	733	!	-178.693	-61.478	-45.913	296.290	182.916	180.517	177.348	27.621	33.661	31.765	HHH	N./A.	N./A.
ARG	1d2n	A	742	!	-179.824	-65.325	-31.490	192.895	176.152	304.744	147.690	21.404	27.885	25.125	HHH	N./A.	N./A.
ARG	1d2s	A	72	!	175.315	-145.461	124.673	188.045	190.053	303.566	267.555	95.121	95.121	95.282	EET	N./A.	N./A.
ARG	1d2s	A	75	!	-170.209	-102.378	152.028	294.165	180.541	195.258	267.519	95.478	70.592	82.919	TEE	N./A.	N./A.
ARG	1d2s	A	94	!	175.648	-63.162	138.036	293.036	189.297	75.796	111.135	53.247	84.472	79.931	CCC	N./A.	N./A.
ARG	1d2s	A	123	A	174.618	-137.726	108.545	196.666	189.156	159.937	135.843	95.283	44.339	58.946	EEE	N./A.	N./A.
ARG	1d2s	A	125	A	-174.971	-87.908	155.159	299.202	181.484	153.812	277.113	95.151	83.806	90.357	ETT	N./A.	N./A.
ARG	1d2s	A	140	!	173.559	-107.990	140.060	302.352	185.685	294.400	173.401	87.288	84.083	87.067	EEE	N./A.	N./A.
ARG	1d2s	A	154	!	171.258	-62.195	-39.745	287.322	178.707	36.469	90.806	85.098	82.639	85.475	TTT	N./A.	N./A.
ARG	1d2s	A	166	!	177.352	-153.950	166.908	76.812	179.939	189.774	189.306	38.162	43.966	43.191	EEE	N./A.	N./A.
ARG	1d3g	A	133	!	-173.798	-142.370	8.542	54.096	199.791	180.649	167.933	65.313	84.722	82.578	TTE	N./A.	N./A.
ARG	1d3g	A	136	!	178.433	-87.317	139.229	212.208	177.108	287.446	115.106	70.850	55.447	60.103	EEE	N./A.	N./A.
ARG	1d3g	A	146	!	168.991	-134.956	55.014	49.341	164.597	181.015	269.704	83.577	86.789	88.073	ECT	N./A.	N./A.
ARG	1d3g	A	160	!	174.793	-65.652	-44.134	198.543	165.339	281.048	145.953	60.914	59.497	61.483	HHH	N./A.	N./A.
ARG	1d3g	A	162	!	176.259	-62.812	-31.360	279.180	183.503	174.751	183.947	68.385	84.500	83.043	HHH	N./A.	N./A.
ARG	1d3g	A	164	!	178.714	-125.360	26.258	57.425	176.694	299.313	282.247	69.948	89.877	87.486	HCH	N./A.	N./A.
ARG	1d3g	A	200	!	-178.732	-65.575	-36.809	289.924	196.626	289.905	265.451	58.989	56.034	58.197	HHH	N./A.	N./A.
ARG	1d3g	A	241	!	176.134	-61.459	-41.989	185.491	278.314	304.822	274.727	73.000	78.208	79.340	HHH	N./A.	N./A.
ARG	1d3g	A	245	!	176.773	-59.637	148.281	287.816	165.858	66.805	94.213	54.330	76.503	73.818	CCG	N./A.	N./A.
ARG	1d3g	A	249	!	-175.420	-105.887	106.043	201.826	176.855	288.241	150.334	35.513	40.718	39.730	GCC	N./A.	N./A.
ARG	1d3g	A	289	!	172.691	-128.292	90.145	296.701	289.798	182.539	267.744	60.323	95.055	90.833	CCT	N./A.	N./A.
ARG	1d3g	A	298	!	-175.384	-60.506	-24.158	68.625	187.003	187.393	187.246	80.285	82.750	84.410	TTT	N./A.	N./A.
ARG	1d3g	A	310	!	-164.958	-52.392	-56.131	181.639	181.893	61.646	206.210	95.114	95.126	95.282	GHH	N./A.	N./A.
ARG	1d3g	A	318	!	-177.487	-58.479	-45.960	201.064	180.215	298.063	290.509	77.009	83.056	83.851	HHH	N./A.	N./A.
ARG	1d3g	A	347	!	179.209	-62.687	-29.271	292.694	180.384	59.281	125.377	78.661	58.855	64.793	HHH	N./A.	N./A.
ARG	1d3g	A	372	!	-178.876	-65.114	-44.342	177.937	186.628	63.335	253.107	46.881	35.597	38.007	HHH	N./A.	N./A.
ARG	1d4a	A	4	!	-178.825	-117.667	128.154	281.938	177.183	170.020	167.472	68.385	21.237	29.031	CEE	N./A.	N./A.
ARG	1d4a	A	52	!	179.501	-65.432	-18.423	41.603	213.599	307.421	160.590	86.503	56.872	65.138	CGG	N./A.	N./A.
ARG	1d4a	A	118	!	-179.852	-88.810	-30.351	293.103	221.556	301.117	147.570	95.377	74.290	85.112	HHH	N./A.	N./A.
ARG	1d4a	A	138	!	-178.852	-58.452	-18.016	63.362	177.447	172.635	294.427	53.093	29.231	33.562	TTT	N./A.	N./A.
ARG	1d4a	A	200	!	179.398	-58.948	-37.577	276.355	185.938	257.375	136.375	38.547	50.143	48.643	HHH	N./A.	N./A.
ARG	1d4a	A	210	!	-179.839	-64.316	-41.241	183.868	190.493	168.838	189.948	51.392	73.284	70.709	HHH	N./A.	N./A.
ARG	1d4t	A	13	!	174.483	-48.119	-48.733	179.555	184.639	42.332	92.945	69.896	36.193	42.979	CHH	N./A.	N./A.
ARG	1d4t	A	32	!	174.858	-143.701	166.770	60.860	169.964	172.972	80.124	90.217	95.443	95.311	EEE	N./A.	N./A.
ARG	1d4t	A	55	!	-179.593	-76.812	132.371	295.886	177.772	184.536	104.002	89.052	90.517	91.786	EEE	N./A.	N./A.
ARG	1d4t	A	75	A	-175.006	-103.829	136.645	282.545	176.322	267.490	180.184	34.690	58.436	54.577	CCE	N./A.	N./A.
ARG	1d5t	A	35	!	177.385	-68.896	-19.576	73.344	177.286	83.709	75.908	52.062	51.200	52.711	CCC	N./A.	N./A.
ARG	1d5t	A	68	!	-176.018	-68.524	120.104	184.538	165.260	188.893	254.125	50.773	65.470	64.276	CCG	N./A.	N./A.
ARG	1d5t	A	139	!	172.663	-66.358	-39.214	299.282	199.712	296.737	279.454	49.307	57.905	57.721	HHH	N./A.	N./A.
ARG	1d5t	A	169	!	175.233	-53.848	-43.254	187.535	180.582	304.370	276.715	36.923	29.368	30.490	HHH	N./A.	N./A.
ARG	1d5t	A	193	!	171.119	-82.644	-31.146	296.237	168.758	292.756	177.647	87.810	50.000	59.592	CCC	N./A.	N./A.
ARG	1d5t	A	208	!	178.301	-66.454	-38.526	288.013	166.525	88.194	126.324	90.565	49.944	60.483	HHH	N./A.	N./A.
ARG	1d5t	A	292	!	169.312	-130.003	155.075	65.505	176.329	293.760	286.728	91.348	49.548	60.483	EEE	N./A.	N./A.
ARG	1d5t	A	299	!	170.713	-125.657	133.201	299.785	192.612	176.322	82.472	96.288	95.461	95.895	EEE	N./A.	N./A.
ARG	1d5t	A	328	!	179.339	-132.191	174.196	305.054	177.732	49.536	72.008	39.615	62.017	58.810	CCC	N./A.	N./A.
ARG	1d5t	A	423	!	179.149	-63.317	-36.683	281.802	137.669	52.307	199.013	21.053	55.642	47.464	HHH	N./A.	N./A.
ARG	1d8w	A	23	!	177.637	-55.455	-43.154	285.105	301.001	272.784	296.283	25.103	57.430	50.634	HHH	N./A.	N./A.
ARG	1d8w	A	36	!	-179.682	-60.335	-39.905	283.667	191.406	277.429	294.161	23.596	30.519	27.969	HHH	N./A.	N./A.
ARG	1d8w	A	40	!	177.356	-96.472	9.206	301.451	174.743	56.173	221.478	51.649	40.661	43.404	HCC	N./A.	N./A.
ARG	1d8w	A	84	!	177.614	-60.958	-43.218	285.463	184.463	283.190	266.061	23.216	69.254	59.354	HHH	N./A.	N./A.
ARG	1d8w	A	99	!	177.174	-135.560	168.452	300.368	168.033	61.300	90.929	65.885	85.319	83.168	EEE	N./A.	N./A.
ARG	1d8w	A	115	!	-178.394	-56.536	-35.560	290.700	191.599	195.455	167.816	48.762	80.972	76.007	TTT	N./A.	N./A.
ARG	1d8w	A	163	!	-179.345	-54.581	-48.771	190.613	163.844	71.999	261.300	42.850	70.207	66.310	HHH	N./A.	N./A.
ARG	1d8w	A	174	!	179.307	-56.778	-44.286	286.976	180.960	86.324	250.052	70.400	94.317	91.349	HHH	N./A.	N./A.
ARG	1d8w	A	175	!	177.691	-63.082	-40.877	299.133	169.258	207.844	119.908	49.158	35.028	37.973	HHH	N./A.	N./A.
ARG	1d8w	A	205	!	177.478	-83.310	-14.766	291.747	155.544	115.377	97.009	94.543	67.762	77.813	THH	N./A.	N./A.
ARG	1d8w	A	209	!	177.638	-68.904	-39.647	282.635	170.190	175.049	164.148	92.674	95.964	95.721	HHH	N./A.	N./A.
ARG	1d8w	A	211	!	178.872	-61.616	-43.295	286.402	187.250	308.487	257.167	80.407	94.170	92.758	HHH	N./A.	N./A.
ARG	1d8w	A	260	!	-179.029	-102.105	-4.006	275.431	69.752	174.652	164.025	78.705	92.472	91.290	HHC	N./A.	N./A.
ARG	1d8w	A	297	!	-178.699	-111.611	109.453	171.185	171.584	47.535	114.863	16.075	62.500	50.563	CBT	N./A.	N./A.
ARG	1d8w	A	322	!	-179.793	-58.206	-36.832	279.186	169.340	187.644	166.307	30.581	82.556	72.196	HHH	N./A.	N./A.
ARG	1d8w	A	328	!	-178.580	-110.894	-1.223	290.110	224.968	270.802	149.914	39.786	58.436	55.952	TTE	N./A.	N./A.
ARG	1d8w	A	342	!	-175.563	-64.521	-40.012	300.766	172.404	184.662	78.812	41.963	64.830	61.655	CHH	N./A.	N./A.
ARG	1d8w	A	351	!	177.688	-60.775	-44.591	277.409	175.704	76.995	100.364	86.993	74.053	79.792	HHH	N./A.	N./A.
ARG	1d8w	A	359	!	-179.418	-59.492	-37.862	292.571	152.668	118.730	207.880	63.495	28.791	35.000	HHH	N./A.	N./A.
ARG	1d8w	A	380	!	178.488	-58.840	-55.207	179.765	191.434	59.712	193.245	72.800	81.750	81.925	HHH	N./A.	N./A.
ARG	1d8w	A	402	!	179.634	-63.556	-20.769	302.683	251.811	171.937	111.188	27.172	30.383	28.906	HHH	N./A.	N./A.
ARG	1dbf	A	4	!	-177.197	-140.492	145.783	303.499	274.321	166.983	207.297	93.109	63.949	73.784	EEE	N./A.	N./A.
ARG	1dbf	A	7	!	179.106	-101.061	145.940	278.673	293.462	327.422	290.135	95.447	95.192	95.437	EEE	N./A.	N./A.
ARG	1dbf	A	63	!	-174.375	-64.581	-28.352	304.256	187.264	176.034	110.400	20.263	83.806	69.069	HHH	N./A.	N./A.
ARG	1dbf	A	90	!	178.359	-116.775	151.346	293.683	168.196	169.143	86.505	93.783	95.841	95.675	EEE	N./A.	N./A.
ARG	1dbf	A	116	!	-171.081	-71.108	142.550	69.559	182.719	296.709	192.568	29.828	28.489	28.094	GCC	N./A.	N./A.
ARG	1dbi	A	98	!	179.541	-83.465	166.308	284.344	173.057	168.957	192.772	63.548	49.096	53.239	TEE	N./A.	N./A.
ARG	1dbi	A	103	!	-175.641	-90.756	117.499	183.201	165.394	185.006	259.979	56.809	54.314	56.327	EEC	N./A.	N./A.
ARG	1dbi	A	190	!	179.565	-96.085	141.557	176.519	179.312	298.645	103.047	31.938	38.153	36.655	TCB	N./A.	N./A.
ARG	1dbi	A	218	!	-178.274	-122.010	172.690	292.108	164.995	302.082	152.134	39.658	61.364	58.299	TEE	N./A.	N./A.
ARG	1dbi	A	244	!	-179.519	-70.040	138.230	304.749	179.318	195.124	250.743	77.098	83.250	84.006	CCC	N./A.	N./A.
ARG	1dbi	A	250	!	177.444	-63.860	-44.272	179.271	174.368	55.469	199.217	66.302	55.223	58.980	HHH	N./A.	N./A.
ARG	1dbi	A	271	!	178.952	-103.427	135.004	190.917	256.972	302.107	120.419	49.257	75.491	71.892	EEC	N./A.	N./A.
ARG	1dbw	A	47	!	174.933	-125.930	138.602	293.732	300.273	181.079	279.555	60.806	31.421	36.926	TTT	N./A.	N./A.
ARG	1dc1	A	25	!	179.211	-56.746	-47.422	158.606	180.446	181.610	282.028	44.346	54.114	53.451	HHH	N./A.	N./A.
ARG	1dc1	A	38	!	-178.423	-81.987	-10.319	303.110	289.837	190.611	167.835	81.260	87.083	87.765	HHH	N./A.	N./A.
ARG	1dc1	A	45	!	177.425	-65.728	-34.629	282.433	186.827	282.763	272.072	48.762	77.948	73.649	HHH	N./A.	N./A.
ARG	1dc1	A	47	!	179.807	-61.216	-44.056	291.337	284.827	185.609	183.118	70.050	77.457	78.056	HHH	N./A.	N./A.
ARG	1dc1	A	117	!	179.372	-69.338	-42.069	283.848	180.457	166.199	278.077	77.723	89.583	88.855	HHH	N./A.	N./A.
ARG	1dc1	A	131	!	-179.701	-65.837	-39.112	288.032	169.786	169.612	57.018	77.187	62.045	67.138	HHH	N./A.	N./A.
ARG	1dc1	A	144	!	177.363	-56.335	-43.085	183.841	63.880	251.350	176.373	75.848	54.086	60.000	HHH	N./A.	N./A.
ARG	1dc1	A	196	!	-176.163	-129.284	136.290	297.339	297.357	178.112	247.995	16.963	51.686	42.163	EEE	N./A.	N./A.
ARG	1dc1	A	263	!	177.016	-55.853	-42.451	294.061	172.754	157.053	166.546	64.839	77.457	76.875	HHH	N./A.	N./A.
ARG	1dc1	A	265	!	179.963	-59.225	-44.435	280.184	178.126	201.623	119.017	44.439	51.886	51.585	HHH	N./A.	N./A.
ARG	1dc1	A	318	!	176.663	-63.699	-41.922	287.203	187.829	289.307	289.143	33.798	32.842	32.712	HHH	N./A.	N./A.
ARG	1deu	A	12P	!	178.938	-130.700	129.233	289.644	295.332	305.158	157.262	32.907	50.629	47.500	BCC	N./A.	N./A.
ARG	1deu	A	29P	!	179.246	-57.270	120.815	296.275	308.199	305.286	144.587	21.608	58.128	49.786	CTT	N./A.	N./A.
ARG	1deu	A	8	!	178.013	-81.285	-9.627	291.775	174.537	302.260	174.242	73.550	93.229	91.032	TTT	N./A.	N./A.
ARG	1deu	A	20	!	-177.486	-117.807	169.193	314.548	183.123	67.920	155.710	95.597	95.794	95.888	CCB	N./A.	N./A.
ARG	1deu	A	43	!	179.437	-65.692	-33.299	289.055	189.309	165.275	212.283	84.593	93.727	93.155	HHH	N./A.	N./A.
ARG	1deu	A	48	!	179.846	-91.917	12.402	294.044	190.126	64.038	258.864	86.765	92.325	92.599	HHT	N./A.	N./A.
ARG	1deu	A	128	!	-178.779	-112.135	168.832	310.750	283.137	289.022	287.588	70.300	48.390	53.979	EEE	N./A.	N./A.
ARG	1deu	A	138	!	-179.554	-53.418	-50.058	169.180	172.966	173.764	283.464	23.158	53.000	46.143	CHH	N./A.	N./A.
ARG	1deu	A	199	!	178.492	-98.302	120.988	167.506	206.481	289.312	280.825	92.543	96.165	95.846	EEC	N./A.	N./A.
ARG	1deu	A	209	!	-177.721	54.636	40.467	280.821	184.944	287.336	188.783	86.895	72.160	78.229	BTT	N./A.	N./A.
ARG	1deu	A	213	!	176.293	-117.393	120.561	279.887	184.259	294.675	161.463	42.944	65.470	62.414	EEE	N./A.	N./A.
ARG	1dg6	A	227	A	170.977	-137.494	151.032	313.630	284.353	189.526	286.774	77.366	41.149	49.071	EEE	N./A.	N./A.
ARG	1dg6	A	255	!	-177.586	-127.088	130.373	304.227	151.971	34.372	216.740	63.226	36.222	41.702	EEE	N./A.	N./A.
ARG	1dgf	A	47	!	-178.827	-114.483	34.946	301.515	179.137	179.789	179.226	66.823	82.250	81.087	TTT	N./A.	N./A.
ARG	1dgf	A	66	!	-178.509	-116.891	16.987	290.957	166.470	176.613	75.459	89.183	95.532	95.346	HCC	N./A.	N./A.
ARG	1dgf	A	68	!	-176.897	-85.620	143.667	309.555	294.126	180.141	257.068	91.065	92.288	93.571	CCC	N./A.	N./A.
ARG	1dgf	A	72	!	178.862	-58.529	139.437	295.916	161.920	170.524	74.231	91.739	95.201	95.198	CTT	N./A.	N./A.
ARG	1dgf	A	112	!	175.542	-132.242	129.048	185.759	174.185	177.037	275.867	73.800	95.077	92.837	EEE	N./A.	N./A.
ARG	1dgf	A	127	!	179.287	-67.409	125.551	185.746	175.167	310.630	284.223	47.178	73.047	69.552	TCC	N./A.	N./A.
ARG	1dgf	A	130	!	178.149	-126.241	131.748	293.663	289.831	185.713	272.805	64.140	78.295	77.396	CCE	N./A.	N./A.
ARG	1dgf	A	156	!	-178.501	-121.447	4.144	59.174	177.239	67.024	109.716	53.814	74.734	72.331	CCC	N./A.	N./A.
ARG	1dgf	A	170	!	-176.580	-83.170	146.487	304.384	170.557	187.318	265.643	57.394	65.746	65.966	CBT	N./A.	N./A.
ARG	1dgf	A	189	!	179.747	-120.804	74.986	301.592	303.663	303.892	196.464	39.786	81.639	74.257	HCG	N./A.	N./A.
ARG	1dgf	A	203	!	-179.976	-78.742	5.340	296.194	192.126	184.680	182.241	21.637	53.486	45.893	TTT	N./A.	N./A.
ARG	1dgf	A	210	!	-178.366	-79.946	-14.531	304.278	177.085	296.362	113.249	39.145	75.173	69.138	TTT	N./A.	N./A.
ARG	1dgf	A	263	!	-179.457	-60.957	-46.493	190.728	185.429	311.012	274.307	41.355	59.860	57.517	HHH	N./A.	N./A.
ARG	1dgf	A	320	!	-179.489	-140.668	125.821	186.147	175.813	89.995	249.520	49.406	40.603	42.872	EEC	N./A.	N./A.
ARG	1dgf	A	354	!	179.591	-65.926	-27.060	298.578	179.378	72.405	207.932	79.509	93.708	92.282	HHH	N./A.	N./A.
ARG	1dgf	A	363	!	178.261	-65.668	-27.276	289.298	158.522	189.582	141.286	86.765	90.701	91.448	HHH	N./A.	N./A.
ARG	1dgf	A	365	!	-178.027	-61.110	-43.289	179.049	169.707	73.152	83.206	80.854	90.554	90.298	HHH	N./A.	N./A.
ARG	1dgf	A	388	!	-177.961	-145.345	160.049	295.675	291.466	186.509	282.081	83.537	94.945	93.829	CCC	N./A.	N./A.
ARG	1dgf	A	430	!	-179.850	-164.330	-177.221	68.027	170.212	193.980	91.723	43.178	39.886	40.887	EEE	N./A.	N./A.
ARG	1dgf	A	431	!	179.774	-91.298	105.375	304.211	174.287	185.577	276.154	35.726	86.078	76.701	EEC	N./A.	N./A.
ARG	1dgf	A	444	!	179.060	-65.494	-41.194	181.176	176.504	301.978	122.339	21.228	41.264	35.743	HHH	N./A.	N./A.
ARG	1dgf	A	458	!	179.212	-64.340	-40.039	286.564	194.369	291.769	282.090	22.573	48.446	42.092	HHH	N./A.	N./A.
ARG	1dk8	A	140	!	179.997	-63.245	-39.803	189.607	161.500	183.871	276.576	88.072	87.328	89.693	HHH	N./A.	N./A.
ARG	1dk8	A	174	!	-179.829	-66.054	-36.757	292.441	183.860	60.108	254.292	50.052	72.308	69.655	HHH	N./A.	N./A.
ARG	1dk8	A	179	A	179.399	-62.845	-39.474	285.181	178.398	173.911	170.868	64.462	19.537	26.906	HHH	N./A.	N./A.
ARG	1dk8	A	195	!	-179.495	-81.364	-20.459	295.270	191.471	299.144	265.178	31.705	42.902	40.496	HHH	N./A.	N./A.
ARG	1dk8	A	249	!	-178.490	-63.070	-35.418	186.805	167.478	68.937	104.528	16.542	36.307	29.844	TTT	N./A.	N./A.
ARG	1dl5	A	27	!	-178.553	-55.979	-34.558	190.297	175.642	190.337	199.195	86.438	90.148	90.992	CGG	N./A.	N./A.
ARG	1dl5	A	78	!	178.885	-112.176	124.914	190.658	172.965	297.350	180.862	62.796	32.295	38.074	TEE	N./A.	N./A.
ARG	1dl5	A	95	!	179.512	-78.688	-31.480	297.495	304.634	299.145	260.685	48.713	46.215	47.643	HHH	N./A.	N./A.
ARG	1dl5	A	122	!	-179.559	-58.998	-34.678	293.445	193.412	302.657	115.717	27.138	36.136	33.627	HHH	N./A.	N./A.
ARG	1dl5	A	170	!	-179.207	-117.654	155.529	282.412	76.136	65.438	209.273	63.548	60.824	63.138	EEE	N./A.	N./A.
ARG	1dl5	A	182	!	-179.817	-134.330	164.034	292.086	174.379	59.208	185.016	32.093	59.609	54.789	CBC	N./A.	N./A.
ARG	1dl5	A	218	!	-179.785	-64.007	-41.023	287.003	192.425	280.099	109.224	51.546	68.094	66.655	HHH	N./A.	N./A.
ARG	1dl5	A	220	!	178.097	-63.967	-31.297	290.254	184.779	189.145	126.069	57.553	45.056	48.500	HHH	N./A.	N./A.
ARG	1dl5	A	249	!	-177.658	57.836	23.628	300.133	98.902	64.983	206.170	88.464	92.509	93.095	HCC	N./A.	N./A.
ARG	1dl5	A	250	!	179.821	-118.841	16.413	285.626	166.987	162.210	280.050	88.464	48.051	58.095	CCE	N./A.	N./A.
ARG	1dl5	A	275	!	179.842	-104.203	126.988	294.261	170.752	185.709	164.502	37.692	35.511	35.912	EEE	N./A.	N./A.
ARG	1dmh	A	16	!	-179.617	-73.350	-38.517	292.920	183.833	64.504	77.638	63.763	50.543	54.542	HHH	N./A.	N./A.
ARG	1dmh	A	29	!	179.424	-68.265	-45.471	176.204	59.165	170.002	173.014	52.526	85.539	80.590	HHH	N./A.	N./A.
ARG	1dmh	A	36	!	179.831	-66.658	-47.046	170.543	58.761	172.097	276.046	95.307	92.841	95.119	HHH	N./A.	N./A.
ARG	1dmh	A	87	!	179.608	-65.129	-44.706	293.366	175.629	72.051	222.816	63.280	52.543	56.122	HHH	N./A.	N./A.
ARG	1dmh	A	103	!	176.909	-82.231	159.202	57.207	162.216	55.105	76.528	91.196	82.889	87.542	TCC	N./A.	N./A.
ARG	1dmh	A	122	!	173.977	-98.098	132.354	168.067	168.894	176.416	173.385	68.073	70.799	72.399	EEC	N./A.	N./A.
ARG	1dmh	A	179	!	178.785	-140.793	117.314	295.430	173.462	181.925	286.097	45.842	79.855	74.392	TEE	N./A.	N./A.
ARG	1dmh	A	180	!	179.276	-145.635	159.677	291.415	293.913	183.876	279.274	56.277	68.039	67.621	EEE	N./A.	N./A.
ARG	1dmh	A	191	!	179.442	-150.883	132.038	178.345	181.084	165.922	94.670	47.624	33.634	36.419	EEE	N./A.	N./A.
ARG	1dmh	A	193	!	174.788	-112.369	125.506	166.511	175.753	170.662	170.362	63.280	67.680	68.828	EEE	N./A.	N./A.
ARG	1dmh	A	217	!	-178.192	-114.333	155.596	294.266	177.827	49.935	201.076	67.083	95.049	91.706	CCC	N./A.	N./A.
ARG	1dmh	A	221	!	176.774	-123.190	141.234	300.367	212.291	62.002	196.103	87.222	56.592	65.138	EEB	N./A.	N./A.
ARG	1dmh	A	235	!	178.743	-78.484	154.803	301.977	187.933	301.814	174.097	51.701	73.757	71.149	EEE	N./A.	N./A.
ARG	1dmh	A	306	!	178.686	-139.339	155.505	60.389	185.446	277.153	187.378	62.527	93.598	89.693	CCC	N./A.	N./A.
ARG	1dmh	A	308	!	179.553	-135.219	140.684	298.301	170.256	169.849	110.615	29.897	77.803	68.345	CCE	N./A.	N./A.
ARG	1dnl	A	23	!	-179.515	-107.155	147.065	298.732	305.748	305.227	288.345	69.792	75.347	76.285	CCG	N./A.	N./A.
ARG	1dnl	A	24	!	-179.743	-54.681	-43.532	190.305	200.246	177.700	82.412	80.000	93.745	92.381	CGG	N./A.	N./A.
ARG	1dnl	A	25	!	-178.199	-58.550	-18.942	59.540	166.692	196.308	265.420	57.128	59.581	60.793	GGG	N./A.	N./A.
ARG	1dnl	A	67	!	176.132	-167.308	153.573	75.502	293.108	287.749	172.581	96.180	96.031	96.241	EEE	N./A.	N./A.
ARG	1dnl	A	88	!	-179.596	-65.125	-40.876	300.609	183.256	306.721	180.419	91.804	45.734	57.347	THH	N./A.	N./A.
ARG	1dnl	A	98	!	-179.702	-75.121	122.157	306.756	178.283	185.309	73.939	92.065	64.290	73.581	CEE	N./A.	N./A.
ARG	1dnl	A	110	!	-179.538	-143.628	156.679	289.592	167.764	166.992	170.966	90.891	80.333	85.670	CEE	N./A.	N./A.
ARG	1dnl	A	120	!	179.832	-69.385	144.987	280.506	275.802	294.438	285.915	90.587	93.284	94.147	EEC	N./A.	N./A.
ARG	1dnl	A	153	!	178.332	-62.157	-33.439	179.956	182.139	170.851	70.779	59.787	49.576	52.923	CHH	N./A.	N./A.
ARG	1dnl	A	182	!	175.842	-114.141	123.730	170.240	175.512	297.935	100.773	95.057	66.160	76.944	EEE	N./A.	N./A.
ARG	1dnl	A	201	!	179.323	-132.436	130.465	303.478	176.898	64.272	184.874	94.870	84.833	90.278	EEE	N./A.	N./A.
ARG	1dnl	A	206	!	-179.043	-67.934	122.890	195.988	57.817	183.843	177.340	24.854	39.176	35.372	EEE	N./A.	N./A.
ARG	1dnl	A	215	!	175.343	-83.783	143.179	172.223	179.458	285.707	277.641	91.022	95.417	95.318	EEC	N./A.	N./A.
ARG	1dow	A	98	!	179.483	-67.226	-43.628	172.254	162.232	280.256	110.983	61.667	46.525	50.599	HHH	N./A.	N./A.
ARG	1dow	A	121	!	178.941	-69.375	-35.570	181.885	183.522	180.415	78.913	36.197	24.785	26.531	HHH	N./A.	N./A.
ARG	1dow	A	129	!	-179.696	-61.922	-43.714	168.060	195.033	304.879	139.437	49.010	27.610	31.405	HHH	N./A.	N./A.
ARG	1dow	A	137	!	179.263	-64.700	-36.370	290.673	190.245	179.234	87.101	73.100	51.629	57.347	HHH	N./A.	N./A.
ARG	1dow	A	165	!	179.973	-53.180	-49.700	180.773	193.148	203.442	289.928	39.658	54.086	52.254	HHH	N./A.	N./A.
ARG	1dow	A	194	!	179.322	-78.029	-34.790	187.294	66.775	200.994	182.821	34.225	56.145	52.500	HHH	N./A.	N./A.
ARG	1dow	A	211	!	179.004	-62.277	-40.588	293.108	192.505	294.679	113.126	59.362	66.298	66.828	HHH	N./A.	N./A.
ARG	1dow	A	241	!	178.547	-54.348	-42.883	170.917	178.746	63.220	186.558	82.317	58.296	65.207	HHH	N./A.	N./A.
ARG	1dp7	P	19	!	179.226	-63.404	-36.644	296.981	191.118	179.403	161.033	94.674	95.106	95.220	EHH	N./A.	N./A.
ARG	1dp7	P	48	!	178.756	-77.093	-13.644	293.470	166.157	182.831	279.581	16.752	51.171	41.631	HHH	N./A.	N./A.
ARG	1dp7	P	55	!	179.049	-111.314	161.003	290.704	164.825	182.993	279.311	56.223	53.343	55.408	TEE	N./A.	N./A.
ARG	1dp7	P	57	!	172.164	-134.514	160.347	303.213	191.584	74.694	190.022	93.130	77.832	84.907	EEE	N./A.	N./A.
ARG	1dp7	P	58	!	175.993	-129.937	107.429	296.111	166.748	72.405	186.633	91.174	96.042	95.727	EEE	N./A.	N./A.
ARG	1dp7	P	62	!	-178.969	-50.700	134.800	291.162	198.051	171.499	178.515	43.832	62.159	59.966	TTT	N./A.	N./A.
ARG	1dp7	P	73	!	175.404	-149.294	164.718	73.000	182.472	175.687	201.923	67.969	45.339	50.845	EEE	N./A.	N./A.
ARG	1dpj	A	150	!	178.193	-153.217	164.131	60.946	194.622	190.386	157.896	75.982	63.011	67.655	CEE	N./A.	N./A.
ARG	1dpj	A	185	!	-179.955	-66.974	-50.338	178.320	185.596	188.405	229.098	48.218	63.835	62.345	TTb	N./A.	N./A.
ARG	1dpj	A	186	!	177.157	-139.459	138.281	291.414	181.094	294.208	186.663	48.366	61.477	60.483	TbT	N./A.	N./A.
ARG	1dpj	A	307	!	176.637	-65.136	-32.003	264.553	189.826	283.307	281.094	63.602	81.361	79.757	HHC	N./A.	N./A.
ARG	1dpt	A	21	!	179.619	-65.097	-32.919	287.998	192.551	296.183	287.608	12.692	33.361	25.594	HHH	N./A.	N./A.
ARG	1dpt	A	42	!	-178.982	-124.175	95.632	316.569	201.318	189.564	83.924	62.634	83.472	81.118	EEC	N./A.	N./A.
ARG	1dpt	A	94	!	-177.208	-106.553	16.500	301.309	307.067	298.519	162.821	45.743	68.978	66.034	TTE	N./A.	N./A.
ARG	1dpt	A	98	!	175.250	-122.613	135.477	276.275	173.073	290.526	174.309	85.523	57.123	65.069	EEE	N./A.	N./A.
ARG	1dqe	A	46	!	166.801	-42.086	-44.829	180.314	178.843	181.282	282.777	33.992	63.068	58.129	CHH	N./A.	N./A.
ARG	1dug	A	17	!	178.503	-60.608	-44.044	291.998	184.768	180.421	122.092	95.724	95.913	96.008	HHH	N./A.	N./A.
ARG	1dug	A	34	!	179.769	-45.333	-40.935	49.979	140.113	68.164	164.874	90.304	49.774	60.207	TTT	N./A.	N./A.
ARG	1dug	A	41	!	-179.140	-58.462	-31.533	283.196	183.899	282.967	292.406	47.921	21.774	26.219	HHH	N./A.	N./A.
ARG	1dug	A	72	!	179.286	-66.490	-39.695	292.158	170.598	169.285	183.411	95.097	64.233	75.486	HHH	N./A.	N./A.
ARG	1dug	A	88	!	179.320	-65.337	-31.869	289.451	187.051	283.268	268.517	83.293	94.133	93.234	HHH	N./A.	N./A.
ARG	1dug	A	102	!	-178.354	-61.527	-44.252	189.191	67.887	186.520	79.204	95.741	96.361	96.309	HHH	N./A.	N./A.
ARG	1dug	A	107	!	-178.900	-66.183	-15.702	294.555	177.262	182.052	178.150	89.379	47.175	57.619	HHT	N./A.	N./A.
ARG	1dug	A	135	!	179.749	-60.066	-38.961	175.023	65.853	180.013	182.131	80.894	72.396	76.667	HHH	N./A.	N./A.
ARG	1dug	A	181	!	-179.193	-62.452	-39.756	182.589	157.169	46.033	196.961	69.583	21.102	29.125	HHH	N./A.	N./A.
ARG	1duv	G	57	!	-177.677	-55.677	-49.671	280.623	143.444	293.260	270.030	83.618	95.033	94.107	HHH	N./A.	N./A.
ARG	1duv	G	59	!	178.099	-55.268	-57.209	165.105	72.217	185.412	290.318	91.978	95.124	95.156	HHH	N./A.	N./A.
ARG	1duv	G	72	!	178.634	-119.734	158.417	286.764	74.446	58.411	136.121	85.392	30.055	40.532	CEE	N./A.	N./A.
ARG	1duv	G	94	!	-178.531	-72.338	-28.010	286.588	177.053	292.177	182.318	45.842	87.132	80.435	HHH	N./A.	N./A.
ARG	1duv	G	98	!	178.375	-92.089	-8.817	295.240	301.643	193.385	101.156	46.436	63.210	61.448	HTT	N./A.	N./A.
ARG	1duv	G	106	!	174.799	-123.587	127.008	157.352	169.809	287.960	210.603	88.203	85.490	88.324	EEC	N./A.	N./A.
ARG	1duv	G	165	!	177.633	-110.096	8.401	54.212	83.035	258.184	172.093	75.938	52.086	58.333	TTT	N./A.	N./A.
ARG	1duv	G	184	!	176.669	-123.492	124.737	293.010	89.272	180.159	286.388	75.491	64.744	69.000	EEE	N./A.	N./A.
ARG	1duv	G	202	!	179.891	-63.890	-42.858	178.593	179.078	289.841	112.537	60.753	88.431	84.689	HHH	N./A.	N./A.
ARG	1duv	G	319	!	177.081	-66.393	-38.458	283.468	302.803	306.879	292.683	87.418	95.311	95.168	HHH	N./A.	N./A.
ARG	1dwk	A	8	!	-172.369	-63.629	-20.548	66.680	178.379	176.776	171.671	55.851	77.803	75.174	CHH	N./A.	N./A.
ARG	1dwk	A	11	!	-178.627	-74.005	-27.681	283.651	284.623	291.143	282.902	68.750	85.172	83.634	HHH	N./A.	N./A.
ARG	1dwk	A	59	!	176.741	-63.103	-41.242	281.345	188.295	288.170	267.628	25.172	28.379	26.750	HHH	N./A.	N./A.
ARG	1dwk	A	81	!	-168.533	-78.666	153.589	296.173	172.005	165.025	96.283	75.045	88.456	87.430	CCC	N./A.	N./A.
ARG	1dwk	A	87	!	166.655	72.089	-50.781	293.117	168.803	178.643	190.091	54.175	47.458	49.893	TTC	N./A.	N./A.
ARG	1dwk	A	96	!	-179.653	-55.833	-34.230	300.815	305.662	183.367	276.333	95.024	92.768	95.020	HHH	N./A.	N./A.
ARG	1dwk	A	141	!	175.585	-123.845	152.350	305.569	184.693	74.690	81.793	38.932	71.331	66.138	EEE	N./A.	N./A.
ARG	1dy5	A	10	!	178.981	-61.954	-46.787	169.199	172.521	65.312	93.448	66.927	88.309	85.782	HHH	N./A.	N./A.
ARG	1dy5	A	33	!	177.635	-89.646	14.766	296.619	300.877	187.584	80.434	51.856	94.613	88.631	HHT	N./A.	N./A.
ARG	1dy5	A	39	A	-175.957	-169.937	164.390	58.732	142.661	68.770	80.536	57.128	19.707	25.906	TTC	N./A.	N./A.
ARG	1dyq	A	13	!	179.901	-73.321	138.057	182.512	156.062	174.402	254.279	30.891	52.143	48.143	CCC	N./A.	N./A.
ARG	1dyq	A	48	!	177.867	-170.429	-173.489	63.439	183.425	178.938	202.258	47.129	69.917	67.138	CTT	N./A.	N./A.
ARG	1dyq	A	70	!	-176.113	-109.027	131.531	305.048	180.062	60.018	190.921	95.424	92.786	95.154	EEC	N./A.	N./A.
ARG	1dyq	A	160	!	-178.829	-71.538	-25.292	303.029	204.924	205.705	186.363	84.756	96.211	95.692	HHH	N./A.	N./A.
ARG	1dyq	A	161	!	175.642	-64.521	-39.843	178.768	173.389	286.293	283.271	76.473	86.887	86.564	HHH	N./A.	N./A.
ARG	1dyq	A	181	!	175.180	-142.280	152.800	296.570	180.075	295.116	141.286	70.900	44.511	50.704	CEE	N./A.	N./A.
ARG	1dyq	A	211	!	176.408	-63.946	-18.913	177.417	167.265	163.244	157.580	88.007	70.710	77.431	TGG	N./A.	N./A.
ARG	1dyq	A	214	!	-177.442	-69.476	-17.204	199.281	176.945	79.061	167.624	89.183	86.201	89.162	GTT	N./A.	N./A.
ARG	1dys	A	9	!	179.525	-110.578	166.393	289.389	185.520	175.068	119.232	34.225	46.328	44.184	TTE	N./A.	N./A.
ARG	1dys	A	25	!	176.599	-58.593	-46.526	206.633	184.834	68.426	81.117	25.862	32.240	30.033	HHH	N./A.	N./A.
ARG	1dys	A	60	!	176.958	-60.658	-28.476	70.997	195.687	54.866	212.643	66.406	38.153	44.078	HHH	N./A.	N./A.
ARG	1dys	A	70	!	-179.977	-67.838	-31.239	295.755	181.706	164.201	145.662	22.924	68.785	58.878	HHH	N./A.	N./A.
ARG	1dys	A	91	!	178.715	-46.814	136.795	207.471	165.455	70.780	177.382	77.946	95.155	94.028	TTT	N./A.	N./A.
ARG	1dys	A	111	!	-179.032	-65.235	-39.697	301.416	174.892	167.137	173.220	69.583	67.431	69.966	HHH	N./A.	N./A.
ARG	1dys	A	153	!	-178.808	-63.261	-34.866	287.410	194.639	285.799	110.182	33.411	60.170	55.612	HHH	N./A.	N./A.
ARG	1dys	A	156	!	-173.400	-49.440	-60.672	177.287	169.974	204.628	22.943	30.698	31.913	31.144	HHH	N./A.	N./A.
ARG	1dys	A	214	!	176.015	-78.873	-32.098	163.305	67.040	174.358	179.054	58.138	57.821	59.524	CCE	N./A.	N./A.
ARG	1dys	A	245	!	179.788	-74.123	-29.026	286.223	168.767	272.529	181.777	32.132	59.050	54.331	HHH	N./A.	N./A.
ARG	1dys	A	255	!	-178.506	-55.809	-42.169	172.173	170.038	302.690	116.206	15.654	42.069	33.889	HHH	N./A.	N./A.
ARG	1dys	A	257	!	178.113	-107.229	2.546	302.241	163.177	165.802	254.080	11.696	50.057	37.601	HCC	N./A.	N./A.
ARG	1dys	A	269	!	178.099	-139.794	133.135	298.287	183.357	295.135	179.478	94.043	95.022	95.146	TEE	N./A.	N./A.
ARG	1dys	A	276	!	-178.736	-127.618	142.880	286.621	193.774	277.906	196.012	29.379	64.602	57.925	TTT	N./A.	N./A.
ARG	1e0c	A	19	!	-172.012	-121.393	16.854	292.577	171.101	178.780	77.809	37.479	65.000	60.621	HTT	N./A.	N./A.
ARG	1e0c	A	35	!	-178.775	-67.278	-40.926	180.277	58.267	255.091	196.194	55.532	70.118	69.207	HHH	N./A.	N./A.
ARG	1e0c	A	45	!	178.309	-111.352	127.816	291.891	158.897	195.653	275.702	62.366	60.227	62.414	TEE	N./A.	N./A.
ARG	1e0c	A	51	!	179.679	-71.385	-10.696	302.657	176.890	64.075	195.070	41.869	67.818	64.103	GGG	N./A.	N./A.
ARG	1e0c	A	66	!	178.591	-51.081	-52.446	172.296	174.859	295.750	279.024	46.386	69.834	66.897	CHH	N./A.	N./A.
ARG	1e0c	A	79	!	-174.270	-161.659	162.551	56.504	188.815	181.728	272.850	36.068	66.602	61.552	CTT	N./A.	N./A.
ARG	1e0c	A	97	!	176.843	-65.192	-38.821	179.551	181.843	170.904	88.967	82.398	78.815	82.019	HHH	N./A.	N./A.
ARG	1e0c	A	125	!	-178.740	-85.662	162.704	295.120	171.253	179.716	276.864	28.448	72.929	64.138	CCC	N./A.	N./A.
ARG	1e0c	A	129	!	174.405	-111.160	9.464	299.623	186.304	63.812	181.657	40.421	26.511	28.875	BCC	N./A.	N./A.
ARG	1e0c	A	151	!	175.665	-55.346	-48.867	186.006	187.336	67.099	252.429	35.342	61.761	57.483	CHH	N./A.	N./A.
ARG	1e0c	A	157	!	-177.778	-94.810	-16.217	292.592	278.091	289.280	139.017	30.891	50.743	47.000	HHT	N./A.	N./A.
ARG	1e0c	A	169	!	179.769	-78.217	175.274	297.011	179.443	295.822	157.743	75.938	75.202	77.604	CCC	N./A.	N./A.
ARG	1e0c	A	175	!	-178.543	-88.278	2.386	291.111	189.590	301.960	266.270	37.778	79.509	72.061	HHT	N./A.	N./A.
ARG	1e0c	A	203	!	178.392	-123.813	41.318	298.684	163.320	56.747	253.741	65.729	28.159	34.837	TTT	N./A.	N./A.
ARG	1e0c	A	206	!	168.667	-64.238	163.229	288.362	178.885	177.346	69.144	54.794	83.361	79.375	TEE	N./A.	N./A.
ARG	1e0c	A	208	!	-178.311	-57.179	142.351	58.748	195.488	294.857	175.760	88.072	89.216	90.813	ECC	N./A.	N./A.
ARG	1e0c	A	214	!	-178.505	-68.565	-38.025	306.538	290.733	75.964	77.171	76.786	84.139	84.596	HHH	N./A.	N./A.
ARG	1e0c	A	235	!	-178.377	-58.310	-37.395	293.507	174.460	276.754	172.905	68.542	72.870	74.054	HHH	N./A.	N./A.
ARG	1e0c	A	250	!	-174.248	-129.076	98.607	290.784	188.262	295.200	158.018	67.135	82.917	81.615	TTE	N./A.	N./A.
ARG	1e19	A	4	!	179.519	-97.274	124.239	179.078	170.112	299.320	177.581	50.361	73.757	70.845	CEE	N./A.	N./A.
ARG	1e19	A	43	!	-177.380	-80.670	2.843	289.896	181.354	185.092	208.443	19.696	47.740	40.319	HHC	N./A.	N./A.
ARG	1e19	A	102	!	-177.891	-57.672	-44.468	185.533	186.773	301.820	102.215	54.536	85.245	80.776	HHH	N./A.	N./A.
ARG	1e19	A	104	!	-178.050	-90.860	9.145	284.694	186.816	61.015	175.717	24.883	40.776	36.689	HHC	N./A.	N./A.
ARG	1e19	A	147	!	-178.308	-66.451	-49.364	279.593	196.553	294.216	282.374	14.633	35.341	28.250	HHH	N./A.	N./A.
ARG	1e19	A	162	!	177.848	-131.742	154.046	298.221	217.815	279.733	166.951	60.323	77.428	75.833	EEE	N./A.	N./A.
ARG	1e19	A	163	!	166.777	-60.465	143.407	186.904	185.141	188.397	182.119	76.786	90.406	89.358	EEE	N./A.	N./A.
ARG	1e19	A	253	!	168.783	-100.668	-106.777	298.523	171.433	50.970	216.802	57.553	19.512	25.781	TTE	N./A.	N./A.
ARG	1e19	A	283	!	176.744	-59.870	-37.987	282.072	177.784	181.577	189.429	77.277	85.074	85.363	HHH	N./A.	N./A.
ARG	1e19	A	291	!	-174.850	-159.517	140.192	178.137	154.853	54.530	106.772	53.918	49.153	51.338	CEE	N./A.	N./A.
ARG	1e29	A	8	!	177.299	-80.409	9.738	287.455	179.040	276.335	121.429	72.400	46.808	53.028	GGE	N./A.	N./A.
ARG	1e29	A	65	!	-172.063	-65.496	144.712	65.518	194.909	286.902	170.330	26.759	40.575	37.128	TTC	N./A.	N./A.
ARG	1e29	A	66	!	-170.547	-110.017	14.490	291.155	169.909	185.444	163.492	44.720	86.544	79.653	TCC	N./A.	N./A.
ARG	1e29	A	97	!	-169.955	-126.052	65.774	291.939	299.926	302.859	270.302	87.157	79.191	83.602	TTT	N./A.	N./A.
ARG	1e2k	A	51	!	177.302	-102.604	130.859	294.034	202.693	325.000	297.958	80.203	75.549	78.958	EEE	N./A.	N./A.
ARG	1e2k	A	89	!	-177.345	-90.333	-29.034	302.001	187.727	66.841	193.496	67.135	74.793	75.243	HHH	N./A.	N./A.
ARG	1e2k	A	163	!	179.052	82.883	158.400	301.583	188.324	180.347	272.543	86.895	62.642	70.270	ECC	N./A.	N./A.
ARG	1e2k	A	176	!	-179.809	-65.494	-34.002	293.952	287.605	174.783	190.206	95.222	95.027	95.253	HHH	N./A.	N./A.
ARG	1e2k	A	216	!	178.856	-66.682	-34.871	288.300	204.613	186.437	160.889	23.567	35.256	31.797	HHH	N./A.	N./A.
ARG	1e2k	A	222	!	179.465	-81.936	172.139	298.364	302.241	203.007	287.599	37.051	46.469	45.071	CTT	N./A.	N./A.
ARG	1e2k	A	226	!	174.697	-113.695	134.209	301.476	177.123	185.338	235.712	46.683	57.989	57.211	TCC	N./A.	N./A.
ARG	1e2k	A	236	!	174.162	-66.866	-40.805	278.987	167.815	60.322	86.145	86.699	71.154	77.361	HHH	N./A.	N./A.
ARG	1e2k	A	237	!	178.755	-64.045	-45.992	179.572	181.867	182.306	213.174	76.875	71.657	75.035	HHH	N./A.	N./A.
ARG	1e2k	A	247	!	178.485	-63.847	-48.450	285.225	185.243	307.510	96.222	58.936	44.109	47.929	HHH	N./A.	N./A.
ARG	1e2k	A	256	!	-179.951	-63.904	-34.540	287.606	176.889	176.668	272.146	42.383	78.295	72.365	HHH	N./A.	N./A.
ARG	1e2k	A	293	!	174.568	-88.710	17.211	174.055	176.071	160.785	274.848	14.318	35.085	27.875	GCC	N./A.	N./A.
ARG	1e2k	A	318	!	-178.520	-66.224	-40.367	298.264	290.140	176.276	266.817	95.064	93.210	95.064	HHH	N./A.	N./A.
ARG	1e2k	A	320	!	-177.835	-45.952	-40.710	180.643	167.619	182.347	179.683	56.543	24.624	30.131	HHH	N./A.	N./A.
ARG	1e3d	A	6	!	174.380	-73.725	142.030	279.161	168.238	296.365	109.003	15.748	59.693	48.107	CCC	N./A.	N./A.
ARG	1e3d	A	26	!	178.798	-90.218	6.929	310.224	293.685	182.524	261.229	86.242	91.513	91.925	HHT	N./A.	N./A.
ARG	1e3d	A	177	!	-173.429	-97.312	133.939	308.647	177.334	303.093	193.033	26.000	69.613	60.759	TCB	N./A.	N./A.
ARG	1e3d	A	192	!	177.327	-98.383	9.300	309.897	188.851	170.458	193.480	31.318	73.639	65.621	CHH	N./A.	N./A.
ARG	1e3d	A	193	!	-179.593	-58.447	-35.237	193.434	186.465	185.342	191.988	19.790	37.614	32.320	HHH	N./A.	N./A.
ARG	1e3d	A	211	!	176.569	-59.740	-38.510	188.276	182.475	294.269	275.416	56.011	78.671	75.903	HHH	N./A.	N./A.
ARG	1e3d	B	22	!	-174.604	49.148	47.464	272.635	174.083	302.216	112.110	86.993	86.397	88.687	CCC	N./A.	N./A.
ARG	1e3d	B	28	!	174.738	-114.212	128.871	163.155	195.124	193.807	77.830	88.399	93.598	93.849	EEE	N./A.	N./A.
ARG	1e3d	B	42	!	174.594	-123.684	127.941	289.685	186.974	292.108	286.318	68.073	78.988	78.819	EEE	N./A.	N./A.
ARG	1e3d	B	49	!	178.918	-124.078	-40.440	287.719	177.805	300.055	154.648	64.731	95.347	93.433	CCC	N./A.	N./A.
ARG	1e3d	B	58	!	-174.673	-84.846	176.425	292.505	175.334	192.550	266.977	48.317	75.838	71.959	TbC	N./A.	N./A.
ARG	1e3d	B	61	!	177.812	-67.133	-21.698	297.582	175.946	294.270	175.768	86.634	82.639	85.922	GGG	N./A.	N./A.
ARG	1e3d	B	69	!	178.211	-79.723	6.760	269.885	81.484	180.738	176.280	85.654	94.096	93.611	HHT	N./A.	N./A.
ARG	1e3d	B	84	!	173.157	-56.592	-38.435	281.077	173.780	178.491	183.470	77.455	95.093	93.512	HHH	N./A.	N./A.
ARG	1e3d	B	102	!	176.568	-61.632	-43.038	278.661	169.633	195.152	183.155	77.321	95.254	94.603	HHH	N./A.	N./A.
ARG	1e3d	B	150	!	172.274	-79.490	121.361	185.352	187.213	298.185	224.453	23.596	54.514	47.571	CCC	N./A.	N./A.
ARG	1e3d	B	207	!	175.112	-83.419	-39.776	294.440	214.703	176.261	163.225	29.517	60.767	54.930	HHH	N./A.	N./A.
ARG	1e3d	B	244	!	178.775	-72.685	-37.492	279.389	301.282	183.414	179.173	75.268	76.618	78.576	HHH	N./A.	N./A.
ARG	1e3d	B	249	!	-176.487	-66.858	-42.277	193.465	189.847	277.057	286.605	54.381	63.097	63.103	HHH	N./A.	N./A.
ARG	1e3d	B	256	!	172.253	-57.218	-45.229	189.915	171.481	154.498	176.588	69.479	85.735	84.255	HHH	N./A.	N./A.
ARG	1e3d	B	299	!	-176.415	-82.804	-7.730	298.814	278.179	73.304	66.594	68.646	91.513	88.827	TTT	N./A.	N./A.
ARG	1e3d	B	304	!	-167.184	-79.801	152.875	287.433	172.597	177.804	208.951	43.972	91.070	83.447	GEE	N./A.	N./A.
ARG	1e3d	B	314	!	176.812	55.879	22.164	311.548	180.464	168.196	184.366	48.020	78.468	73.885	TTT	N./A.	N./A.
ARG	1e3d	B	332	!	-176.653	-53.190	-38.912	165.790	64.962	184.356	93.837	38.632	71.509	66.207	TTT	N./A.	N./A.
ARG	1e3d	B	341	!	178.907	-143.237	142.579	300.292	170.472	172.364	296.661	37.393	28.736	30.033	CBC	N./A.	N./A.
ARG	1e3d	B	368	!	-178.695	-135.235	142.661	293.683	297.502	180.526	266.890	69.740	89.069	86.844	EEE	N./A.	N./A.
ARG	1e3d	B	417	!	176.240	-55.142	-46.392	193.377	170.431	299.626	106.579	60.376	86.887	83.354	HHH	N./A.	N./A.
ARG	1e3d	B	421	!	174.577	-59.195	-40.774	177.685	167.864	303.719	103.031	70.250	95.454	94.940	HHH	N./A.	N./A.
ARG	1e3d	B	460	!	167.983	-142.284	151.819	90.171	220.132	234.253	115.576	41.449	28.324	30.588	EEE	N./A.	N./A.
ARG	1e3d	B	469	!	-176.073	-104.672	1.051	286.507	156.627	195.790	86.352	95.491	94.613	95.296	TTE	N./A.	N./A.
ARG	1e3d	B	499	!	176.333	-70.664	155.849	290.227	155.475	169.265	80.503	63.333	92.823	89.106	CCT	N./A.	N./A.
ARG	1e3d	B	522	!	-176.872	-139.608	69.688	289.019	187.689	301.828	174.245	22.895	65.635	56.361	TTT	N./A.	N./A.
ARG	1e3d	B	528	!	179.668	-54.023	-47.101	278.945	181.934	189.019	156.304	79.420	70.562	74.797	HHH	N./A.	N./A.
ARG	1e4c	P	3	!	-177.655	-54.327	-46.898	187.244	173.772	169.542	154.602	4.783	46.412	26.594	CHH	N./A.	N./A.
ARG	1e4c	P	33	!	177.421	-70.416	136.374	185.848	186.826	287.311	278.223	55.851	87.574	82.981	EEE	N./A.	N./A.
ARG	1e4c	P	75	!	-177.137	-55.322	-38.034	286.310	181.539	157.491	84.698	40.981	43.161	43.191	HHH	N./A.	N./A.
ARG	1e4c	P	84	!	-177.483	-125.123	94.588	298.333	189.200	63.585	87.361	31.783	66.298	60.034	HTT	N./A.	N./A.
ARG	1e4c	P	106	!	-179.715	-119.539	148.726	285.457	198.293	190.176	213.010	53.299	44.253	46.893	CCC	N./A.	N./A.
ARG	1e4c	P	147	!	179.240	-140.754	151.058	291.371	293.228	184.916	272.869	66.250	80.750	79.826	TTC	N./A.	N./A.
ARG	1e4m	M	46	!	178.075	-133.233	162.641	61.151	165.307	178.222	83.293	85.915	95.435	95.220	TTC	N./A.	N./A.
ARG	1e4m	M	57	!	179.751	-79.070	-32.122	184.675	169.729	183.790	177.598	88.954	92.214	92.976	HHC	N./A.	N./A.
ARG	1e4m	M	95	!	172.373	-99.422	126.119	170.100	167.819	178.305	249.415	88.922	87.059	89.721	EEE	N./A.	N./A.
ARG	1e4m	M	102	!	175.453	-81.707	-34.971	185.733	171.228	301.615	284.756	84.553	95.583	95.289	HHH	N./A.	N./A.
ARG	1e4m	M	106	!	-179.643	-90.293	10.752	296.903	176.537	62.792	189.554	81.748	91.993	91.468	TTT	N./A.	N./A.
ARG	1e4m	M	109	!	-173.745	-56.593	-35.380	186.707	176.551	174.123	182.440	49.752	42.586	44.681	CGG	N./A.	N./A.
ARG	1e4m	M	111	!	176.436	-78.386	-4.229	298.521	171.582	181.905	163.080	35.256	89.632	79.722	GGC	N./A.	N./A.
ARG	1e4m	M	194	!	-177.595	-87.210	-32.339	298.840	177.309	65.935	85.310	80.325	41.724	50.282	HHH	N./A.	N./A.
ARG	1e4m	M	205	!	177.892	-102.332	146.267	288.927	173.345	67.175	91.654	72.750	91.439	89.553	TCC	N./A.	N./A.
ARG	1e4m	M	242	!	-172.852	-77.470	-20.939	296.707	201.187	295.475	188.727	42.523	77.312	71.655	HHH	N./A.	N./A.
ARG	1e4m	M	259	!	167.359	-139.236	155.630	294.731	175.848	185.986	163.360	90.957	84.750	88.687	EEE	N./A.	N./A.
ARG	1e4m	M	269	!	-177.387	-57.743	-32.017	65.804	183.677	181.712	87.188	56.383	42.529	46.000	THH	N./A.	N./A.
ARG	1e4m	M	277	!	175.161	-61.358	-41.703	287.968	196.603	298.297	274.838	70.650	71.893	73.784	HHH	N./A.	N./A.
ARG	1e4m	M	306	!	177.326	-79.214	-8.253	290.016	179.809	292.120	112.002	26.310	78.439	67.517	GGC	N./A.	N./A.
ARG	1e4m	M	429	!	178.116	-74.191	-41.437	180.684	166.676	297.331	109.469	55.957	78.526	75.764	HHH	N./A.	N./A.
ARG	1e4m	M	472	!	176.971	-123.175	134.564	289.768	180.083	184.265	275.377	37.094	55.223	52.535	EEC	N./A.	N./A.
ARG	1e4m	M	486	!	168.961	-123.427	106.862	295.396	91.307	165.126	90.129	4.949	43.362	25.688	CEE	N./A.	N./A.
ARG	1e58	A	20	A	176.004	-120.486	137.829	296.434	173.165	76.649	174.397	53.247	22.204	27.469	CEE	N./A.	N./A.
ARG	1e58	A	61	!	178.957	-61.354	-38.165	62.553	194.675	175.937	263.467	95.158	96.159	95.974	HHH	N./A.	N./A.
ARG	1e58	A	89	A	167.859	-54.980	132.382	179.024	187.282	81.454	126.001	85.980	33.770	44.326	CCC	N./A.	N./A.
ARG	1e58	A	131	!	-175.905	-84.806	-6.762	300.125	171.558	289.698	176.981	57.606	86.789	82.702	TTT	N./A.	N./A.
ARG	1e58	A	138	!	-179.056	-84.417	1.041	73.953	194.313	77.898	186.229	12.517	58.911	45.214	GGG	N./A.	N./A.
ARG	1e58	A	159	!	171.073	-101.257	-32.794	54.813	170.605	167.437	86.408	49.653	92.399	86.061	HHH	N./A.	N./A.
ARG	1e58	A	171	!	177.800	-64.184	-43.565	183.937	173.466	292.877	283.084	30.078	75.780	66.862	HHH	N./A.	N./A.
ARG	1e58	A	177	!	179.097	-85.437	114.195	294.857	166.352	291.358	181.272	65.781	52.429	56.531	CCE	N./A.	N./A.
ARG	1e58	A	188	!	172.893	-61.554	-38.993	285.334	167.537	63.115	246.202	62.473	51.771	55.340	HHH	N./A.	N./A.
ARG	1e58	A	226	!	173.189	-143.820	145.521	77.427	289.273	290.369	133.324	34.496	58.883	54.930	EEE	N./A.	N./A.
ARG	1e5k	A	56	!	174.938	-134.432	150.825	294.563	170.893	74.284	200.469	38.077	55.559	53.099	TTT	N./A.	N./A.
ARG	1e5k	A	112	!	-176.542	-72.412	-38.442	173.600	161.518	180.295	74.700	95.345	95.530	95.628	HHH	N./A.	N./A.
ARG	1e5k	A	117	!	-177.957	-64.402	-39.543	195.172	167.024	63.640	63.669	57.660	48.220	51.303	HTT	N./A.	N./A.
ARG	1e5k	A	140	!	172.421	-43.519	-41.642	187.717	108.468	241.964	157.280	48.713	69.613	67.276	ECH	N./A.	N./A.
ARG	1e5k	A	155	!	-179.492	-137.039	-17.345	67.349	165.969	179.528	81.101	72.350	70.266	72.905	CCC	N./A.	N./A.
ARG	1e5k	A	156	!	-163.723	-72.151	123.945	288.289	174.204	301.485	163.089	79.196	63.182	68.586	CCH	N./A.	N./A.
ARG	1e5m	A	8	!	177.993	-85.084	145.676	289.260	178.328	66.253	187.185	58.032	72.278	71.385	CCE	N./A.	N./A.
ARG	1e5m	A	35	!	-179.652	-60.044	135.447	186.967	173.469	298.547	157.688	57.606	58.855	60.276	CCC	N./A.	N./A.
ARG	1e5m	A	52	!	-177.032	-120.416	26.674	306.261	181.963	281.645	283.433	30.814	47.910	44.539	TTE	N./A.	N./A.
ARG	1e5m	A	76	!	-179.481	-53.997	-37.602	189.244	167.994	174.218	78.358	80.691	78.988	81.708	CHH	N./A.	N./A.
ARG	1e5m	A	179	!	179.247	-63.531	-39.433	298.069	301.229	189.422	218.154	86.699	87.402	89.358	HHH	N./A.	N./A.
ARG	1e5m	A	215	!	-179.484	-81.007	60.753	194.059	182.357	297.167	283.524	20.322	38.750	33.431	CTT	N./A.	N./A.
ARG	1e5m	A	230	!	178.984	-63.552	147.960	61.961	182.866	181.486	288.418	18.084	56.648	46.821	TTC	N./A.	N./A.
ARG	1e5m	A	253	!	-179.843	-101.577	8.125	70.716	185.314	188.108	75.633	13.147	60.313	46.821	HHC	N./A.	N./A.
ARG	1e5m	A	281	!	-179.041	-58.193	-46.188	181.245	175.039	183.993	277.192	37.137	53.143	50.810	THH	N./A.	N./A.
ARG	1e5m	A	285	!	-179.677	-66.888	-34.265	297.027	178.977	70.308	73.406	86.013	23.145	34.216	HHH	N./A.	N./A.
ARG	1e5m	A	320	!	179.196	-60.188	-42.774	175.753	168.379	181.427	168.021	53.196	32.568	36.554	HHH	N./A.	N./A.
ARG	1e5m	A	389	!	-177.993	-141.015	140.373	198.379	189.562	304.194	167.493	45.396	84.472	77.986	CEE	N./A.	N./A.
ARG	1e6y	A	1040	!	176.492	52.288	46.127	300.797	190.795	182.202	274.015	21.170	42.586	36.791	CCT	N./A.	N./A.
ARG	1e6y	A	1048	!	175.554	-67.141	-41.069	179.312	69.299	70.148	232.999	39.701	60.028	57.245	HHH	N./A.	N./A.
ARG	1e6y	A	1063	!	-168.702	-89.316	-20.434	74.482	184.516	195.699	164.763	28.966	82.056	71.250	HHC	N./A.	N./A.
ARG	1e6y	A	1081	!	157.720	-97.116	-164.818	45.525	173.502	282.996	254.914	26.103	52.314	46.679	TTT	N./A.	N./A.
ARG	1e6y	A	1116	!	-178.032	-59.161	-41.528	182.720	171.447	53.451	191.389	89.150	93.321	93.810	HHH	N./A.	N./A.
ARG	1e6y	A	1117	!	-176.470	-84.974	12.993	76.565	199.885	181.844	80.339	74.000	84.778	84.441	HHE	N./A.	N./A.
ARG	1e6y	A	1133	!	-168.339	-84.306	-34.714	296.403	192.456	68.610	143.603	46.832	72.840	69.310	HHH	N./A.	N./A.
ARG	1e6y	A	1230	!	175.853	-67.886	-37.918	293.617	182.526	74.728	77.046	77.545	90.664	89.777	HHH	N./A.	N./A.
ARG	1e6y	A	1239	!	177.991	-70.554	-47.608	295.765	184.337	170.689	98.069	87.680	94.705	94.464	HHH	N./A.	N./A.
ARG	1e6y	A	1287	!	175.449	-156.524	148.364	263.886	103.878	187.003	189.806	68.750	90.517	87.877	CBT	N./A.	N./A.
ARG	1e6y	A	1308	!	-176.189	-83.300	-29.116	180.905	168.599	72.491	73.489	15.701	39.773	32.157	GGC	N./A.	N./A.
ARG	1e6y	A	1421	!	175.061	-60.207	-39.630	304.855	186.547	291.581	272.875	64.516	87.770	84.907	HHH	N./A.	N./A.
ARG	1e6y	A	1460	!	-177.440	-168.440	159.747	55.716	171.650	55.874	70.250	57.234	77.659	75.347	CCC	N./A.	N./A.
ARG	1e6y	A	1491	!	173.663	-63.513	166.070	292.764	184.062	185.444	205.405	85.065	94.760	93.968	GCT	N./A.	N./A.
ARG	1e6y	A	1519	!	177.772	-88.252	-13.196	285.092	167.312	41.331	80.514	32.326	66.022	59.966	HCC	N./A.	N./A.
ARG	1e6y	A	1546	!	-177.562	-64.371	-49.576	296.753	186.135	307.897	178.037	62.527	69.420	70.135	HHH	N./A.	N./A.
ARG	1e6y	A	1547	!	176.316	-57.261	-38.648	186.641	171.706	282.162	287.708	51.856	41.379	44.078	HHH	N./A.	N./A.
ARG	1e6y	A	1551	!	176.179	-63.280	-36.171	291.004	189.895	49.790	242.829	46.386	38.807	40.638	HHH	N./A.	N./A.
ARG	1e6y	A	1555	!	171.072	62.964	38.717	297.340	175.478	177.758	184.293	26.690	41.609	37.939	HCC	N./A.	N./A.
ARG	1e6y	A	1563	!	-171.343	-114.166	19.354	288.529	151.083	321.451	152.925	42.664	70.651	66.621	CCG	N./A.	N./A.
ARG	1e6y	B	2028	!	179.878	-126.839	-25.252	299.178	185.518	191.192	91.207	32.636	83.972	73.953	TTT	N./A.	N./A.
ARG	1e6y	B	2041	!	-167.648	-93.711	-0.670	79.601	193.777	180.300	98.000	73.850	63.125	67.276	HHE	N./A.	N./A.
ARG	1e6y	B	2064	!	-172.535	-70.275	136.373	273.207	60.901	167.078	191.803	66.094	91.144	87.989	TTC	N./A.	N./A.
ARG	1e6y	B	2069	!	-174.359	-130.824	25.608	298.055	303.028	297.831	285.687	50.670	74.083	71.149	TTC	N./A.	N./A.
ARG	1e6y	B	2117	!	178.855	-72.395	-31.832	287.948	191.436	183.211	285.090	82.195	90.351	90.377	HHH	N./A.	N./A.
ARG	1e6y	B	2190	!	171.964	-87.555	-13.791	301.644	196.810	72.536	186.281	79.286	85.809	86.341	GGC	N./A.	N./A.
ARG	1e6y	B	2232	!	173.048	-52.703	-44.113	177.685	181.845	186.960	256.881	66.094	70.178	71.486	HHH	N./A.	N./A.
ARG	1e6y	B	2271	!	177.342	-59.489	-48.784	183.017	187.321	71.344	249.737	24.678	44.655	39.730	HHH	N./A.	N./A.
ARG	1e6y	B	2272	!	-179.264	-67.367	-33.881	288.926	160.145	175.422	283.620	24.854	51.314	45.429	HHH	N./A.	N./A.
ARG	1e6y	B	2320	!	-168.380	44.349	42.912	301.081	294.520	204.244	255.097	67.969	70.325	71.993	HCC	N./A.	N./A.
ARG	1e6y	B	2381	!	178.139	-79.688	-18.094	61.686	175.711	284.118	192.319	80.610	95.569	95.216	TTC	N./A.	N./A.
ARG	1e6y	B	2384	!	-177.842	-80.527	59.389	295.303	176.029	285.754	187.630	69.635	82.194	81.615	TTT	N./A.	N./A.
ARG	1e6y	C	3005	!	-179.534	-63.684	142.325	276.627	169.757	292.402	166.045	16.332	46.102	37.365	CCT	N./A.	N./A.
ARG	1e6y	C	3018	!	174.195	-58.409	-46.116	285.614	174.645	176.965	199.655	35.000	78.150	70.236	HHH	N./A.	N./A.
ARG	1e6y	C	3019	!	173.368	-61.605	-33.265	294.466	190.640	282.137	272.926	30.504	54.171	49.750	HHH	N./A.	N./A.
ARG	1e6y	C	3030	!	-173.505	-162.606	169.869	66.857	193.581	80.426	75.849	27.517	58.324	52.218	CCC	N./A.	N./A.
ARG	1e6y	C	3044	!	179.585	-165.589	161.499	68.227	183.808	204.052	288.599	24.737	54.343	47.893	CCT	N./A.	N./A.
ARG	1e6y	C	3068	!	178.533	-65.909	-34.574	286.309	186.072	173.443	75.661	26.069	57.765	51.268	HHH	N./A.	N./A.
ARG	1e6y	C	3082	!	160.373	-55.957	152.249	303.201	171.128	296.191	171.934	50.155	67.541	65.862	BCE	N./A.	N./A.
ARG	1e6y	C	3084	!	175.330	-123.471	-171.389	305.097	308.187	304.548	126.645	50.258	82.972	77.986	EEE	N./A.	N./A.
ARG	1e6y	C	3102	!	161.534	-65.821	-41.137	287.973	197.156	184.218	268.036	49.505	71.213	68.690	HHH	N./A.	N./A.
ARG	1e6y	C	3111	!	-179.268	-89.810	144.078	307.285	185.706	73.915	237.236	29.448	68.508	61.069	TTT	N./A.	N./A.
ARG	1e6y	C	3121	!	-177.715	-154.443	144.896	46.375	183.203	282.214	230.669	44.346	64.034	61.621	TTE	N./A.	N./A.
ARG	1e6y	C	3127	!	172.275	-47.743	133.903	300.004	281.742	192.998	161.331	40.981	89.853	81.460	EEH	N./A.	N./A.
ARG	1e6y	C	3129	!	-178.387	-68.642	-34.694	80.269	190.273	61.312	199.129	28.724	71.183	62.931	HHH	N./A.	N./A.
ARG	1e6y	C	3152	!	-171.959	-138.563	109.969	300.117	169.357	187.139	191.149	66.719	75.983	76.111	ETT	N./A.	N./A.
ARG	1e6y	C	3162	!	171.748	-48.559	141.436	290.261	167.713	300.046	172.081	35.598	63.097	58.605	TCB	N./A.	N./A.
ARG	1e6y	C	3175	!	-175.889	-84.946	-25.583	278.563	158.372	281.212	215.022	35.000	80.222	71.824	TCE	N./A.	N./A.
ARG	1e6y	C	3176	!	-176.076	-149.607	145.586	66.371	89.755	185.539	76.084	27.655	69.227	61.000	CEE	N./A.	N./A.
ARG	1e6y	C	3177	!	179.435	-158.062	171.490	69.434	202.050	71.561	81.999	19.673	59.246	49.857	EEE	N./A.	N./A.
ARG	1e6y	C	3212	!	-175.426	-95.854	-7.474	291.034	197.244	185.838	259.704	21.345	49.350	42.376	HHC	N./A.	N./A.
ARG	1e6y	C	3217	!	171.514	-148.315	145.611	275.719	184.673	66.432	85.595	24.064	55.391	48.500	CTT	N./A.	N./A.
ARG	1e6y	C	3235	!	177.232	-67.198	-42.718	291.510	182.017	140.461	249.017	36.111	32.705	33.170	HHH	N./A.	N./A.
ARG	1e6y	C	3240	!	178.341	-60.253	-42.456	288.946	185.249	177.295	185.053	54.536	83.944	79.826	HHH	N./A.	N./A.
ARG	1e85	A	12	!	-175.100	-64.517	-37.147	73.294	203.605	189.068	200.756	91.261	80.667	86.061	HHH	N./A.	N./A.
ARG	1e85	A	25	!	-176.641	-67.667	-13.293	66.577	181.241	67.459	182.079	65.156	84.639	82.484	HHH	N./A.	N./A.
ARG	1e85	A	106	!	178.717	-61.668	-44.405	164.539	187.610	168.062	176.743	47.129	39.830	41.702	HHH	N./A.	N./A.
ARG	1e9g	A	5	!	172.546	-126.194	108.760	180.284	185.407	297.343	196.758	22.924	44.282	38.784	EEE	N./A.	N./A.
ARG	1e9g	A	51	!	173.398	-52.320	138.760	189.807	173.916	68.849	246.449	95.226	95.071	95.284	TTT	N./A.	N./A.
ARG	1e9g	A	78	!	-178.528	-95.603	130.650	181.832	179.406	176.986	193.881	89.216	61.676	70.169	ECB	N./A.	N./A.
ARG	1e9g	A	81	!	-176.413	-83.523	159.060	309.534	303.804	291.999	274.522	81.829	76.676	80.311	CCE	N./A.	N./A.
ARG	1e9g	A	190	!	169.671	-69.193	-42.697	284.090	187.008	292.206	103.901	61.129	42.299	46.750	HHH	N./A.	N./A.
ARG	1ea5	A	44	!	179.692	-58.720	131.460	183.189	186.815	286.302	173.834	46.683	84.806	78.611	GTT	N./A.	N./A.
ARG	1ea5	A	47	!	178.539	-62.400	150.168	299.248	192.732	180.967	73.486	50.619	34.372	37.669	TCC	N./A.	N./A.
ARG	1ea5	A	105	!	-179.606	-55.184	128.345	183.825	190.760	300.619	173.163	13.392	63.722	49.750	TTT	N./A.	N./A.
ARG	1ea5	A	149	!	179.964	-65.002	139.297	287.665	169.361	280.721	174.597	91.348	89.314	91.647	CCC	N./A.	N./A.
ARG	1ea5	A	174	!	-179.908	-61.268	-41.697	177.769	183.561	289.734	172.047	92.913	85.172	89.832	HHH	N./A.	N./A.
ARG	1ea5	A	216	!	-177.150	-45.921	-45.254	302.952	178.734	189.677	172.249	65.729	77.457	77.083	TTT	N./A.	N./A.
ARG	1ea5	A	220	!	-177.267	-97.829	-50.070	178.456	69.147	164.588	276.691	76.920	62.699	67.621	TCE	N./A.	N./A.
ARG	1ea5	A	221	A	-179.666	-137.835	172.554	302.287	168.951	209.460	301.045	81.423	38.381	47.500	CEE	N./A.	N./A.
ARG	1ea5	A	242	!	179.257	-64.406	-45.734	171.500	167.614	285.911	282.039	30.698	62.102	56.361	HHH	N./A.	N./A.
ARG	1ea5	A	243	!	179.854	-56.004	-42.879	186.775	194.655	71.089	70.909	76.027	63.381	68.000	HHH	N./A.	N./A.
ARG	1ea5	A	244	!	-179.603	-69.554	-37.015	296.155	179.786	185.388	189.704	61.183	91.513	87.430	HHH	N./A.	N./A.
ARG	1ea5	A	250	!	179.593	-62.922	-33.162	190.472	176.144	282.824	105.081	25.103	41.034	36.993	HHH	N./A.	N./A.
ARG	1ea5	A	267	!	-179.944	-74.587	-17.607	282.078	181.099	175.150	159.605	21.520	64.261	54.683	HHH	N./A.	N./A.
ARG	1ea5	A	289	!	177.036	-136.486	131.962	289.520	297.822	185.443	273.647	83.862	95.208	95.037	TTT	N./A.	N./A.
ARG	1ea5	A	388	!	179.450	-62.329	-50.960	169.930	245.396	277.119	158.990	48.762	70.000	67.586	HHH	N./A.	N./A.
ARG	1ea5	A	426	!	177.601	-91.144	123.849	181.710	183.803	160.059	95.674	36.111	56.899	53.697	CCT	N./A.	N./A.
ARG	1ea5	A	467	!	179.785	-60.146	-38.059	287.362	180.724	176.524	284.400	27.759	62.585	55.782	HHH	N./A.	N./A.
ARG	1ea5	A	468	A	179.618	-66.122	-44.489	191.227	190.574	322.047	164.319	45.891	33.907	36.318	HHH	N./A.	N./A.
ARG	1ea5	A	515	!	178.420	51.267	66.223	301.548	194.070	175.046	189.816	43.411	37.585	38.953	ETT	N./A.	N./A.
ARG	1ea5	A	517	!	-179.993	37.709	45.578	293.969	188.626	70.133	72.641	52.887	44.770	47.250	TTH	N./A.	N./A.
ARG	1eaj	A	90	!	-173.418	-127.500	-5.656	297.300	192.569	295.267	112.812	48.861	84.000	78.507	TTE	N./A.	N./A.
ARG	1eao	A	64	!	172.859	-59.524	144.033	284.787	167.554	270.143	119.815	76.964	57.486	63.172	EEC	N./A.	N./A.
ARG	1eao	A	80	!	-179.621	-81.087	137.049	174.165	177.606	289.658	189.695	87.255	73.994	79.826	EET	N./A.	N./A.
ARG	1eao	A	118	!	170.193	-126.457	138.680	210.596	66.000	180.251	159.870	62.634	59.553	61.931	EET	N./A.	N./A.
ARG	1eao	A	135	!	172.793	-130.479	146.211	303.556	194.483	314.117	273.716	84.715	82.750	85.475	TEE	N./A.	N./A.
ARG	1eao	A	139	!	-175.311	-102.591	139.295	292.311	132.925	66.700	178.865	71.250	72.722	74.561	CCC	N./A.	N./A.
ARG	1eao	A	142	!	-172.758	-80.384	-16.408	300.060	186.452	305.821	272.519	36.795	60.824	57.109	TTT	N./A.	N./A.
ARG	1eao	A	164	!	-179.177	-140.553	156.313	293.242	287.454	181.477	271.102	90.022	38.693	50.211	CCC	N./A.	N./A.
ARG	1ear	A	33	!	178.312	-118.036	2.927	42.647	169.647	288.731	292.575	56.702	37.926	42.021	CCE	N./A.	N./A.
ARG	1ear	A	36	!	179.103	-138.952	124.944	187.038	181.496	184.580	181.965	96.161	95.104	95.613	EEE	N./A.	N./A.
ARG	1ear	A	56	!	178.780	-120.769	143.621	302.996	162.654	58.945	190.633	84.228	28.516	38.818	CTT	N./A.	N./A.
ARG	1ear	A	72	!	175.421	-154.770	165.239	73.107	174.282	176.804	181.244	95.002	87.525	91.786	EEE	N./A.	N./A.
ARG	1ear	A	113	!	179.151	-63.548	153.415	282.908	208.211	176.943	83.749	7.547	39.091	25.750	EEC	N./A.	N./A.
ARG	1ear	A	135	!	177.396	-111.993	130.904	302.546	172.434	184.507	283.604	38.162	75.173	68.862	ECC	N./A.	N./A.
ARG	1eaz	A	210	!	176.606	-73.822	124.203	187.884	163.967	142.499	253.745	88.562	40.230	51.197	EEE	N./A.	N./A.
ARG	1eaz	A	211	!	179.820	-132.931	156.686	297.289	296.099	181.297	230.663	96.270	62.330	80.248	EEE	N./A.	N./A.
ARG	1eaz	A	233	!	179.807	-152.869	142.550	176.612	179.755	281.301	279.904	51.907	20.323	25.625	TEE	N./A.	N./A.
ARG	1eaz	A	254	!	-176.792	-136.118	115.214	293.234	270.248	157.647	173.889	16.589	61.790	50.246	CTT	N./A.	N./A.
ARG	1eaz	A	265	!	-172.328	-160.445	139.901	186.388	163.451	169.421	186.577	49.851	63.665	62.586	TEE	N./A.	N./A.
ARG	1eb6	A	52	!	176.484	-58.486	-42.933	292.689	185.132	71.042	171.300	32.597	39.858	38.243	HHH	N./A.	N./A.
ARG	1eb6	A	58	!	179.478	-61.531	-45.538	174.866	171.221	282.233	119.386	64.409	82.972	81.118	HHH	N./A.	N./A.
ARG	1eb6	A	60	!	177.782	-62.711	-38.549	289.797	298.609	186.010	180.762	63.710	50.514	54.507	HHH	N./A.	N./A.
ARG	1edg	A	30	!	177.359	63.974	-64.203	197.658	176.552	185.362	228.716	87.712	37.784	48.643	HTT	N./A.	N./A.
ARG	1edg	A	79	!	176.356	-97.823	132.243	191.067	169.135	76.651	121.791	90.565	50.800	61.241	EEE	N./A.	N./A.
ARG	1edg	A	102	!	-179.893	-66.746	-42.532	178.523	55.178	186.283	153.343	40.467	75.636	69.862	HHH	N./A.	N./A.
ARG	1edg	A	155	!	-179.418	-65.828	-41.508	174.635	61.841	74.874	100.603	55.213	51.886	53.979	HHH	N./A.	N./A.
ARG	1edg	A	172	!	-176.721	-163.541	174.326	64.196	195.587	186.277	281.622	43.879	68.177	64.897	TCT	N./A.	N./A.
ARG	1edg	A	208	!	-179.704	-59.734	-37.294	248.792	81.124	252.202	220.025	54.072	30.929	35.236	HHH	N./A.	N./A.
ARG	1edg	A	217	!	-178.759	-72.387	159.526	83.865	172.410	72.086	261.165	58.564	75.867	74.257	CCC	N./A.	N./A.
ARG	1edg	A	299	!	-179.922	-97.220	6.439	300.620	171.272	51.374	231.288	75.491	62.472	67.103	GGC	N./A.	N./A.
ARG	1edg	A	319	!	179.004	-70.506	-34.234	290.774	201.236	298.501	150.560	78.661	86.275	86.564	HHH	N./A.	N./A.
ARG	1edg	A	333	!	179.997	-108.992	15.590	296.321	159.973	177.791	78.412	94.283	83.083	88.966	HCC	N./A.	N./A.
ARG	1edg	A	357	!	-178.728	-61.726	-22.806	275.321	125.105	91.385	159.710	29.724	39.006	36.757	ETT	N./A.	N./A.
ARG	1edq	A	107	!	179.944	-113.456	130.869	287.910	164.882	177.148	256.278	38.590	33.661	34.542	EEE	N./A.	N./A.
ARG	1edq	A	172	!	-179.841	-71.414	-18.510	289.412	165.483	173.867	80.273	61.935	83.250	80.807	TTT	N./A.	N./A.
ARG	1edq	A	216	!	175.819	-63.224	-47.084	194.559	170.307	337.349	99.167	64.839	27.665	34.216	HHH	N./A.	N./A.
ARG	1edq	A	221	!	-174.306	-111.225	136.649	189.792	168.642	178.577	73.230	43.364	85.637	78.472	TTT	N./A.	N./A.
ARG	1edq	A	290	!	-176.873	-67.783	-39.188	196.519	167.159	68.786	225.805	71.550	71.598	73.750	HHH	N./A.	N./A.
ARG	1edq	A	292	!	179.907	-67.062	-42.626	183.429	186.676	298.162	152.515	89.183	59.944	68.690	HHH	N./A.	N./A.
ARG	1edq	A	343	!	175.176	-60.205	-42.217	174.373	90.741	274.110	157.814	69.271	62.330	65.586	HHH	N./A.	N./A.
ARG	1edq	A	355	!	-178.208	-95.115	158.173	294.443	165.051	63.440	172.554	23.509	63.551	54.965	CCC	N./A.	N./A.
ARG	1edq	A	446	!	165.466	-115.120	155.530	283.174	188.621	173.757	271.929	49.257	61.648	60.828	EEE	N./A.	N./A.
ARG	1edq	A	480	!	175.563	-51.391	-43.116	182.154	186.685	295.508	101.529	43.271	90.646	82.795	HHH	N./A.	N./A.
ARG	1edq	A	519	!	-177.463	-71.464	-40.880	184.357	178.151	168.958	178.179	46.485	60.227	59.048	HHH	N./A.	N./A.
ARG	1eex	A	5	!	176.418	-61.291	-54.091	170.103	61.708	57.369	77.633	28.448	73.462	64.552	HHH	N./A.	N./A.
ARG	1eex	A	12	!	-173.608	-68.467	141.156	286.330	281.357	292.341	226.258	51.186	59.832	59.728	HCG	N./A.	N./A.
ARG	1eex	A	68	!	-179.590	-81.737	-40.140	296.795	179.489	178.881	192.611	90.413	85.833	89.274	HHH	N./A.	N./A.
ARG	1eex	A	75	!	-179.548	-120.691	2.136	290.673	186.344	74.885	180.130	79.464	75.925	79.097	THH	N./A.	N./A.
ARG	1eex	A	98	!	173.941	-52.073	-42.092	181.031	179.310	186.167	283.252	87.157	90.406	91.329	CGG	N./A.	N./A.
ARG	1eex	A	133	!	173.342	-44.805	126.426	167.356	178.875	80.101	239.224	95.391	95.048	95.322	HCC	N./A.	N./A.
ARG	1eex	A	135	!	-179.615	-82.948	132.723	206.101	196.120	306.030	105.922	95.432	95.483	95.626	CBT	N./A.	N./A.
ARG	1eex	A	136	!	176.559	-56.463	-40.372	190.703	175.819	185.084	273.906	95.125	87.647	92.302	BTT	N./A.	N./A.
ARG	1eex	A	164	!	179.982	-72.748	-20.487	281.743	174.609	181.792	281.883	95.221	94.096	95.174	HHC	N./A.	N./A.
ARG	1eex	A	194	!	177.450	-160.620	103.959	186.303	185.995	73.856	70.936	95.009	95.181	95.282	HTT	N./A.	N./A.
ARG	1eex	A	252	!	172.433	-98.553	8.755	271.291	50.665	186.565	173.922	92.261	86.838	90.595	HHC	N./A.	N./A.
ARG	1eex	A	257	!	172.827	-135.602	162.962	70.400	172.693	60.275	97.989	89.150	96.002	95.648	EEE	N./A.	N./A.
ARG	1eex	A	282	!	176.556	-60.218	-36.384	294.804	181.459	91.932	212.761	92.804	95.148	95.196	HHH	N./A.	N./A.
ARG	1eex	A	314	!	169.032	-62.499	-39.894	164.548	171.649	169.169	260.518	96.057	95.766	96.025	HHH	N./A.	N./A.
ARG	1eex	A	344	!	-171.675	-69.586	-39.305	197.353	191.330	177.947	198.780	95.492	90.701	95.037	HHH	N./A.	N./A.
ARG	1eex	A	345	!	-176.109	-73.602	-22.685	66.108	196.647	174.851	92.674	94.500	95.536	95.498	HHH	N./A.	N./A.
ARG	1eex	A	348	!	-179.780	-62.944	-37.592	178.867	268.476	179.044	281.450	83.984	95.262	95.073	HHH	N./A.	N./A.
ARG	1eex	A	392	!	-179.470	-65.672	-43.198	187.578	175.136	178.395	273.296	90.870	80.000	85.447	HHH	N./A.	N./A.
ARG	1eex	A	401	!	-179.665	-147.758	157.769	67.407	177.074	166.644	158.224	69.271	72.633	74.054	CCC	N./A.	N./A.
ARG	1eex	A	404	!	179.960	-89.266	135.197	297.606	202.003	293.361	124.682	55.798	33.634	38.007	CCH	N./A.	N./A.
ARG	1eex	A	412	!	174.010	-57.334	-43.296	290.812	182.151	65.790	103.005	89.412	95.263	95.176	HHH	N./A.	N./A.
ARG	1eex	A	417	!	-179.199	-67.706	-39.389	283.195	186.384	289.031	113.928	65.833	71.746	72.635	HHH	N./A.	N./A.
ARG	1eex	A	451	!	176.145	-101.043	162.088	284.713	181.615	68.852	84.086	64.731	90.720	87.318	CCC	N./A.	N./A.
ARG	1eex	A	468	!	179.633	-80.376	116.714	305.060	185.175	68.969	178.233	42.290	86.520	78.958	CCC	N./A.	N./A.
ARG	1eex	A	532	!	178.410	-132.856	130.492	296.705	278.922	157.134	172.470	86.307	94.391	93.968	CCC	N./A.	N./A.
ARG	1eex	A	537	!	-179.840	-63.728	-42.845	178.825	65.094	179.182	136.715	62.366	78.468	77.153	HHH	N./A.	N./A.
ARG	1eex	B	55	!	173.316	-104.223	159.077	302.280	177.956	192.119	263.048	27.517	45.452	41.383	CCC	N./A.	N./A.
ARG	1eex	B	103	!	176.281	-128.608	130.579	180.897	155.787	62.696	108.828	21.199	65.663	55.680	EEE	N./A.	N./A.
ARG	1eex	B	106	!	173.711	-110.608	135.032	171.227	189.912	310.324	298.851	52.216	71.331	69.414	EEC	N./A.	N./A.
ARG	1eex	B	193	!	177.375	-65.348	-52.044	156.729	173.082	50.297	220.966	84.878	94.539	93.770	HHH	N./A.	N./A.
ARG	1eex	G	87	!	177.202	-70.718	-31.158	283.058	163.428	191.852	147.261	86.209	64.830	71.858	HHH	N./A.	N./A.
ARG	1eex	G	98	!	-174.384	-127.234	75.217	309.740	192.009	171.373	110.592	82.967	95.146	94.802	CCH	N./A.	N./A.
ARG	1eex	G	100	!	-179.296	-71.292	-37.813	302.370	301.466	317.327	164.015	93.370	59.721	70.338	HHH	N./A.	N./A.
ARG	1eex	G	107	!	175.101	-64.392	-41.390	292.968	192.654	310.801	247.324	91.087	75.202	82.050	HHH	N./A.	N./A.
ARG	1eex	G	118	!	178.340	-73.038	-39.135	181.769	60.924	165.648	156.624	90.717	80.333	85.587	HHH	N./A.	N./A.
ARG	1eex	G	127	!	-177.901	-71.717	153.706	297.809	172.248	88.775	167.131	68.021	90.923	88.128	HTT	N./A.	N./A.
ARG	1eex	G	130	!	178.803	-84.020	-35.034	303.477	293.225	212.020	290.130	50.464	88.750	82.764	TTC	N./A.	N./A.
ARG	1eex	G	157	!	176.378	-67.138	-34.050	295.835	192.986	263.547	251.573	74.950	40.603	48.036	HHH	N./A.	N./A.
ARG	1eex	G	166	!	-176.370	-94.938	4.931	297.684	305.009	306.442	175.317	79.598	81.528	83.292	HHC	N./A.	N./A.
ARG	1eg2	A	87	A	-179.639	-65.904	-51.199	307.320	222.549	299.647	170.441	79.732	26.621	36.047	HHH	N./A.	N./A.
ARG	1eg2	A	94	!	-179.120	-61.844	-42.846	178.132	184.875	64.975	71.571	76.652	95.026	92.917	HHH	N./A.	N./A.
ARG	1eg2	A	127	!	-179.695	-61.282	-33.770	288.818	178.573	175.635	181.296	71.350	76.416	77.500	HHH	N./A.	N./A.
ARG	1eg2	A	150	!	-177.729	-105.450	9.856	284.844	285.904	288.502	163.249	36.966	59.525	56.088	TTT	N./A.	N./A.
ARG	1eg2	A	155	!	179.688	-134.581	30.546	293.604	289.991	182.716	279.839	92.196	80.500	86.313	CCE	N./A.	N./A.
ARG	1eg2	A	176	!	178.525	-65.863	148.042	282.766	174.118	182.700	284.012	35.342	60.682	56.599	GCB	N./A.	N./A.
ARG	1eg2	A	192	!	179.381	-76.095	-17.947	291.002	176.058	300.327	188.930	16.752	52.543	42.766	TTT	N./A.	N./A.
ARG	1eg2	A	212	!	176.586	-84.592	176.135	295.717	176.969	296.869	182.554	22.690	30.000	27.250	CCC	N./A.	N./A.
ARG	1eg2	A	234	!	-179.620	-62.654	-40.452	179.710	163.758	285.593	177.658	73.650	69.503	72.568	HHH	N./A.	N./A.
ARG	1eg2	A	237	!	-179.147	-66.860	-38.509	293.453	173.908	176.532	166.647	61.882	47.768	51.725	HHH	N./A.	N./A.
ARG	1eg2	A	258	!	179.239	-59.199	-44.366	174.622	184.151	151.869	209.952	63.011	25.962	32.418	HHH	N./A.	N./A.
ARG	1eg2	A	265	!	177.529	-112.123	161.253	271.845	70.186	168.394	168.658	76.518	87.108	86.732	CCE	N./A.	N./A.
ARG	1egw	A	10	!	-176.793	-48.297	129.570	190.124	185.732	186.448	271.354	49.703	59.777	59.354	CCC	N./A.	N./A.
ARG	1egw	A	17	!	-178.968	-63.167	-41.172	190.652	163.927	61.741	250.355	78.438	66.685	71.351	HHH	N./A.	N./A.
ARG	1egw	A	24	!	178.435	-66.869	-29.840	277.874	177.988	171.458	255.754	96.885	96.459	96.762	HHH	N./A.	N./A.
ARG	1ej8	A	101	!	179.486	-123.362	0.317	299.177	288.428	173.811	267.431	90.261	92.399	93.413	EEE	N./A.	N./A.
ARG	1ej8	A	188	!	173.497	-92.651	174.219	300.648	204.507	203.409	255.592	48.861	55.894	55.952	TEE	N./A.	N./A.
ARG	1ejd	A	103	!	-178.148	-90.622	-39.598	180.798	176.244	170.574	201.481	92.174	83.833	88.603	HHH	N./A.	N./A.
ARG	1ejd	A	150	!	179.113	-110.587	157.657	274.688	190.967	187.018	257.067	59.628	32.814	37.973	TTC	N./A.	N./A.
ARG	1ejd	A	187	!	-175.727	-106.356	2.077	297.696	176.917	63.330	189.124	83.618	60.597	67.552	CCC	N./A.	N./A.
ARG	1ejd	A	212	!	-178.915	-139.653	115.383	189.761	172.643	193.129	258.108	89.967	80.306	85.251	TEE	N./A.	N./A.
ARG	1ejd	A	227	A	-179.575	-105.110	124.120	187.272	188.384	172.733	76.329	77.232	44.540	52.077	EEC	N./A.	N./A.
ARG	1ejd	A	232	!	-178.894	-66.505	-29.142	64.609	196.683	164.120	95.856	95.136	86.152	91.508	CHH	N./A.	N./A.
ARG	1ejd	A	267	!	177.554	-64.156	-36.633	292.013	191.485	193.858	91.973	61.559	43.391	47.821	HHH	N./A.	N./A.
ARG	1ejd	A	288	!	177.445	-73.181	146.374	178.117	173.933	165.873	185.529	27.828	31.421	29.906	TCC	N./A.	N./A.
ARG	1ejd	A	331	!	-178.657	-112.813	49.778	202.190	178.078	186.574	174.650	37.051	54.143	51.620	TTC	N./A.	N./A.
ARG	1ejd	A	340	!	178.506	-70.260	-17.382	286.281	180.919	51.918	245.645	18.178	36.591	30.784	HHH	N./A.	N./A.
ARG	1ejd	A	371	!	-178.233	-72.875	-36.290	310.267	306.797	175.521	178.594	52.526	76.272	73.243	HHH	N./A.	N./A.
ARG	1ejd	A	407	!	-179.571	-61.213	-38.753	189.577	173.507	296.310	122.211	26.621	27.555	26.469	HHH	N./A.	N./A.
ARG	1ejd	A	415	!	177.157	-88.311	124.908	177.777	179.079	293.194	265.628	13.706	44.569	34.673	EEE	N./A.	N./A.
ARG	1ek6	A	51	!	178.791	-65.861	-37.164	297.632	181.636	194.729	186.943	36.923	52.286	50.035	HHH	N./A.	N./A.
ARG	1ek6	A	75	!	177.497	-62.499	-42.118	286.542	192.014	305.488	271.998	45.446	45.706	46.464	HHH	N./A.	N./A.
ARG	1ek6	A	106	!	178.562	-61.839	-58.896	170.594	189.983	74.357	253.921	75.625	60.625	65.586	HHH	N./A.	N./A.
ARG	1ek6	A	169	!	179.352	-62.173	-39.405	213.071	197.387	271.277	278.207	86.111	39.545	49.821	HHH	N./A.	N./A.
ARG	1ek6	A	184	!	-179.039	-89.642	93.220	292.052	166.907	177.736	164.023	90.761	95.379	95.286	EEE	N./A.	N./A.
ARG	1ek6	A	219	!	178.847	-76.232	-20.023	224.375	192.709	127.101	173.262	38.803	22.796	25.406	TTT	N./A.	N./A.
ARG	1ek6	A	220	!	176.375	-127.193	141.850	307.822	290.544	166.766	194.099	38.205	67.928	63.241	TTT	N./A.	N./A.
ARG	1ek6	A	239	!	-178.114	-138.178	157.082	304.124	289.176	183.566	269.103	80.610	87.426	87.877	EEC	N./A.	N./A.
ARG	1ek6	A	256	!	-179.762	-62.527	-38.200	289.604	198.239	224.541	106.736	33.101	29.670	29.844	HHH	N./A.	N./A.
ARG	1ek6	A	265	!	179.828	-132.105	145.354	300.263	291.176	174.654	166.385	78.214	53.514	60.069	EEE	N./A.	N./A.
ARG	1ek6	A	299	!	175.938	-60.878	149.507	290.678	185.057	171.827	195.475	45.941	79.480	74.155	CCT	N./A.	N./A.
ARG	1ek6	A	300	!	179.043	-94.941	135.845	172.962	174.337	67.282	180.794	47.327	84.444	78.472	CTT	N./A.	N./A.
ARG	1ek6	A	328	!	178.479	-62.393	-43.851	255.818	309.910	292.048	273.762	84.715	57.458	65.103	HHH	N./A.	N./A.
ARG	1ek6	A	335	!	179.565	-58.693	-45.463	188.031	186.008	296.021	97.938	87.516	70.858	77.396	HHH	N./A.	N./A.
ARG	1ekg	A	165	!	-179.730	-117.947	132.978	300.807	180.948	179.901	180.311	73.200	46.610	53.028	EEE	N./A.	N./A.
ARG	1ekq	A	14	!	179.182	-62.575	-40.543	267.805	109.701	176.146	232.153	29.759	71.716	63.690	HHH	N./A.	N./A.
ARG	1ekq	A	104	!	178.939	-64.240	-48.201	285.813	291.388	165.384	91.551	23.743	50.286	44.113	HHH	N./A.	N./A.
ARG	1ekq	A	109	!	179.760	-65.191	-33.328	293.937	191.539	173.823	155.212	38.803	37.159	37.568	HHH	N./A.	N./A.
ARG	1ekq	A	116	!	177.658	-79.085	127.518	303.963	192.664	306.948	269.970	51.340	42.126	44.610	CCC	N./A.	N./A.
ARG	1ekq	A	121	!	179.984	-123.742	124.094	185.190	169.817	166.232	283.836	66.667	47.571	52.535	EEE	N./A.	N./A.
ARG	1elk	A	16	!	178.619	-72.841	-37.259	285.799	74.130	172.320	168.721	83.740	64.119	70.541	HHH	N./A.	N./A.
ARG	1elk	A	52	!	178.678	-65.719	-38.631	300.212	191.431	72.470	221.075	80.854	46.158	54.366	HHH	N./A.	N./A.
ARG	1elk	A	57	!	179.437	-64.698	-37.695	185.625	65.626	84.390	185.797	67.552	86.225	84.255	HHH	N./A.	N./A.
ARG	1elk	A	84	!	178.483	-54.197	-38.709	303.398	161.433	57.488	222.503	31.822	39.176	37.466	HHH	N./A.	N./A.
ARG	1elk	A	101	!	-177.979	-63.655	-21.408	291.826	215.474	274.913	273.651	59.840	31.257	36.588	GGG	N./A.	N./A.
ARG	1elk	A	129	!	179.784	-49.368	-38.436	196.749	175.661	304.655	274.833	25.655	37.642	34.412	HHC	N./A.	N./A.
ARG	1elu	A	68	!	-178.868	-64.613	-39.715	189.993	185.563	312.094	281.384	80.488	84.194	85.475	HHH	N./A.	N./A.
ARG	1elu	A	159	!	-177.928	-120.014	-30.535	184.883	173.412	191.069	176.145	18.037	43.994	36.520	EEE	N./A.	N./A.
ARG	1elu	A	252	!	178.043	-83.636	-9.875	285.289	174.612	62.224	186.373	69.635	83.722	82.733	TTT	N./A.	N./A.
ARG	1elu	A	271	!	-179.000	-60.707	-16.797	66.296	192.495	52.973	217.678	81.260	58.408	65.034	GGG	N./A.	N./A.
ARG	1elu	A	294	!	178.086	-73.823	-27.782	293.581	197.787	291.325	276.752	9.726	49.209	35.473	HHH	N./A.	N./A.
ARG	1elu	A	301	!	179.841	-68.605	-43.932	280.402	181.274	272.582	117.313	37.991	59.162	56.088	HHH	N./A.	N./A.
ARG	1elu	A	308	!	179.802	-68.594	-44.060	318.910	280.863	193.157	271.175	75.357	43.937	51.127	HHH	N./A.	N./A.
ARG	1elu	A	346	!	179.485	-63.478	-45.361	180.651	209.138	63.504	72.781	70.000	65.138	68.103	HHH	N./A.	N./A.
ARG	1elu	A	356	!	-178.450	59.782	36.218	299.502	182.711	67.393	78.797	91.543	82.389	87.346	HCE	N./A.	N./A.
ARG	1elu	A	360	!	177.557	-135.023	148.215	82.887	159.152	279.885	168.092	83.049	44.598	53.556	CEE	N./A.	N./A.
ARG	1elu	A	369	!	-178.089	-120.009	132.048	188.580	195.933	65.927	186.614	81.179	87.083	87.737	EEE	N./A.	N./A.
ARG	1elw	A	44	!	-179.097	-68.784	-33.445	198.395	171.230	63.186	180.366	95.110	89.534	93.274	HHH	N./A.	N./A.
ARG	1elw	A	77	!	178.776	-61.097	-50.363	289.887	302.985	178.637	200.891	91.065	92.934	94.028	HHH	N./A.	N./A.
ARG	1elw	A	87	!	178.109	-114.945	68.404	286.809	163.839	61.273	179.335	66.615	75.867	76.007	CCH	N./A.	N./A.
ARG	1elw	A	93	!	-179.731	-66.059	-29.096	290.357	200.066	298.077	271.671	50.876	54.714	55.408	HHH	N./A.	N./A.
ARG	1en2	A	16	B	177.033	-72.713	173.631	254.210	56.055	219.817	44.539	84.472	18.146	29.000	GCE	N./A.	N./A.
ARG	1en2	A	44	!	176.205	-64.787	147.325	291.688	174.159	55.156	103.991	74.350	67.901	71.419	CTT	N./A.	N./A.
ARG	1en2	A	48	!	178.279	-73.066	151.163	290.460	183.816	76.621	194.741	64.194	25.412	32.124	TBC	N./A.	N./A.
ARG	1en2	A	62	!	175.866	-124.260	150.849	296.245	163.885	61.903	81.408	37.009	85.588	76.632	TTE	N./A.	N./A.
ARG	1en2	A	85	!	-174.115	53.436	47.136	292.743	162.653	83.549	89.754	49.257	95.243	90.556	ECC	N./A.	N./A.
ARG	1eok	A	20	!	178.742	-66.976	149.402	70.583	180.916	61.452	186.822	25.931	65.276	57.279	TTT	N./A.	N./A.
ARG	1eok	A	73	!	-179.750	-66.606	-32.249	307.748	325.786	147.794	175.871	52.577	63.068	62.690	HHH	N./A.	N./A.
ARG	1eok	A	78	!	176.842	-95.673	3.954	276.704	167.081	61.449	208.236	22.865	76.965	65.000	HCC	N./A.	N./A.
ARG	1eok	A	202	!	-179.017	-51.597	-36.129	60.042	189.911	187.854	275.526	39.829	74.586	68.862	HHT	N./A.	N./A.
ARG	1eok	A	219	!	-179.110	-65.422	-44.590	181.906	171.139	178.482	226.647	66.563	58.966	62.207	HHH	N./A.	N./A.
ARG	1eok	A	285	!	177.989	-57.538	-48.687	171.346	204.591	60.738	180.040	60.699	69.088	69.448	HHH	N./A.	N./A.
ARG	1es5	A	30	!	-179.380	-67.813	130.815	293.575	166.198	185.827	199.265	63.441	67.320	68.552	TCB	N./A.	N./A.
ARG	1es5	A	31	!	179.781	-147.323	169.374	307.116	195.883	190.725	276.659	93.826	72.781	81.522	CBC	N./A.	N./A.
ARG	1es5	A	86	!	178.443	-62.385	-46.368	174.914	188.489	285.009	105.615	79.420	44.943	52.923	HHH	N./A.	N./A.
ARG	1es5	A	114	!	178.607	-60.432	-41.496	188.932	164.698	305.512	116.933	65.052	33.934	39.966	CHH	N./A.	N./A.
ARG	1es5	A	117	!	-179.266	-66.509	-35.588	291.356	193.128	289.692	279.271	90.565	94.723	95.013	HHH	N./A.	N./A.
ARG	1es5	A	155	!	179.760	-67.438	-51.252	189.855	191.671	306.739	268.026	77.768	87.426	87.235	HHH	N./A.	N./A.
ARG	1es5	A	171	!	-179.187	-59.636	-42.911	290.963	198.671	305.294	274.698	68.542	58.380	62.103	HHH	N./A.	N./A.
ARG	1es5	A	191	!	-179.885	-102.930	131.540	181.513	206.183	310.594	283.595	29.724	71.598	63.586	EEE	N./A.	N./A.
ARG	1es5	A	230	!	179.513	-146.330	134.712	280.061	187.393	187.753	177.772	10.752	40.862	30.000	EET	N./A.	N./A.
ARG	1es5	A	248	!	179.869	-64.422	-35.753	94.041	183.115	161.738	195.921	20.936	42.069	36.284	HHH	N./A.	N./A.
ARG	1es9	A	29	!	175.512	-63.373	-45.475	187.217	174.568	81.084	236.686	69.896	70.148	72.264	HHH	N./A.	N./A.
ARG	1es9	A	83	!	-177.362	-63.257	-38.634	287.118	191.592	290.903	124.144	95.463	96.527	96.318	HHH	N./A.	N./A.
ARG	1es9	A	127	!	-173.640	-78.233	-31.245	179.575	63.275	186.267	86.352	94.891	87.770	91.885	HHT	N./A.	N./A.
ARG	1es9	A	141	!	-176.131	-154.021	167.494	50.942	182.056	290.891	171.732	90.870	95.936	95.650	CCC	N./A.	N./A.
ARG	1es9	A	149	!	169.675	-62.009	-44.383	284.514	177.315	186.328	180.761	85.850	79.480	83.416	HHH	N./A.	N./A.
ARG	1es9	A	154	!	179.361	-65.379	-40.221	182.902	55.492	170.337	165.699	62.312	21.532	28.344	HHH	N./A.	N./A.
ARG	1eu3	A	10	!	178.988	-62.091	-44.685	181.074	174.531	64.445	251.057	68.698	41.494	47.536	HHH	N./A.	N./A.
ARG	1eu3	A	44	!	-179.719	-99.064	148.421	291.484	161.987	174.531	276.739	13.444	50.229	38.919	TEE	N./A.	N./A.
ARG	1eu3	A	138	!	-179.353	-63.868	-38.104	304.465	209.436	199.117	195.039	87.549	95.126	95.051	HHH	N./A.	N./A.
ARG	1eu3	A	158	!	-179.538	-157.045	151.402	61.032	174.695	80.018	64.801	57.074	34.699	39.189	EEE	N./A.	N./A.
ARG	1eu3	A	180	!	177.848	65.192	42.424	310.956	190.978	77.351	74.214	75.580	77.457	79.340	TTC	N./A.	N./A.
ARG	1euw	A	34	!	-175.780	-104.021	146.811	293.079	173.649	180.595	270.781	92.283	64.886	74.189	EEE	N./A.	N./A.
ARG	1euw	A	71	!	163.993	-73.638	146.262	294.919	181.599	63.790	219.563	95.162	95.316	95.425	ECH	N./A.	N./A.
ARG	1euw	A	104	!	-177.563	-88.220	2.159	67.264	153.700	195.928	74.419	86.078	96.145	95.677	ECC	N./A.	N./A.
ARG	1euw	A	116	!	172.674	-68.771	123.597	289.063	178.298	282.875	155.051	94.717	39.432	52.993	EEE	N./A.	N./A.
ARG	1evl	A	245	!	179.565	-69.831	-40.123	298.879	169.939	296.830	176.504	73.400	59.888	64.448	HHH	N./A.	N./A.
ARG	1evl	A	275	!	-179.929	-63.301	-36.349	287.004	187.834	292.513	117.048	95.492	60.653	74.561	HHH	N./A.	N./A.
ARG	1evl	A	282	!	-179.880	-59.637	-37.247	281.663	185.817	175.220	122.345	62.366	84.056	81.522	HHH	N./A.	N./A.
ARG	1evl	A	301	!	-179.879	-57.936	-27.604	210.141	188.068	81.406	186.776	82.561	49.633	57.823	EHH	N./A.	N./A.
ARG	1evl	A	354	!	-177.634	-100.835	113.738	313.833	187.479	184.743	83.288	90.543	72.781	80.062	EEE	N./A.	N./A.
ARG	1evl	A	363	!	179.758	-134.732	134.544	294.069	179.959	189.639	177.250	95.154	96.141	95.961	ETT	N./A.	N./A.
ARG	1evl	A	375	!	178.243	-132.339	108.346	188.441	153.348	44.959	225.938	91.196	31.120	43.440	TBT	N./A.	N./A.
ARG	1evl	A	377	!	178.511	-97.511	-22.668	285.641	184.134	170.050	173.324	83.780	86.912	88.212	TTE	N./A.	N./A.
ARG	1evl	A	402	!	179.686	-64.358	-36.938	294.973	200.429	304.526	279.469	53.351	32.268	36.318	HHH	N./A.	N./A.
ARG	1evl	A	423	!	-176.055	-41.199	123.757	70.317	196.324	71.975	182.785	49.752	61.250	60.586	CCT	N./A.	N./A.
ARG	1evl	A	427	!	-177.853	-151.093	166.781	61.057	177.362	183.433	269.518	38.632	56.732	54.225	TTC	N./A.	N./A.
ARG	1evl	A	476	!	177.710	-83.961	140.032	289.643	178.477	295.160	201.470	52.526	26.566	31.144	TCE	N./A.	N./A.
ARG	1evl	A	492	!	179.910	-62.530	-28.761	280.569	162.545	171.858	267.445	44.486	66.740	63.862	HHH	N./A.	N./A.
ARG	1evl	A	512	!	174.130	-157.249	147.554	107.446	282.180	178.708	285.743	95.132	95.362	95.445	EEE	N./A.	N./A.
ARG	1evl	A	520	!	-178.778	-63.814	-39.999	177.814	171.324	294.843	181.282	95.485	95.369	95.569	HHH	N./A.	N./A.
ARG	1evl	A	568	!	178.628	-79.567	98.513	288.875	164.557	228.880	142.563	42.383	48.531	48.214	CCE	N./A.	N./A.
ARG	1evl	A	583	!	179.363	-61.045	-46.982	169.139	183.187	178.402	287.693	73.350	76.329	77.917	HHH	N./A.	N./A.
ARG	1evl	A	588	!	-179.948	-82.485	-0.895	283.763	247.186	153.759	173.617	55.053	27.775	32.647	HHC	N./A.	N./A.
ARG	1evl	A	589	!	177.825	60.706	34.938	305.520	282.552	185.639	270.977	93.913	90.166	92.937	HCC	N./A.	N./A.
ARG	1evl	A	611	!	179.675	-67.601	-6.853	56.884	184.876	175.305	183.460	83.577	90.461	90.675	ETT	N./A.	N./A.
ARG	1evl	A	612	!	178.733	-95.389	7.684	291.257	291.435	184.087	180.169	43.879	51.657	51.268	TTT	N./A.	N./A.
ARG	1evl	A	635	!	-178.643	48.947	43.701	294.176	197.094	175.402	86.116	50.464	84.333	79.167	HCC	N./A.	N./A.
ARG	1ew4	A	20	!	-179.511	-62.474	-41.227	286.603	178.630	175.703	178.640	13.007	40.115	30.850	HHH	N./A.	N./A.
ARG	1ew4	A	53	!	179.496	-96.397	141.460	303.179	180.021	192.527	194.793	65.260	57.765	60.897	EEE	N./A.	N./A.
ARG	1ewf	A	8	!	178.909	-105.519	121.557	162.460	171.205	301.083	184.814	76.161	38.523	46.393	EEE	N./A.	N./A.
ARG	1ewf	A	167	!	178.941	-65.021	-46.387	293.096	174.308	151.173	223.492	58.617	46.215	49.750	HHH	N./A.	N./A.
ARG	1ewf	A	252	!	179.438	-127.471	162.176	292.572	198.422	167.548	64.754	64.785	26.181	32.908	CCC	N./A.	N./A.
ARG	1ewf	A	292	!	177.359	-121.171	142.778	308.153	317.369	311.075	175.020	23.187	34.290	30.882	CTT	N./A.	N./A.
ARG	1ewf	A	374	A	176.945	-140.455	160.373	62.453	205.979	69.918	174.611	63.925	30.437	36.588	TEE	N./A.	N./A.
ARG	1ewf	A	416	!	179.479	-62.677	-36.181	305.331	285.041	87.121	63.458	93.152	34.372	47.536	HHH	N./A.	N./A.
ARG	1exa	A	219	!	179.095	-76.158	137.349	285.918	192.799	184.272	194.148	14.860	64.886	51.725	TCC	N./A.	N./A.
ARG	1exa	A	247	!	177.782	-91.067	-3.550	294.405	179.896	57.395	173.285	52.423	52.457	53.873	HHT	N./A.	N./A.
ARG	1exa	A	274	!	-177.825	-63.663	-49.103	277.525	178.732	174.253	212.962	92.609	93.210	94.722	HHH	N./A.	N./A.
ARG	1exa	A	278	!	-178.857	-103.389	24.068	289.840	274.059	187.226	66.718	76.295	84.889	85.028	HCE	N./A.	N./A.
ARG	1exa	A	296	!	-178.130	-54.318	-45.577	190.754	184.029	296.476	239.527	33.605	74.822	67.241	EHH	N./A.	N./A.
ARG	1exa	A	341	!	-177.868	-62.122	134.332	308.343	300.836	196.846	172.128	12.762	43.276	33.105	TTT	N./A.	N./A.
ARG	1exa	A	362	!	179.903	-65.961	-46.340	187.184	178.121	186.916	266.669	95.246	84.194	90.873	HHH	N./A.	N./A.
ARG	1exa	A	366	!	-179.468	-71.272	-36.653	290.777	176.218	61.977	84.254	49.901	71.361	68.897	HHH	N./A.	N./A.
ARG	1exa	A	367	!	178.834	-66.980	-40.087	179.476	159.778	70.404	203.660	41.449	76.127	70.507	HHH	N./A.	N./A.
ARG	1exa	A	368	!	-178.881	-70.574	-38.486	191.174	170.335	77.061	80.589	58.777	71.746	71.149	HHT	N./A.	N./A.
ARG	1exa	A	369	!	179.423	-135.553	76.972	297.713	183.641	283.471	178.929	60.054	68.260	68.621	HTT	N./A.	N./A.
ARG	1exa	A	378	!	178.434	-65.382	-41.054	280.398	176.799	180.125	275.483	85.327	54.000	62.276	HHH	N./A.	N./A.
ARG	1exa	A	387	!	-179.664	-63.353	-33.522	292.828	198.820	182.551	177.959	35.085	28.599	29.438	HHH	N./A.	N./A.
ARG	1exa	A	396	!	179.019	-66.848	-34.873	170.908	56.381	181.078	152.670	23.304	71.716	61.276	HHH	N./A.	N./A.
ARG	1exa	A	413	!	177.190	-61.040	-37.974	299.401	176.393	70.557	184.571	74.450	62.386	66.759	HHH	N./A.	N./A.
ARG	1exr	A	37	!	178.918	-58.679	-37.074	288.932	187.910	281.715	276.736	93.109	79.538	86.061	HHH	N./A.	N./A.
ARG	1exr	A	106	!	179.989	-62.955	-45.039	190.633	166.355	51.298	86.159	93.413	71.243	80.217	HHH	N./A.	N./A.
ARG	1exr	A	126	!	-179.959	-53.683	-38.816	287.062	201.946	308.193	281.280	51.237	39.489	42.305	HHH	N./A.	N./A.
ARG	1eyh	A	25	!	-179.777	-65.726	-37.187	291.103	175.004	67.823	76.070	77.857	68.785	72.973	HHH	N./A.	N./A.
ARG	1eyh	A	63	!	179.802	-64.617	-27.298	275.766	283.632	156.342	96.620	74.150	64.176	68.207	HHH	N./A.	N./A.
ARG	1eyh	A	72	!	179.465	-61.773	-36.595	289.393	182.278	182.442	75.066	62.903	53.571	56.939	HHH	N./A.	N./A.
ARG	1eyh	A	91	!	178.948	-65.977	-24.780	294.125	186.427	61.952	205.593	56.809	31.284	36.047	HHH	N./A.	N./A.
ARG	1eyh	A	124	!	-179.550	-59.297	-45.898	298.591	197.776	289.455	284.976	76.786	70.828	74.358	HHH	N./A.	N./A.
ARG	1eyh	A	135	!	-178.377	-91.801	-17.098	301.097	194.634	72.888	181.346	30.388	50.543	46.643	HHC	N./A.	N./A.
ARG	1eyh	A	139	!	-179.797	-67.819	-40.452	173.594	187.063	166.690	193.776	26.862	57.961	51.690	HHH	N./A.	N./A.
ARG	1eyh	A	144	!	179.208	-66.375	-44.240	279.513	186.000	60.995	77.826	76.295	68.177	72.095	HHH	N./A.	N./A.
ARG	1ezw	A	71	!	177.158	-144.268	148.021	299.163	179.452	185.065	74.454	93.913	96.245	95.939	TTT	N./A.	N./A.
ARG	1ezw	A	90	!	-178.808	-116.003	8.444	289.797	180.974	289.389	137.879	95.614	96.591	96.413	TTB	N./A.	N./A.
ARG	1ezw	A	132	!	177.112	-59.179	-41.400	288.904	173.799	178.780	276.654	78.438	74.290	77.535	HHH	N./A.	N./A.
ARG	1ezw	A	164	!	176.785	-121.735	140.022	285.469	294.542	180.915	281.751	93.239	42.184	54.859	CCT	N./A.	N./A.
ARG	1ezw	A	219	!	-178.456	-109.206	154.653	306.112	170.647	76.349	199.968	19.065	66.713	55.544	CCC	N./A.	N./A.
ARG	1ezw	A	263	!	179.208	-51.966	-38.424	171.931	188.588	300.959	161.279	12.080	37.926	28.656	HHH	N./A.	N./A.
ARG	1f0l	A	126	!	-179.905	-63.099	-44.996	287.751	172.306	71.473	203.588	38.504	53.486	51.479	HHH	N./A.	N./A.
ARG	1f0l	A	133	!	177.847	-161.168	164.333	82.769	291.098	293.331	177.172	93.174	95.347	95.337	CEE	N./A.	N./A.
ARG	1f0l	A	173	!	-178.281	-79.292	150.014	293.049	300.791	301.612	284.311	17.523	35.483	29.656	CCC	N./A.	N./A.
ARG	1f0l	A	210	!	176.465	-59.563	-50.494	271.585	183.667	196.465	86.568	7.758	60.000	41.418	HHH	N./A.	N./A.
ARG	1f0l	A	377	!	-179.324	-100.614	155.436	291.318	170.980	190.224	265.993	35.940	54.714	51.796	HCC	N./A.	N./A.
ARG	1f0l	A	407	!	178.184	-71.935	118.227	293.863	297.449	178.377	172.136	29.621	57.486	52.218	ETT	N./A.	N./A.
ARG	1f0l	A	455	!	170.418	-77.386	118.492	181.069	188.633	190.696	175.331	95.605	82.917	91.448	TEE	N./A.	N./A.
ARG	1f0l	A	458	!	179.399	-73.710	166.666	291.514	293.773	294.042	256.326	92.022	86.005	90.060	ECE	N./A.	N./A.
ARG	1f0l	A	462	!	173.721	-142.810	151.978	68.018	183.377	203.126	271.644	66.250	22.715	30.000	EEE	N./A.	N./A.
ARG	1f0l	A	472	!	178.693	-109.224	135.465	186.652	185.571	299.881	272.753	92.283	23.226	36.250	EEE	N./A.	N./A.
ARG	1f0n	A	3	!	171.284	-77.849	-54.590	180.430	95.629	131.318	243.667	24.094	75.954	64.759	TTT	N./A.	N./A.
ARG	1f0n	A	20	!	178.649	-147.147	175.108	53.038	189.052	197.736	280.086	20.526	53.114	45.143	CEE	N./A.	N./A.
ARG	1f0n	A	43	!	-176.615	-96.491	39.438	294.771	173.072	199.208	273.442	48.119	47.571	48.714	TTT	N./A.	N./A.
ARG	1f0n	A	113	!	-179.166	-134.623	3.347	290.893	301.257	181.384	275.725	71.350	80.028	80.373	HHC	N./A.	N./A.
ARG	1f0n	A	190	!	175.608	-56.344	-39.241	199.655	262.974	173.662	194.561	53.505	59.246	59.762	HHH	N./A.	N./A.
ARG	1f0n	A	206	!	176.991	-77.507	123.165	200.596	298.806	186.692	277.984	68.958	71.864	73.378	CEE	N./A.	N./A.
ARG	1f0n	A	234	!	-178.216	-65.056	-37.088	187.511	189.452	203.170	234.618	67.760	42.443	48.214	HHH	N./A.	N./A.
ARG	1f0y	A	150	!	-178.415	-121.018	32.885	183.100	188.020	299.207	255.460	30.388	60.142	54.718	TTG	N./A.	N./A.
ARG	1f0y	A	153	!	179.842	-108.962	23.870	279.237	148.860	287.201	159.825	46.683	70.769	67.690	GGE	N./A.	N./A.
ARG	1f0y	A	209	!	179.112	-60.806	-28.827	180.891	63.934	182.390	68.077	88.725	78.382	83.509	HHH	N./A.	N./A.
ARG	1f0y	A	220	!	-179.345	-62.384	-36.185	292.283	157.380	186.331	161.114	74.400	77.572	79.132	HHH	N./A.	N./A.
ARG	1f0y	A	224	!	-179.666	-72.356	-14.775	201.379	152.100	55.678	223.202	48.614	70.266	67.759	HHC	N./A.	N./A.
ARG	1f1u	A	17	!	-176.667	-173.907	161.312	56.958	163.899	173.058	140.746	79.509	88.627	88.520	EEE	N./A.	N./A.
ARG	1f1u	A	32	!	179.766	-62.535	-38.824	187.809	182.388	192.528	290.051	57.340	86.985	82.795	HHH	N./A.	N./A.
ARG	1f1u	A	54	!	173.360	-140.363	158.680	70.503	181.547	187.262	268.465	90.761	91.273	92.758	EET	N./A.	N./A.
ARG	1f1u	A	67	!	-176.862	-122.225	125.676	188.815	181.722	84.115	196.513	56.277	51.200	53.592	EEE	N./A.	N./A.
ARG	1f1u	A	80	!	176.305	-89.742	133.697	192.491	172.797	191.887	207.549	82.114	92.177	91.647	EEE	N./A.	N./A.
ARG	1f1u	A	103	!	-177.041	-114.436	129.820	175.004	106.545	180.877	228.623	20.234	51.714	43.865	EEE	N./A.	N./A.
ARG	1f1u	A	104	!	177.530	-128.314	111.309	289.926	193.531	193.457	171.128	29.862	24.812	25.094	EET	N./A.	N./A.
ARG	1f1u	A	117	!	173.901	-109.782	148.989	279.708	184.157	180.407	197.041	54.485	81.361	77.708	EEE	N./A.	N./A.
ARG	1f1u	A	137	!	-177.005	-83.282	118.292	189.439	174.414	198.123	168.093	56.596	88.015	83.478	CCT	N./A.	N./A.
ARG	1f1u	A	141	!	176.964	-86.980	68.361	288.010	293.658	310.127	274.126	65.521	85.637	83.354	TTG	N./A.	N./A.
ARG	1f1u	A	152	!	-175.499	-157.609	143.790	183.843	176.307	65.805	71.102	84.593	67.265	73.412	EEE	N./A.	N./A.
ARG	1f1u	A	165	!	177.539	-61.468	-44.460	172.724	185.503	161.549	83.944	29.966	50.600	46.571	HHH	N./A.	N./A.
ARG	1f1u	A	167	!	-178.320	-61.176	-48.195	175.148	184.238	171.913	143.771	57.713	69.669	69.310	HHH	N./A.	N./A.
ARG	1f1u	A	176	!	177.957	-110.331	150.490	289.493	181.318	294.115	128.817	62.258	24.570	31.046	CEE	N./A.	N./A.
ARG	1f1u	A	195	!	168.805	-112.381	-51.992	284.760	292.742	298.081	172.147	66.771	91.199	88.156	ECC	N./A.	N./A.
ARG	1f1u	A	211	!	171.441	-139.250	157.760	292.257	181.298	295.428	155.146	53.763	56.369	57.415	CEE	N./A.	N./A.
ARG	1f1u	A	240	!	177.315	-93.600	1.245	303.819	313.033	287.304	165.393	46.238	61.847	60.276	GGE	N./A.	N./A.
ARG	1f1u	A	243	!	-173.600	-150.257	137.843	184.080	189.397	163.910	181.400	41.636	67.376	63.690	EEE	N./A.	N./A.
ARG	1f1u	A	247	!	175.522	-120.877	122.720	162.311	86.181	66.316	191.936	59.894	72.485	71.959	EET	N./A.	N./A.
ARG	1f1u	A	265	!	-176.306	-93.839	128.903	183.824	188.892	290.942	105.302	64.570	94.373	90.595	CEE	N./A.	N./A.
ARG	1f1u	A	292	!	175.647	-60.344	-35.726	74.931	190.270	186.090	290.857	25.862	45.056	40.496	GGT	N./A.	N./A.
ARG	1f32	A	44	!	179.568	-61.077	-42.915	191.099	156.882	66.468	242.790	38.590	75.867	69.517	HHH	N./A.	N./A.
ARG	1f32	A	94	!	-179.727	-170.846	175.087	60.908	188.005	159.446	107.228	60.054	31.967	37.264	EEE	N./A.	N./A.
ARG	1f32	A	108	!	-179.804	-61.110	-40.316	296.863	173.159	77.449	188.707	72.050	67.486	70.541	HHH	N./A.	N./A.
ARG	1f41	A	34	A	177.063	-128.183	140.825	183.697	178.474	172.208	280.943	48.960	62.443	61.379	EEE	N./A.	N./A.
ARG	1f41	A	103	!	176.159	-135.627	164.764	295.737	290.788	185.426	281.366	16.869	33.361	27.719	CCE	N./A.	N./A.
ARG	1f4p	A	36	!	-173.638	-133.676	134.820	305.239	186.279	196.151	169.087	72.000	44.943	51.303	EEE	N./A.	N./A.
ARG	1f4p	A	86	!	-178.292	-88.645	140.385	190.414	85.124	50.632	188.650	60.645	88.554	84.783	TTE	N./A.	N./A.
ARG	1f4p	A	125	!	-179.728	-123.481	119.322	300.322	179.905	193.066	243.981	46.733	31.885	34.673	EEE	N./A.	N./A.
ARG	1f5v	A	12	!	175.365	-143.497	140.605	282.225	103.842	21.371	91.451	47.129	25.357	29.156	CCC	N./A.	N./A.
ARG	1f5v	A	15	!	-178.082	-121.708	10.014	302.483	179.039	176.863	82.440	39.316	89.314	80.590	CCC	N./A.	N./A.
ARG	1f5v	A	27	!	179.684	-61.734	-39.227	190.891	175.671	72.664	259.144	55.904	85.882	81.615	HHH	N./A.	N./A.
ARG	1f5v	A	35	!	-179.875	-60.937	-33.196	294.690	174.741	59.370	225.995	77.946	85.098	85.531	HHH	N./A.	N./A.
ARG	1f5v	A	50	!	179.805	-87.260	117.962	180.945	180.490	176.716	227.045	62.957	80.722	79.063	EEE	N./A.	N./A.
ARG	1f5v	A	57	!	179.896	-57.764	-46.081	293.547	288.930	203.333	93.202	36.838	81.694	73.480	HHH	N./A.	N./A.
ARG	1f5v	A	85	!	177.842	-54.335	-43.741	175.513	179.303	294.855	138.602	57.234	85.392	81.460	HHH	N./A.	N./A.
ARG	1f5v	A	133	!	-179.378	-79.045	-5.902	306.558	203.039	293.722	283.555	37.991	93.801	84.783	GGT	N./A.	N./A.
ARG	1f5v	A	169	!	-177.728	-104.703	156.287	296.560	293.769	206.828	279.894	68.698	81.722	81.056	CCC	N./A.	N./A.
ARG	1f5v	A	209	!	-178.397	-50.410	136.432	189.857	184.339	183.024	72.611	10.909	37.500	27.656	CCC	N./A.	N./A.
ARG	1f5v	A	218	!	179.840	-77.967	-20.934	76.119	176.027	61.983	97.258	32.326	48.418	45.393	HHH	N./A.	N./A.
ARG	1f5v	A	225	!	178.509	46.526	56.815	300.422	162.144	183.823	160.975	35.128	75.780	68.448	TTT	N./A.	N./A.
ARG	1f60	A	67	!	174.781	-61.820	-43.454	284.619	179.276	173.342	157.589	86.569	95.461	95.249	HHH	N./A.	N./A.
ARG	1f60	A	69	!	178.264	-72.127	-16.777	284.515	171.916	208.297	123.272	33.023	42.385	40.461	HHC	N./A.	N./A.
ARG	1f60	A	96	!	179.473	-67.668	-21.732	300.110	290.458	292.442	157.767	66.354	60.170	63.172	CCH	N./A.	N./A.
ARG	1f60	A	134	!	177.799	-60.664	-39.294	190.760	193.300	190.321	259.126	82.561	67.597	73.142	HHH	N./A.	N./A.
ARG	1f60	A	164	!	177.565	-59.276	-44.627	182.669	63.375	184.106	155.810	59.043	71.834	71.284	HHH	N./A.	N./A.
ARG	1f60	A	245	!	170.411	-141.637	125.995	289.413	292.442	183.887	274.498	34.225	65.110	59.796	CEE	N./A.	N./A.
ARG	1f60	A	320	!	177.501	-53.401	134.273	179.042	179.956	171.016	100.998	55.106	67.182	66.690	TTT	N./A.	N./A.
ARG	1f60	A	369	!	178.874	-81.138	138.232	182.622	174.615	53.950	259.062	89.673	65.829	73.818	EEE	N./A.	N./A.
ARG	1f60	A	379	!	-173.236	-59.085	-50.308	188.389	180.662	47.890	75.352	66.302	90.830	87.709	TTT	N./A.	N./A.
ARG	1f60	A	380	!	-174.813	-69.728	-41.494	291.850	179.498	297.015	172.163	41.963	80.278	73.784	TTT	N./A.	N./A.
ARG	1f60	A	421	!	177.916	-128.214	144.918	54.242	190.187	179.410	231.645	59.787	60.824	62.379	CEE	N./A.	N./A.
ARG	1f60	A	428	!	177.903	56.950	34.539	313.917	277.932	288.684	162.313	9.368	39.773	28.125	TTE	N./A.	N./A.
ARG	1f6b	A	138	!	179.816	-81.978	132.095	289.846	286.883	76.202	204.484	59.096	44.511	48.321	TTT	N./A.	N./A.
ARG	1f6b	A	146	!	179.934	-64.383	-39.176	185.910	167.575	178.433	185.263	79.241	83.722	84.876	HHH	N./A.	N./A.
ARG	1f6b	A	148	!	-179.730	-60.671	-44.021	288.155	179.318	181.081	253.746	93.413	68.481	77.882	HHH	N./A.	N./A.
ARG	1f6b	A	171	!	179.658	-74.925	128.858	175.039	192.210	200.143	173.578	36.410	23.683	25.656	CCC	N./A.	N./A.
ARG	1f6b	A	191	!	179.666	-62.815	-33.210	296.556	177.233	209.380	117.924	71.400	51.771	57.109	HHH	N./A.	N./A.
ARG	1f74	A	2	!	178.174	-55.686	126.840	181.727	74.223	181.969	252.992	9.989	50.286	36.622	CCC	N./A.	N./A.
ARG	1f74	A	27	!	177.144	-63.418	-36.923	288.626	175.185	178.077	277.116	74.550	82.000	82.516	HHH	N./A.	N./A.
ARG	1f74	A	31	!	178.851	-58.725	-43.511	286.956	259.819	58.332	85.286	66.250	84.639	82.702	HHH	N./A.	N./A.
ARG	1f74	A	64	!	-179.667	-61.884	-50.692	168.028	187.552	66.612	72.398	77.187	46.073	53.415	HHH	N./A.	N./A.
ARG	1f74	A	175	!	-179.140	-64.485	-34.547	297.066	277.064	81.557	194.899	43.972	81.500	75.243	HHH	N./A.	N./A.
ARG	1f74	A	215	!	177.927	-65.088	-38.683	288.580	193.355	185.406	89.545	68.281	83.583	82.360	HHH	N./A.	N./A.
ARG	1f74	A	217	!	176.406	-61.338	-42.542	177.933	176.175	293.096	284.327	68.542	67.597	69.897	HHH	N./A.	N./A.
ARG	1f74	A	269	!	-178.369	-95.372	129.635	169.514	71.349	169.360	236.526	52.062	75.867	72.838	CTT	N./A.	N./A.
ARG	1f8e	A	107	!	178.141	-60.012	-54.664	278.699	171.286	59.180	81.735	60.108	80.778	78.507	HHH	N./A.	N./A.
ARG	1f8e	A	118	!	172.195	-178.291	169.985	257.008	218.405	68.259	211.426	53.711	86.912	81.988	EEE	N./A.	N./A.
ARG	1f8e	A	130	!	-177.599	-131.534	162.414	296.153	161.942	65.561	82.123	69.167	77.688	78.021	EEE	N./A.	N./A.
ARG	1f8e	A	141	!	178.525	-76.910	-13.584	276.797	302.118	197.928	175.599	42.150	58.492	56.565	TTT	N./A.	N./A.
ARG	1f8e	A	152	!	-174.819	-125.749	111.972	305.187	173.370	299.055	279.802	13.392	62.045	48.393	CCT	N./A.	N./A.
ARG	1f8e	A	156	!	-179.715	-93.460	154.518	301.005	207.957	79.954	170.938	78.080	85.613	85.950	TTE	N./A.	N./A.
ARG	1f8e	A	172	!	-179.478	-102.647	124.646	176.468	210.991	281.407	158.586	64.785	44.713	49.607	TEE	N./A.	N./A.
ARG	1f8e	A	189	!	-176.221	-100.722	143.069	176.964	166.049	287.884	273.617	67.760	89.657	86.927	TEE	N./A.	N./A.
ARG	1f8e	A	210	!	178.690	-131.788	143.583	300.292	182.389	164.921	92.764	67.969	67.238	69.448	TEE	N./A.	N./A.
ARG	1f8e	A	224	!	-176.442	-152.622	158.739	51.590	209.745	189.366	265.143	56.543	74.793	73.007	CBC	N./A.	N./A.
ARG	1f8e	A	253	!	179.488	-132.775	146.733	298.628	183.436	171.662	181.277	52.680	82.861	78.472	EEE	N./A.	N./A.
ARG	1f8e	A	284	!	179.581	42.831	56.057	290.595	179.611	192.118	304.766	49.059	31.093	34.477	ETT	N./A.	N./A.
ARG	1f8e	A	292	!	-178.244	-124.463	120.621	159.337	190.295	179.227	162.564	35.598	75.318	68.241	EET	N./A.	N./A.
ARG	1f8e	A	300	!	-178.607	-103.009	137.245	293.810	189.121	174.364	279.250	48.465	85.809	79.931	TTE	N./A.	N./A.
ARG	1f8e	A	327	!	-178.470	-159.680	161.372	58.930	174.636	188.136	267.228	42.150	74.586	69.483	TTC	N./A.	N./A.
ARG	1f8e	A	364	!	176.900	-167.834	159.794	76.441	175.302	172.660	177.711	38.120	73.373	67.483	EEC	N./A.	N./A.
ARG	1f8e	A	371	!	-178.971	-80.830	70.471	298.764	164.234	171.927	188.522	31.550	75.549	67.138	TTB	N./A.	N./A.
ARG	1f8e	A	419	!	-179.624	-88.560	114.087	178.519	187.524	298.712	226.559	69.167	72.249	73.716	ECE	N./A.	N./A.
ARG	1f8e	A	428	!	179.231	-125.482	151.421	297.953	308.685	303.275	270.781	54.072	79.769	76.319	EEE	N./A.	N./A.
ARG	1f8e	A	430	!	-177.503	-70.780	150.938	291.713	174.386	167.879	224.446	29.586	63.778	57.347	ETT	N./A.	N./A.
ARG	1f94	A	5	!	171.465	-143.196	165.239	72.341	174.511	193.273	85.355	89.804	46.271	56.939	EEE	N./A.	N./A.
ARG	1f94	A	35	!	176.958	-109.257	127.242	300.862	177.782	285.313	168.052	73.450	26.648	34.837	CEE	N./A.	N./A.
ARG	1f9v	A	388	!	177.616	-139.733	152.968	299.211	232.403	206.915	311.850	95.781	25.852	43.652	EEE	N./A.	N./A.
ARG	1f9v	A	392	!	177.874	-134.199	122.430	178.489	189.814	199.584	168.888	95.469	95.342	95.544	EEE	N./A.	N./A.
ARG	1f9v	A	394	!	179.342	-80.587	159.285	66.393	154.456	166.890	77.721	84.431	91.384	91.468	ECC	N./A.	N./A.
ARG	1f9v	A	550	!	-179.924	-119.093	102.667	296.671	257.809	193.047	273.801	66.979	62.983	65.655	EEE	N./A.	N./A.
ARG	1f9v	A	642	!	179.463	-65.993	-41.498	168.919	62.093	66.649	147.553	78.795	43.218	51.268	HHH	N./A.	N./A.
ARG	1f9v	A	676	!	-177.108	-72.997	-6.369	311.247	180.269	69.199	91.366	55.798	58.966	60.000	TTT	N./A.	N./A.
ARG	1f9v	A	715	!	178.160	-70.993	-36.484	264.046	178.024	232.055	117.227	95.160	31.639	46.429	HHH	N./A.	N./A.
ARG	1f9v	A	724	!	177.264	-79.123	-28.978	156.404	158.018	165.887	303.136	35.256	25.027	26.531	TTT	N./A.	N./A.
ARG	1f9z	A	2	!	178.431	-149.971	161.058	59.567	193.513	192.502	104.347	57.128	35.284	39.696	CEE	N./A.	N./A.
ARG	1f9z	A	9	!	177.863	-90.704	134.042	291.560	179.468	188.982	90.291	85.261	94.926	94.127	EET	N./A.	N./A.
ARG	1f9z	A	15	!	179.952	-56.734	-41.948	178.866	179.191	64.045	185.195	61.022	57.402	59.728	HHH	N./A.	N./A.
ARG	1f9z	A	30	!	-179.434	-173.357	161.099	84.445	185.354	148.023	96.583	31.860	50.743	47.250	EEE	N./A.	N./A.
ARG	1f9z	A	98	!	176.293	-145.107	108.027	185.293	201.367	192.003	265.568	55.745	57.821	59.048	EEE	N./A.	N./A.
ARG	1fcq	A	47	!	-179.994	-115.643	123.130	296.432	179.351	178.151	85.146	77.946	75.838	78.646	TTT	N./A.	N./A.
ARG	1fcq	A	74	!	176.812	-95.743	129.073	177.015	179.507	70.986	189.861	45.941	70.207	67.069	TBT	N./A.	N./A.
ARG	1fcq	A	92	!	178.900	-55.788	-48.546	180.129	225.736	20.174	201.658	82.114	14.979	25.344	HHH	N./A.	N./A.
ARG	1fcq	A	116	!	175.325	-91.038	144.248	305.365	288.106	89.121	77.823	85.523	60.710	68.172	CTT	N./A.	N./A.
ARG	1fcq	A	120	!	-177.711	-57.314	-32.569	184.624	186.313	76.988	88.067	49.851	60.085	59.660	GGG	N./A.	N./A.
ARG	1fcq	A	138	!	179.094	-58.490	-43.045	283.160	195.412	197.560	287.076	42.196	71.686	67.276	HHH	N./A.	N./A.
ARG	1fcq	A	155	!	-178.923	-59.416	-47.307	183.246	197.997	137.149	251.033	36.325	35.284	35.405	HHH	N./A.	N./A.
ARG	1fcq	A	156	!	-179.203	-66.443	-43.006	291.516	180.169	184.608	179.059	59.787	34.727	39.696	HHH	N./A.	N./A.
ARG	1fcq	A	176	!	-179.206	-129.907	75.236	296.815	292.923	175.491	275.726	77.455	94.686	92.659	HTT	N./A.	N./A.
ARG	1fcq	A	229	!	175.548	-112.009	138.813	289.250	202.856	304.193	280.750	29.103	31.393	30.261	CTT	N./A.	N./A.
ARG	1fcq	A	237	!	177.888	-66.180	-38.385	288.249	181.006	191.838	115.941	46.485	47.090	47.893	HHH	N./A.	N./A.
ARG	1fcq	A	244	!	179.578	-68.879	-38.966	296.130	176.517	184.414	196.018	62.258	79.133	77.639	HHH	N./A.	N./A.
ARG	1fcq	A	250	!	179.404	-61.490	-44.408	179.684	179.081	90.588	277.664	49.653	55.307	55.646	HHH	N./A.	N./A.
ARG	1fcq	A	317	!	177.796	-62.138	-39.381	192.309	168.020	195.341	140.223	71.950	35.455	42.730	HHH	N./A.	N./A.
ARG	1fec	A	2	!	-179.690	-96.902	151.747	303.028	285.099	182.607	187.421	14.563	42.500	33.660	CTT	N./A.	N./A.
ARG	1fec	A	73	!	-179.362	-65.884	-45.997	179.660	186.013	66.397	222.021	96.009	71.036	85.838	HHH	N./A.	N./A.
ARG	1fec	A	84	!	-178.248	-62.104	-24.727	294.838	294.688	155.172	166.588	79.196	85.000	85.726	TTT	N./A.	N./A.
ARG	1fec	A	137	!	-179.563	-97.521	169.923	296.725	185.832	295.929	222.124	31.124	40.115	38.074	EEC	N./A.	N./A.
ARG	1fec	A	189	!	177.595	-127.036	124.444	297.422	188.546	40.807	79.084	34.496	48.503	46.143	TEE	N./A.	N./A.
ARG	1fec	A	234	!	178.688	-60.933	-49.272	289.837	161.408	66.577	189.450	77.187	61.477	66.690	HHH	N./A.	N./A.
ARG	1fec	A	242	!	179.003	-63.099	-42.285	282.318	175.773	171.208	154.192	56.862	59.050	60.276	HHH	N./A.	N./A.
ARG	1fec	A	286	!	179.882	-140.986	115.818	281.580	189.431	61.694	85.012	30.000	74.201	65.621	EEE	N./A.	N./A.
ARG	1fec	A	289	!	-179.018	-84.097	75.685	210.380	174.193	175.079	183.810	27.897	59.804	53.592	ECT	N./A.	N./A.
ARG	1fec	A	330	!	177.893	-106.122	-105.350	285.341	188.752	279.751	193.068	11.276	37.301	27.719	TTT	N./A.	N./A.
ARG	1fec	A	413	!	178.913	-132.035	131.514	316.530	192.724	70.443	253.550	90.522	80.583	85.670	EEE	N./A.	N./A.
ARG	1fg7	A	11	!	178.894	-64.797	148.338	299.446	169.834	61.193	199.459	61.075	81.722	79.479	CCH	N./A.	N./A.
ARG	1fg7	A	15	!	178.774	-65.772	-38.917	282.547	197.094	296.143	274.090	19.416	36.449	31.242	HHH	N./A.	N./A.
ARG	1fg7	A	54	!	-179.035	-103.780	146.927	303.151	293.345	179.598	180.536	74.300	80.139	81.056	TTC	N./A.	N./A.
ARG	1fg7	A	82	!	178.577	-79.762	82.655	182.287	175.725	56.504	194.658	81.707	95.236	95.020	ETH	N./A.	N./A.
ARG	1fg7	A	93	!	-179.718	-60.096	-32.819	183.719	170.972	167.266	98.092	66.042	40.345	46.000	HHH	N./A.	N./A.
ARG	1fg7	A	169	!	178.477	-56.767	-46.132	296.390	286.771	183.336	180.160	62.903	68.011	69.034	HHH	N./A.	N./A.
ARG	1fg7	A	176	!	-179.300	-54.349	123.278	193.102	185.358	299.099	286.666	34.806	44.167	42.482	HTT	N./A.	N./A.
ARG	1fg7	A	210	!	179.221	-130.740	160.169	293.846	291.340	189.772	75.129	95.009	95.497	95.490	EEE	N./A.	N./A.
ARG	1fg7	A	222	!	-178.715	54.352	57.364	304.628	308.720	306.561	126.420	72.100	95.073	92.579	GCC	N./A.	N./A.
ARG	1fg7	A	266	!	-179.642	-64.382	-31.624	289.452	178.486	174.042	155.426	61.828	34.426	39.797	HHH	N./A.	N./A.
ARG	1fg7	A	268	!	179.080	-64.419	-40.040	291.645	197.036	282.261	281.015	63.817	84.778	82.298	HHH	N./A.	N./A.
ARG	1fg7	A	276	!	179.652	-60.244	-45.646	178.747	189.536	70.928	203.429	85.359	95.110	94.980	HHH	N./A.	N./A.
ARG	1fg7	A	303	!	178.693	-98.497	133.539	186.396	176.019	66.832	252.575	34.806	45.876	43.936	EEE	N./A.	N./A.
ARG	1fg7	A	335	!	179.643	-102.799	122.258	193.336	193.755	66.431	194.667	65.208	85.564	83.230	EEE	N./A.	N./A.
ARG	1fg7	A	341	!	179.478	-59.375	-41.244	176.928	56.743	53.128	105.608	42.617	79.942	73.649	CHH	N./A.	N./A.
ARG	1fg7	A	346	!	178.338	-61.711	-44.728	279.334	292.910	298.595	286.985	42.243	46.638	46.536	HHH	N./A.	N./A.
ARG	1flm	A	43	!	177.990	-113.086	133.330	301.064	169.734	283.355	158.660	56.223	60.710	61.552	TEE	N./A.	N./A.
ARG	1flm	A	71	!	174.053	-70.873	-14.756	174.820	66.640	79.831	184.234	80.081	57.402	63.862	EEE	N./A.	N./A.
ARG	1flm	A	76	!	-174.509	-72.844	-24.400	289.238	183.339	292.061	268.410	9.084	57.989	41.489	ETT	N./A.	N./A.
ARG	1flm	A	108	!	177.525	-90.595	-16.169	68.234	173.354	180.471	92.865	24.737	60.795	53.275	TCE	N./A.	N./A.
ARG	1fn9	A	22	!	-175.892	-116.315	22.851	67.975	187.391	309.355	104.090	89.150	20.000	32.059	CCC	N./A.	N./A.
ARG	1fn9	A	90	!	-176.896	-69.696	-37.405	195.252	173.109	185.222	84.864	90.848	83.278	87.654	HHH	N./A.	N./A.
ARG	1fn9	A	97	!	177.811	-66.190	-42.348	287.919	162.014	169.641	73.216	76.295	88.922	88.045	HHH	N./A.	N./A.
ARG	1fn9	A	143	!	-174.431	-136.187	-14.123	293.741	291.801	310.457	116.667	50.515	66.685	65.241	TTT	N./A.	N./A.
ARG	1fn9	A	186	!	178.903	-76.474	-29.100	284.544	71.426	175.685	155.791	88.464	84.472	87.682	ETT	N./A.	N./A.
ARG	1fn9	A	208	!	-178.183	67.065	17.994	307.166	186.953	190.299	195.040	86.111	65.221	72.162	CCC	N./A.	N./A.
ARG	1fn9	A	236	!	-176.653	-48.779	-51.581	183.736	53.998	176.996	155.125	27.379	64.290	56.973	THH	N./A.	N./A.
ARG	1fn9	A	239	!	-178.799	-64.235	-42.011	295.690	160.664	196.425	169.444	45.347	51.943	51.831	HHH	N./A.	N./A.
ARG	1fn9	A	247	!	-179.371	-63.696	-34.954	307.783	306.397	174.257	231.694	45.842	51.143	51.268	HHH	N./A.	N./A.
ARG	1fn9	A	259	!	174.298	-120.553	128.846	287.751	172.185	176.061	211.658	77.634	84.556	85.084	CEE	N./A.	N./A.
ARG	1fn9	A	296	!	-179.004	-58.817	-44.213	182.622	163.917	47.582	204.755	54.227	30.902	35.270	HHH	N./A.	N./A.
ARG	1fn9	A	326	!	179.966	-68.846	-41.689	174.929	176.568	69.569	256.454	84.553	41.437	51.092	HHH	N./A.	N./A.
ARG	1fnd	A	41	!	-179.796	-124.832	146.306	248.941	165.286	225.056	116.307	59.894	44.109	48.107	EEE	N./A.	N./A.
ARG	1fnd	A	71	!	171.073	-116.855	159.921	212.867	161.091	265.758	202.739	84.837	35.114	45.286	CTT	N./A.	N./A.
ARG	1fnd	A	93	!	165.943	-110.035	141.537	277.512	62.864	161.406	166.597	89.248	69.448	76.806	CEE	N./A.	N./A.
ARG	1fnd	A	117	!	177.781	-76.355	120.183	191.125	190.150	280.958	291.913	35.171	60.199	56.156	EEC	N./A.	N./A.
ARG	1fnd	A	178	!	173.651	-64.421	-38.726	179.085	184.437	187.704	266.200	95.156	96.033	95.891	HHH	N./A.	N./A.
ARG	1fnd	A	228	!	177.070	-117.545	146.595	304.767	172.751	54.157	161.701	76.607	32.951	41.312	EEE	N./A.	N./A.
ARG	1fnd	A	250	!	179.954	-72.788	-35.051	162.828	85.614	60.658	206.430	12.448	37.216	28.344	HHH	N./A.	N./A.
ARG	1fnd	A	301	!	178.735	-65.280	-36.389	180.973	182.281	56.798	57.408	57.340	28.764	33.922	HHH	N./A.	N./A.
ARG	1fo8	A	121	!	176.932	-56.076	-44.305	174.904	182.027	296.410	280.750	56.064	60.824	61.621	HHH	N./A.	N./A.
ARG	1fo8	A	122	!	-178.891	-66.145	-40.732	177.998	175.525	169.339	180.199	45.099	28.874	31.797	HHH	N./A.	N./A.
ARG	1fo8	A	131	!	-178.225	-58.792	127.970	174.355	166.832	71.344	168.212	49.208	81.778	76.806	HTT	N./A.	N./A.
ARG	1fo8	A	189	!	177.394	-64.049	-39.440	168.950	177.796	66.025	190.566	65.885	77.428	77.083	HHH	N./A.	N./A.
ARG	1fo8	A	262	!	168.229	-102.193	148.209	290.693	173.511	70.526	96.021	90.435	80.972	85.922	EEE	N./A.	N./A.
ARG	1fo8	A	295	!	-179.631	-75.316	-12.186	293.058	169.018	180.447	130.320	62.688	70.976	71.385	HHC	N./A.	N./A.
ARG	1fo8	A	296	!	178.341	-73.031	147.270	296.141	171.178	175.906	175.299	60.806	54.914	57.619	HCH	N./A.	N./A.
ARG	1fo8	A	300	!	-175.678	-65.170	-37.975	191.861	175.716	75.143	84.120	71.900	76.965	78.090	HHT	N./A.	N./A.
ARG	1fo8	A	303	!	-176.812	-81.467	151.721	292.588	170.357	293.356	191.948	66.458	90.498	87.430	TTE	N./A.	N./A.
ARG	1fo8	A	307	!	176.749	-142.768	155.302	66.361	85.249	176.056	175.551	90.674	95.168	95.146	EEE	N./A.	N./A.
ARG	1fo8	A	312	!	177.912	-102.979	2.813	261.367	61.695	186.821	193.515	95.094	95.391	95.450	TCE	N./A.	N./A.
ARG	1fo8	A	358	!	175.464	-91.610	-57.420	169.862	192.155	67.587	232.994	37.521	26.511	28.250	HHH	N./A.	N./A.
ARG	1fo8	A	363	!	179.023	-63.973	-48.305	180.164	182.090	197.218	102.779	37.521	31.557	32.484	HHH	N./A.	N./A.
ARG	1fo8	A	387	!	177.937	-117.548	132.864	178.515	162.586	47.047	79.566	28.655	37.528	35.203	EEE	N./A.	N./A.
ARG	1fo8	A	415	!	178.305	-57.984	134.158	303.083	249.073	173.942	193.917	69.687	35.398	42.199	ETT	N./A.	N./A.
ARG	1fo8	A	419	!	-173.393	50.812	40.474	298.295	188.847	66.196	83.342	81.220	61.335	67.517	ETT	N./A.	N./A.
ARG	1fo8	A	429	!	-179.033	-99.152	142.056	164.595	151.840	49.653	195.743	32.248	39.403	37.770	TEE	N./A.	N./A.
ARG	1fo8	A	430	!	177.263	-81.216	127.237	176.775	60.276	64.143	194.998	40.140	86.324	78.229	EEE	N./A.	N./A.
ARG	1fob	A	5	!	176.465	-127.333	95.119	286.243	96.596	55.423	189.708	66.719	58.994	62.276	EEE	N./A.	N./A.
ARG	1fob	A	45	!	179.886	-98.505	135.112	181.865	179.517	184.919	260.585	81.707	88.995	89.302	EEE	N./A.	N./A.
ARG	1fob	A	47	!	179.713	-81.971	133.313	51.637	170.553	169.854	284.422	93.391	94.391	95.073	EEE	N./A.	N./A.
ARG	1fob	A	68	!	-179.936	-70.913	-31.081	292.291	169.462	52.353	171.919	23.216	66.657	57.313	HHH	N./A.	N./A.
ARG	1fob	A	138	!	179.240	-62.089	-31.867	183.029	161.702	58.240	72.834	89.608	70.858	78.090	TTT	N./A.	N./A.
ARG	1fpo	A	12	!	-179.856	-147.283	162.210	312.402	178.610	311.959	176.329	57.713	23.414	29.250	CCC	N./A.	N./A.
ARG	1fpo	A	62	!	-179.001	-73.563	-36.631	59.287	80.383	198.097	185.569	47.871	29.478	32.843	HHC	N./A.	N./A.
ARG	1fpo	A	67	!	179.860	-59.734	-40.726	181.944	196.038	310.324	156.191	90.717	74.083	81.056	HHH	N./A.	N./A.
ARG	1fpo	A	87	!	-179.069	-88.830	-20.362	304.427	163.428	69.922	170.628	87.124	58.296	66.586	CCC	N./A.	N./A.
ARG	1fpo	A	99	!	179.417	-69.189	-37.436	279.845	171.845	172.465	276.451	97.049	96.812	97.053	HHH	N./A.	N./A.
ARG	1fpo	A	113	!	179.405	-66.893	-38.009	284.574	177.886	73.165	191.144	65.260	54.914	58.503	HHH	N./A.	N./A.
ARG	1fpo	A	120	!	179.754	-67.330	-37.816	293.078	184.636	283.896	112.278	95.531	95.155	95.441	HHH	N./A.	N./A.
ARG	1fpo	A	128	!	179.211	-69.201	-30.803	282.937	186.730	188.400	285.819	96.395	84.778	95.004	HHH	N./A.	N./A.
ARG	1fpo	A	149	!	179.824	-66.511	-36.634	291.966	180.628	161.134	106.717	95.195	59.078	71.588	HHH	N./A.	N./A.
ARG	1fpo	A	152	!	179.302	-67.341	-40.136	286.083	297.461	189.514	181.918	95.891	63.864	79.583	HHH	N./A.	N./A.
ARG	1fpo	A	158	!	179.542	-58.823	-47.766	183.487	233.410	61.659	187.985	83.699	38.068	47.786	HHH	N./A.	N./A.
ARG	1fqt	A	5	!	179.867	-74.705	121.835	193.576	273.579	184.747	186.619	19.416	33.907	29.219	EEE	N./A.	N./A.
ARG	1fqt	A	10	!	-179.774	-74.591	-6.428	293.616	161.266	292.735	189.665	28.621	65.691	58.503	GGG	N./A.	N./A.
ARG	1fqt	A	42	!	-177.932	-84.153	141.213	293.186	173.723	182.826	77.992	77.143	41.954	49.750	CEE	N./A.	N./A.
ARG	1fqt	A	73	A	178.726	-76.408	-32.631	303.319	167.038	174.019	280.555	80.732	62.301	68.241	TTT	N./A.	N./A.
ARG	1ftr	A	22	!	-178.237	-137.108	118.703	192.726	166.264	179.473	263.975	71.900	86.029	85.000	EEE	N./A.	N./A.
ARG	1ftr	A	70	!	179.783	-116.079	157.475	304.496	191.375	302.057	152.100	76.920	91.974	90.675	TCC	N./A.	N./A.
ARG	1ftr	A	92	!	-178.003	-65.882	-41.884	283.018	169.210	192.010	274.755	81.667	95.188	94.861	HHH	N./A.	N./A.
ARG	1ftr	A	119	!	-179.785	-81.473	67.024	299.574	184.276	76.707	201.751	39.957	79.364	72.534	ECH	N./A.	N./A.
ARG	1ftr	A	140	!	-175.865	-94.515	144.191	294.530	165.548	188.456	254.757	16.659	69.669	56.565	TEE	N./A.	N./A.
ARG	1ftr	A	261	!	-174.929	-66.836	-50.378	180.660	187.996	72.050	77.573	76.250	69.420	73.108	HHH	N./A.	N./A.
ARG	1fvg	A	54	!	179.092	-62.835	139.467	185.422	168.482	176.344	88.191	52.526	45.169	47.536	CBC	N./A.	N./A.
ARG	1fvg	A	78	!	-179.190	-60.608	-28.446	177.041	174.803	70.886	186.568	82.480	32.896	42.589	HHH	N./A.	N./A.
ARG	1fvg	A	118	!	175.468	-104.377	130.229	185.613	161.697	64.213	186.871	91.804	85.539	89.637	EEE	N./A.	N./A.
ARG	1fvg	A	146	!	179.785	-172.984	159.172	153.379	181.165	83.546	96.210	47.822	46.073	47.321	TEE	N./A.	N./A.
ARG	1fvg	A	156	!	-177.845	-66.928	151.695	69.594	173.108	179.545	284.785	87.255	82.667	86.117	GCE	N./A.	N./A.
ARG	1fvg	A	194	!	179.348	-148.923	140.254	301.113	175.900	268.578	147.217	41.963	77.832	71.892	ECC	N./A.	N./A.
ARG	1fvk	A	109	!	179.182	-58.248	-44.365	183.272	175.377	179.705	276.183	95.066	95.320	95.393	HHH	N./A.	N./A.
ARG	1fx2	A	930	!	179.001	-62.296	-41.975	288.252	193.352	297.106	272.722	43.084	27.967	30.588	HHH	N./A.	N./A.
ARG	1fx2	A	933	!	-176.781	-68.482	-32.915	289.092	174.677	170.473	149.207	50.515	85.858	80.435	HHH	N./A.	N./A.
ARG	1fx2	A	987	!	178.867	-61.586	-43.651	290.318	184.713	286.000	209.844	79.420	79.595	81.832	HHH	N./A.	N./A.
ARG	1fx2	A	993	!	-178.669	-61.857	-26.593	188.690	181.183	292.453	123.356	11.066	66.768	50.423	HHH	N./A.	N./A.
ARG	1fx2	A	1014	!	179.362	-80.760	-10.735	289.923	169.930	202.861	128.389	83.943	28.352	38.581	HHC	N./A.	N./A.
ARG	1fx2	A	1020	!	179.508	-104.639	115.939	293.426	177.523	182.303	189.761	91.783	96.119	95.794	CCE	N./A.	N./A.
ARG	1fx2	A	1022	!	172.343	-91.464	143.901	55.900	168.310	178.943	269.178	95.790	83.028	92.143	EEE	N./A.	N./A.
ARG	1fx2	A	1053	!	179.408	-68.182	-35.083	287.844	275.670	190.870	205.201	74.750	30.000	38.142	HHH	N./A.	N./A.
ARG	1fx2	A	1078	!	-178.133	-62.469	-29.097	290.438	188.037	291.715	270.022	44.860	48.757	49.000	HHH	N./A.	N./A.
ARG	1fx2	A	1109	!	175.537	-75.873	130.036	186.668	180.112	268.855	184.813	44.019	95.247	89.693	TTC	N./A.	N./A.
ARG	1fxl	A	56	!	179.456	-64.632	-31.155	168.237	184.092	283.566	284.920	28.621	37.443	35.135	HHH	N./A.	N./A.
ARG	1fxl	A	72	!	-179.002	-126.236	155.951	301.504	167.761	297.093	135.956	76.562	42.443	50.070	EET	N./A.	N./A.
ARG	1fxl	A	104	!	-179.839	-94.084	113.987	299.395	194.476	293.561	302.452	28.966	44.540	41.064	EEE	N./A.	N./A.
ARG	1fxl	A	116	!	178.615	-78.416	158.090	295.674	158.611	284.282	149.762	91.304	95.230	95.205	CCC	N./A.	N./A.
ARG	1fxl	A	123	!	-179.976	-84.502	152.239	286.183	173.251	56.733	185.317	62.043	36.875	42.057	GTT	N./A.	N./A.
ARG	1fxl	A	150	!	-179.377	-71.335	124.910	190.305	180.897	287.723	275.150	62.204	42.069	46.750	CCE	N./A.	N./A.
ARG	1fxl	A	172	!	177.274	-112.858	120.846	185.411	190.330	295.073	278.744	95.072	80.278	87.654	EEE	N./A.	N./A.
ARG	1fxl	A	176	!	178.675	-58.841	-37.305	180.415	169.491	60.932	259.742	68.021	85.441	83.696	THH	N./A.	N./A.
ARG	1fxo	A	3	!	174.749	-128.227	136.982	181.732	180.288	294.066	264.972	56.277	95.415	92.738	CCE	N./A.	N./A.
ARG	1fxo	A	49	!	-177.835	-110.440	-26.613	293.486	176.747	82.010	169.320	58.989	50.114	53.204	CCE	N./A.	N./A.
ARG	1fxo	A	128	!	170.403	-67.267	150.241	281.490	192.420	165.330	218.737	36.111	56.229	53.134	HCC	N./A.	N./A.
ARG	1fxo	A	144	!	179.210	-87.534	-5.144	281.754	173.718	61.504	216.995	56.011	19.171	25.188	GGC	N./A.	N./A.
ARG	1fxo	A	204	!	174.906	-61.725	-38.120	201.702	179.019	296.550	101.705	62.634	65.967	67.241	HHH	N./A.	N./A.
ARG	1fxo	A	219	!	-179.034	-61.750	-17.788	64.162	204.144	292.329	175.266	95.489	95.113	95.399	TTT	N./A.	N./A.
ARG	1fxo	A	245	!	176.664	-71.694	-42.919	177.306	57.667	164.693	173.906	94.522	87.917	91.865	HHH	N./A.	N./A.
ARG	1fxo	A	259	!	-176.896	-65.154	-34.306	294.457	186.290	181.327	296.358	32.636	61.619	56.565	HHH	N./A.	N./A.
ARG	1fy2	A	31	!	179.900	-64.315	143.556	291.578	176.779	180.134	85.654	31.550	72.544	64.897	TTC	N./A.	N./A.
ARG	1fy2	A	32	!	179.884	-126.323	-46.195	166.137	173.226	182.387	280.405	67.240	25.220	32.484	TCE	N./A.	N./A.
ARG	1fy2	A	98	!	179.345	-68.422	-49.340	180.426	176.239	281.839	114.194	79.018	73.964	77.396	HHH	N./A.	N./A.
ARG	1fy2	A	100	!	179.865	-79.001	-0.997	295.570	168.222	184.420	254.761	59.894	71.095	70.912	HHC	N./A.	N./A.
ARG	1fy2	A	109	!	-175.697	-67.876	-38.744	184.838	66.615	194.420	87.670	93.565	52.143	63.793	HHH	N./A.	N./A.
ARG	1fy2	A	131	!	-177.134	-65.115	-12.815	286.140	181.076	293.806	181.099	77.679	65.497	70.169	TTT	N./A.	N./A.
ARG	1fy2	A	174	!	178.921	-64.934	-41.864	292.832	182.531	185.784	287.967	36.068	38.722	38.243	HHH	N./A.	N./A.
ARG	1fy2	A	176	!	178.726	-63.368	-33.443	296.920	283.482	174.623	195.717	46.188	50.286	50.634	HHH	N./A.	N./A.
ARG	1fzq	A	79	!	-177.761	-55.753	-32.052	301.030	202.394	182.844	88.715	67.604	31.721	38.412	HHH	N./A.	N./A.
ARG	1fzq	A	97	!	-179.567	-61.141	-35.962	284.418	183.410	180.781	288.229	39.701	33.634	34.771	TGG	N./A.	N./A.
ARG	1fzq	A	99	!	-179.366	-109.895	12.249	298.715	202.591	292.062	168.413	57.660	53.086	55.476	GGH	N./A.	N./A.
ARG	1fzq	A	151	!	179.140	179.920	162.998	73.964	184.622	73.405	237.578	41.075	87.843	79.861	TTC	N./A.	N./A.
ARG	1g12	A	40	!	-179.073	-59.276	-40.756	187.257	178.055	170.610	184.266	61.935	90.812	86.872	HHH	N./A.	N./A.
ARG	1g12	A	52	!	-179.849	-68.599	-35.255	289.461	195.274	294.483	251.889	60.108	77.283	75.694	HHH	N./A.	N./A.
ARG	1g12	A	90	!	178.157	-122.384	81.905	214.694	189.038	304.719	193.246	62.581	24.516	31.046	TTT	N./A.	N./A.
ARG	1g12	A	124	!	179.192	-61.331	-28.956	174.197	193.520	307.035	185.628	22.339	54.629	47.143	GGG	N./A.	N./A.
ARG	1g2b	A	21	!	-178.075	-73.055	-8.313	69.045	190.772	188.063	181.781	69.375	94.170	91.111	TTB	N./A.	N./A.
ARG	1g2n	A	212	!	179.407	-65.744	-38.710	177.246	51.251	187.076	168.462	33.295	38.864	37.601	HHH	N./A.	N./A.
ARG	1g2n	A	231	!	179.872	-166.731	152.686	74.116	286.904	181.866	280.859	95.325	70.651	82.174	BTC	N./A.	N./A.
ARG	1g2n	A	243	!	-178.567	-63.414	-44.174	293.892	178.719	86.117	72.346	87.092	75.549	80.901	GHH	N./A.	N./A.
ARG	1g2n	A	265	!	179.934	-52.669	-30.081	184.840	178.075	62.676	190.171	21.199	29.670	26.500	HHH	N./A.	N./A.
ARG	1g2n	A	297	!	-178.750	-70.827	-26.683	290.977	191.795	291.197	269.445	93.152	72.249	80.839	HHH	N./A.	N./A.
ARG	1g2n	A	333	!	-179.159	-53.441	-37.217	187.809	169.221	182.268	261.475	90.152	88.162	90.655	EHH	N./A.	N./A.
ARG	1g2n	A	347	!	179.169	-63.620	-43.864	287.500	197.525	68.996	187.172	91.413	59.581	69.310	HHH	N./A.	N./A.
ARG	1g2n	A	357	!	178.273	-73.388	-39.273	180.621	180.901	65.000	179.430	34.341	27.940	28.719	HHH	N./A.	N./A.
ARG	1g2n	A	360	!	-178.183	55.031	42.123	299.365	140.568	294.406	117.301	28.793	25.137	25.062	HCC	N./A.	N./A.
ARG	1g2n	A	385	!	-178.838	-57.770	-38.511	177.644	168.223	287.124	107.933	62.366	58.659	61.103	THH	N./A.	N./A.
ARG	1g2n	A	392	A	179.043	-67.085	-34.571	164.852	171.479	281.373	201.817	65.885	68.370	69.966	HHH	N./A.	N./A.
ARG	1g2n	A	413	!	-179.128	-63.198	-42.612	187.010	173.918	178.702	71.374	36.667	57.570	54.401	THH	N./A.	N./A.
ARG	1g2n	A	420	!	-179.828	-72.804	-20.026	295.195	300.474	96.213	225.439	26.759	53.886	48.250	HHH	N./A.	N./A.
ARG	1g2n	A	425	!	178.895	-61.712	-40.032	173.115	149.601	35.293	57.813	95.092	24.301	38.784	HHH	N./A.	N./A.
ARG	1g2n	A	451	!	179.741	-54.879	-50.638	188.761	174.658	296.970	96.743	16.706	39.176	32.157	HHH	N./A.	N./A.
ARG	1g2r	A	9	!	-176.251	-93.502	166.635	312.610	306.002	295.694	273.898	94.891	90.185	93.234	CCB	N./A.	N./A.
ARG	1g2r	A	25	!	179.279	-100.574	132.199	190.685	178.675	197.969	227.691	90.543	70.828	78.472	EEE	N./A.	N./A.
ARG	1g2r	A	91	!	178.588	-60.751	-41.707	288.832	181.114	48.408	87.573	30.736	31.066	30.425	HHH	N./A.	N./A.
ARG	1g3p	A	29	!	-178.577	-103.890	136.330	309.339	306.835	285.163	285.509	82.317	81.111	83.696	CEE	N./A.	N./A.
ARG	1g3p	A	140	!	-176.790	-105.510	112.858	188.181	172.709	186.230	170.840	79.152	55.447	61.931	EEE	N./A.	N./A.
ARG	1g4i	A	43	A	174.619	-62.483	-37.614	283.183	188.032	272.334	279.245	85.065	19.561	30.523	HHH	N./A.	N./A.
ARG	1g4i	A	100	!	178.777	-63.272	-44.850	176.028	176.906	180.182	273.871	89.542	71.095	78.264	HHH	N./A.	N./A.
ARG	1g60	A	55	!	177.086	-65.415	-45.631	191.042	179.534	166.870	208.159	35.855	38.068	37.601	HHH	N./A.	N./A.
ARG	1g60	A	110	!	175.522	-105.835	1.600	301.071	293.791	292.996	133.436	90.217	93.339	94.067	TTT	N./A.	N./A.
ARG	1g60	A	111	!	-178.345	-169.052	172.482	65.955	185.968	59.310	81.687	95.064	68.039	78.646	TTC	N./A.	N./A.
ARG	1g60	A	136	!	176.462	-65.518	151.886	287.146	173.933	177.563	272.265	60.215	90.461	86.229	CCB	N./A.	N./A.
ARG	1g60	A	144	!	178.578	-60.595	-35.501	270.489	55.052	169.211	80.053	9.084	40.776	28.531	HHH	N./A.	N./A.
ARG	1g60	A	159	!	178.774	-61.377	142.010	183.444	81.103	70.859	208.858	49.901	23.737	28.250	BCC	N./A.	N./A.
ARG	1g60	A	167	!	-176.345	-91.713	165.038	64.141	162.610	168.963	98.724	75.089	39.403	46.964	TBC	N./A.	N./A.
ARG	1g60	A	199	A	179.247	-57.586	-40.086	298.795	191.048	166.713	180.523	67.240	24.032	31.373	CHH	N./A.	N./A.
ARG	1g60	A	204	!	179.374	-61.726	-42.226	168.310	174.219	301.445	168.220	95.277	95.324	95.469	HHH	N./A.	N./A.
ARG	1g60	A	207	!	177.914	-66.720	-40.352	288.240	186.255	182.340	278.843	92.783	70.562	79.375	HHH	N./A.	N./A.
ARG	1g60	A	235	!	173.705	-101.965	157.778	274.983	70.241	166.241	166.550	78.348	84.306	85.084	CCE	N./A.	N./A.
ARG	1g61	A	2083	!	-179.993	-59.295	-47.442	176.801	167.780	179.235	71.882	36.026	59.050	55.476	HHH	N./A.	N./A.
ARG	1g6a	A	43	!	173.061	-95.436	127.824	290.155	182.624	58.392	239.531	61.667	76.676	75.556	CEE	N./A.	N./A.
ARG	1g6a	A	65	!	-179.383	-91.062	136.932	295.365	224.488	163.085	231.381	56.968	50.371	53.028	TCE	N./A.	N./A.
ARG	1g6a	A	153	!	179.571	-62.056	-37.894	295.123	292.882	171.866	272.806	39.530	73.284	67.793	HHH	N./A.	N./A.
ARG	1g6a	A	161	!	179.578	-149.298	140.853	53.683	181.052	286.941	177.364	59.734	60.057	61.724	TBC	N./A.	N./A.
ARG	1g6a	A	164	!	-178.267	-127.178	169.357	291.473	170.606	292.620	181.968	49.901	72.722	69.966	CCT	N./A.	N./A.
ARG	1g6a	A	178	!	-178.982	-65.204	138.321	291.985	175.777	300.116	181.143	64.032	61.903	64.138	TTT	N./A.	N./A.
ARG	1g6a	A	222	!	179.013	-56.656	-32.770	284.418	162.053	191.711	265.409	90.217	81.139	85.922	GGG	N./A.	N./A.
ARG	1g6a	A	244	!	179.614	-156.352	140.260	187.176	73.059	170.843	119.787	70.450	86.078	84.720	TEE	N./A.	N./A.
ARG	1g6a	A	275	!	178.870	-71.843	-35.108	287.659	128.039	74.207	198.834	72.050	72.574	74.628	HHH	N./A.	N./A.
ARG	1g6h	A	9	!	177.475	-145.379	149.563	78.732	157.399	158.093	286.634	72.100	34.426	41.773	EEE	N./A.	N./A.
ARG	1g6h	A	86	!	179.414	-125.902	143.931	187.414	188.150	171.087	136.251	56.543	49.407	52.113	EEC	N./A.	N./A.
ARG	1g6h	A	166	!	177.879	-63.714	-45.502	291.432	186.995	209.517	126.764	80.528	60.341	66.517	HHH	N./A.	N./A.
ARG	1g6h	A	212	!	-179.160	-133.912	179.814	313.119	179.186	70.274	124.725	73.950	43.937	50.810	CCT	N./A.	N./A.
ARG	1g6s	A	27	!	175.335	-67.641	-44.227	282.243	163.839	173.625	78.188	77.946	91.993	90.833	HHH	N./A.	N./A.
ARG	1g6s	A	51	!	177.941	-59.038	-38.706	182.977	170.695	47.121	81.916	67.552	35.398	41.809	HHH	N./A.	N./A.
ARG	1g6s	A	70	!	177.998	61.857	19.924	298.025	173.950	65.346	86.476	37.650	61.250	57.653	TTC	N./A.	N./A.
ARG	1g6s	A	72	!	174.966	-119.946	126.969	182.784	173.134	187.140	280.988	33.217	41.063	39.392	CCE	N./A.	N./A.
ARG	1g6s	A	100	!	-176.606	-68.318	-49.619	276.622	70.046	174.786	267.458	75.580	95.090	93.194	HHH	N./A.	N./A.
ARG	1g6s	A	120	!	-179.894	-62.162	-32.528	176.082	60.314	181.193	171.827	71.400	88.627	86.872	GGG	N./A.	N./A.
ARG	1g6s	A	124	!	-179.566	-102.281	129.256	290.554	183.399	64.328	200.100	72.550	90.203	88.296	GCC	N./A.	N./A.
ARG	1g6s	A	134	!	177.814	-65.825	-38.785	285.241	168.543	170.846	169.823	37.350	75.954	69.207	HHH	N./A.	N./A.
ARG	1g6s	A	152	!	170.914	-108.383	119.723	187.296	168.949	175.953	184.325	58.032	71.627	70.912	EEE	N./A.	N./A.
ARG	1g6s	A	267	!	-176.543	-61.021	-22.038	63.204	184.477	171.569	242.229	46.535	44.195	45.393	TTT	N./A.	N./A.
ARG	1g6s	A	275	!	178.907	-69.271	-8.421	301.879	268.369	78.055	86.702	45.050	37.415	39.155	GGG	N./A.	N./A.
ARG	1g6s	A	298	!	178.593	-51.152	132.778	170.121	69.233	175.779	169.600	37.350	51.886	49.786	ECC	N./A.	N./A.
ARG	1g6s	A	332	A	-174.543	-112.997	160.931	306.541	180.268	187.663	275.498	64.516	35.199	41.028	EEC	N./A.	N./A.
ARG	1g6s	A	338	!	-176.871	-71.480	-16.761	296.916	197.693	180.807	273.981	67.240	86.544	84.472	GGT	N./A.	N./A.
ARG	1g6s	A	344	!	-175.574	-72.127	-24.952	290.946	161.324	156.459	185.583	81.870	92.066	91.528	THH	N./A.	N./A.
ARG	1g6s	A	353	!	178.795	-64.746	-29.641	291.311	175.209	187.458	124.499	69.167	79.827	79.722	HHH	N./A.	N./A.
ARG	1g6s	A	386	!	-175.536	-76.415	-22.411	296.763	202.422	195.836	291.651	78.080	94.613	92.698	HHH	N./A.	N./A.
ARG	1g6s	A	422	!	179.729	-57.648	-36.496	181.512	179.961	306.249	238.294	34.884	23.844	25.438	HHH	N./A.	N./A.
ARG	1g6x	A	20	!	178.710	-130.310	171.889	294.995	286.773	182.099	79.168	89.379	80.389	85.168	EEE	N./A.	N./A.
ARG	1g6x	A	42	!	-168.332	-79.016	-26.663	290.856	174.579	290.365	178.093	90.152	95.121	95.099	TTT	N./A.	N./A.
ARG	1g87	A	21	!	-177.468	-58.836	134.020	293.388	181.083	297.545	190.316	64.785	89.779	86.453	HBC	N./A.	N./A.
ARG	1g87	A	30	!	-179.835	-109.368	34.838	49.130	176.457	176.404	163.127	15.911	59.553	48.071	TCB	N./A.	N./A.
ARG	1g87	A	34	!	174.771	-110.489	144.712	286.065	305.722	323.915	292.750	46.485	79.277	74.122	TTC	N./A.	N./A.
ARG	1g87	A	138	!	-179.848	-128.769	79.967	288.231	174.274	57.805	69.282	53.041	85.490	80.683	CCC	N./A.	N./A.
ARG	1g87	A	297	!	-179.762	-160.641	145.434	182.884	172.791	187.042	251.045	33.217	44.799	42.553	BCC	N./A.	N./A.
ARG	1g87	A	315	!	177.091	-54.992	-49.711	164.928	261.364	312.488	264.140	63.602	76.734	76.007	HHH	N./A.	N./A.
ARG	1g87	A	358	!	178.148	-147.938	153.824	63.128	87.221	52.686	70.626	28.931	57.179	51.761	TTC	N./A.	N./A.
ARG	1g87	A	375	!	-178.155	-60.512	-51.167	292.681	171.302	176.099	68.149	65.573	83.194	81.522	CHH	N./A.	N./A.
ARG	1g87	A	392	!	179.488	-70.037	-21.452	295.099	204.290	285.330	159.020	45.743	88.456	81.460	CCC	N./A.	N./A.
ARG	1g87	A	488	!	-178.546	-162.201	157.225	60.408	189.871	177.791	277.741	50.722	77.312	73.615	TCC	N./A.	N./A.
ARG	1g87	A	561	!	-177.180	-132.518	158.119	69.352	166.530	192.238	236.801	19.112	35.256	30.163	TEE	N./A.	N./A.
ARG	1g87	A	562	!	175.929	-140.180	118.509	286.862	298.017	185.223	281.195	21.228	55.028	47.000	EEE	N./A.	N./A.
ARG	1g8a	A	49	!	-178.190	-94.544	122.253	308.242	188.217	313.291	110.349	40.047	52.314	50.880	EEE	N./A.	N./A.
ARG	1g8a	A	55	!	-179.211	-112.165	2.713	297.418	179.508	178.172	285.320	64.086	75.723	75.312	TTT	N./A.	N./A.
ARG	1g8a	A	121	!	179.435	-84.268	77.442	293.555	175.219	171.667	288.435	75.179	83.444	83.696	TTT	N./A.	N./A.
ARG	1g8a	A	170	!	176.149	-63.861	134.863	170.659	178.072	178.228	257.641	79.241	80.472	82.453	EEE	N./A.	N./A.
ARG	1g8a	A	181	!	-178.596	-71.275	-7.946	289.938	182.702	68.684	76.791	94.326	73.462	82.236	GGG	N./A.	N./A.
ARG	1g8a	A	194	!	179.303	-66.622	-40.001	182.237	156.569	41.859	248.012	87.941	20.753	32.451	HHH	N./A.	N./A.
ARG	1g8a	A	198	!	179.370	-62.831	-42.161	293.907	170.348	185.681	160.983	95.062	95.710	95.648	HHH	N./A.	N./A.
ARG	1g8a	A	225	!	179.481	-130.067	138.018	193.103	176.151	189.843	180.217	90.609	41.839	53.345	EEE	N./A.	N./A.
ARG	1g8k	A	6	!	-179.688	-165.103	161.705	74.220	206.378	81.646	170.872	17.944	33.361	28.188	CBC	N./A.	N./A.
ARG	1g8k	A	16	!	175.870	-131.608	132.387	189.844	198.918	74.344	189.224	40.514	67.845	63.793	EEE	N./A.	N./A.
ARG	1g8k	A	43	!	179.233	-69.542	-28.636	288.205	173.508	164.079	187.059	42.710	65.249	62.207	CCT	N./A.	N./A.
ARG	1g8k	A	55	!	178.486	-82.903	-14.542	293.069	168.219	296.313	186.015	35.427	61.449	57.245	TTT	N./A.	N./A.
ARG	1g8k	A	80	!	-179.092	-102.788	138.914	287.735	169.860	53.541	84.391	47.624	48.729	49.607	CEE	N./A.	N./A.
ARG	1g8k	A	101	!	-178.332	-79.394	-51.612	300.948	171.126	302.439	278.910	84.837	70.828	76.458	TTG	N./A.	N./A.
ARG	1g8k	A	119	!	176.265	-55.488	140.107	277.848	283.141	297.989	283.780	64.140	88.039	85.056	TTC	N./A.	N./A.
ARG	1g8k	A	124	!	179.828	-122.758	137.006	298.525	281.387	286.123	161.321	43.131	62.472	60.034	CEE	N./A.	N./A.
ARG	1g8k	A	193	!	174.464	-117.427	176.851	60.408	160.094	278.487	172.363	44.907	77.832	72.635	EEE	N./A.	N./A.
ARG	1g8k	A	197	!	-179.455	-152.456	139.684	45.707	203.275	194.154	268.177	42.009	64.517	61.414	TBC	N./A.	N./A.
ARG	1g8k	A	208	!	179.378	-66.521	-43.416	289.623	172.986	179.365	195.634	26.759	59.469	52.923	HHH	N./A.	N./A.
ARG	1g8k	A	262	!	177.962	-71.876	-31.835	277.276	180.312	183.775	253.018	22.222	30.464	27.469	HHT	N./A.	N./A.
ARG	1g8k	A	272	!	178.860	-129.397	164.343	295.809	183.523	277.604	198.273	54.742	59.553	60.276	CEE	N./A.	N./A.
ARG	1g8k	A	279	!	-176.437	-102.184	140.490	183.438	177.473	62.672	129.026	66.979	86.618	84.472	CCC	N./A.	N./A.
ARG	1g8k	A	288	!	177.295	-62.877	-41.516	288.768	173.889	171.610	153.591	49.604	78.266	74.088	HHH	N./A.	N./A.
ARG	1g8k	A	295	!	178.739	-107.014	9.194	284.932	162.315	64.152	203.825	49.604	67.182	65.448	GGE	N./A.	N./A.
ARG	1g8k	A	343	!	-177.937	-62.810	128.656	195.764	181.036	311.484	282.745	17.921	29.505	25.125	HCC	N./A.	N./A.
ARG	1g8k	A	378	!	175.441	-92.389	109.883	290.515	167.547	190.467	274.649	63.763	76.503	75.868	CCE	N./A.	N./A.
ARG	1g8k	A	412	!	176.800	-102.094	141.436	288.038	195.516	290.645	140.379	42.150	61.222	58.810	TTT	N./A.	N./A.
ARG	1g8k	A	413	!	179.811	-61.251	147.698	299.338	321.487	299.202	269.621	47.871	73.166	69.828	TTT	N./A.	N./A.
ARG	1g8k	A	419	!	170.761	-69.557	145.627	266.129	196.060	61.550	197.363	47.475	63.608	62.000	EEC	N./A.	N./A.
ARG	1g8k	A	429	!	-178.644	-151.729	160.522	282.409	192.082	166.756	160.968	22.632	69.365	59.184	EEC	N./A.	N./A.
ARG	1g8k	A	470	!	-178.578	-60.285	-42.760	296.418	199.248	306.380	282.845	19.322	73.462	60.759	HHH	N./A.	N./A.
ARG	1g8k	A	476	!	-179.941	-65.072	-34.566	300.871	189.945	59.833	193.580	21.725	58.743	50.317	HHH	N./A.	N./A.
ARG	1g8k	A	488	!	178.588	-149.658	124.031	300.632	289.985	192.622	279.012	19.159	50.571	42.376	TTT	N./A.	N./A.
ARG	1g8k	A	545	!	176.127	64.202	23.445	307.392	172.464	312.226	281.979	58.617	79.306	76.979	TTE	N./A.	N./A.
ARG	1g8k	A	546	!	-178.137	-84.832	106.176	191.978	184.534	295.730	276.214	46.485	77.081	72.466	TEE	N./A.	N./A.
ARG	1g8k	A	548	!	177.537	-134.400	159.164	270.563	70.225	56.662	75.318	61.613	86.691	83.447	EEE	N./A.	N./A.
ARG	1g8k	A	607	!	-177.654	-76.137	-6.186	294.723	192.440	69.916	253.125	17.523	56.453	46.357	TTT	N./A.	N./A.
ARG	1g8k	A	632	!	179.681	-69.118	-37.774	284.890	164.876	191.462	178.484	17.266	56.816	46.536	HHH	N./A.	N./A.
ARG	1g8k	A	634	!	-179.726	-61.812	-39.635	184.841	179.426	303.415	99.547	24.737	43.477	38.818	HHH	N./A.	N./A.
ARG	1g8k	A	695	!	-171.356	-83.128	-38.530	178.967	175.784	167.116	190.424	22.807	36.705	32.680	CCE	N./A.	N./A.
ARG	1g8k	A	702	!	-175.142	-86.341	151.510	281.398	64.039	189.970	172.656	73.900	83.444	83.416	ECT	N./A.	N./A.
ARG	1g8k	A	722	!	-175.833	-78.172	-41.361	160.984	83.547	181.629	101.496	71.850	84.861	84.037	HHT	N./A.	N./A.
ARG	1g8k	A	791	!	-175.294	-60.360	-23.079	74.690	186.182	62.026	177.736	24.561	58.911	51.655	ETT	N./A.	N./A.
ARG	1g8k	A	805	!	-177.966	-128.030	129.286	174.687	185.037	67.966	80.343	59.574	66.436	67.000	EEE	N./A.	N./A.
ARG	1g8k	A	815	!	-179.987	-73.588	-28.483	195.731	182.764	71.026	82.606	34.070	51.771	48.786	HHH	N./A.	N./A.
ARG	1g8k	A	822	!	174.680	-92.398	4.972	297.524	189.826	68.159	259.455	74.600	87.304	86.480	CCC	N./A.	N./A.
ARG	1g8k	A	823	!	177.199	-101.479	115.971	274.795	89.632	175.984	146.035	35.256	73.521	66.759	CCC	N./A.	N./A.
ARG	1g8k	B	104	!	-179.504	-91.932	130.585	283.208	63.412	75.515	205.135	66.510	37.869	43.830	CEE	N./A.	N./A.
ARG	1g8k	B	108	!	173.458	-105.389	134.612	176.809	180.676	62.804	222.457	64.785	27.198	33.791	EEE	N./A.	N./A.
ARG	1g8k	B	128	!	177.548	-145.051	154.733	42.803	185.674	68.842	193.984	36.239	75.405	68.483	TTT	N./A.	N./A.
ARG	1g94	A	49	A	-179.139	-64.377	-21.284	306.788	296.185	282.391	281.446	83.252	77.572	81.335	GGG	N./A.	N./A.
ARG	1g94	A	60	!	179.041	-61.709	-27.530	180.819	153.872	57.576	211.607	30.349	63.182	57.109	BTT	N./A.	N./A.
ARG	1g94	A	64	!	-178.871	-56.014	-44.486	187.339	180.823	173.020	85.582	22.836	32.568	29.344	CHH	N./A.	N./A.
ARG	1g94	A	73	!	-178.981	-62.938	-40.681	295.838	213.066	256.880	149.932	22.632	40.747	35.845	HHH	N./A.	N./A.
ARG	1g94	A	131	!	178.994	-55.309	-41.261	163.619	188.309	296.569	271.503	30.504	43.937	41.064	CHH	N./A.	N./A.
ARG	1g94	A	133	!	-179.042	-70.301	-36.043	291.441	184.305	70.827	88.285	56.596	69.751	69.138	HHH	N./A.	N./A.
ARG	1g94	A	172	!	175.016	-101.378	120.179	171.512	183.238	182.643	266.629	76.786	91.476	90.298	EEE	N./A.	N./A.
ARG	1g94	A	234	A	-178.796	-94.154	-51.242	289.290	187.608	189.231	277.223	52.680	82.806	78.438	HHH	N./A.	N./A.
ARG	1g94	A	267	A	-178.964	-128.248	27.762	42.669	167.986	55.000	60.524	69.219	87.794	85.810	TTT	N./A.	N./A.
ARG	1g94	A	282	!	-179.233	-55.379	-30.476	176.328	53.848	49.573	82.186	47.921	43.276	44.894	HHH	N./A.	N./A.
ARG	1g94	A	338	!	177.680	-99.490	-9.221	287.595	187.418	177.683	242.655	53.505	62.585	62.517	GGC	N./A.	N./A.
ARG	1g94	A	349	!	-178.726	-61.505	-41.090	197.438	177.238	189.295	78.430	74.000	92.140	90.357	HHH	N./A.	N./A.
ARG	1g94	A	373	A	176.447	-120.758	56.447	300.683	287.579	297.270	281.434	54.330	63.324	63.310	EET	N./A.	N./A.
ARG	1ga6	A	256	A	-171.694	-130.692	160.817	303.895	287.804	175.679	277.067	92.326	38.125	50.704	CEE	N./A.	N./A.
ARG	1ga6	A	257	!	173.808	-66.766	117.670	186.766	280.273	197.954	265.939	90.239	96.088	95.727	EEE	N./A.	N./A.
ARG	1ga6	A	299	!	174.023	-61.422	-46.091	299.893	181.857	76.738	145.366	90.283	95.673	95.461	HHH	N./A.	N./A.
ARG	1gai	A	15	!	179.583	-62.008	-44.761	182.534	189.952	179.336	275.826	33.566	40.431	38.986	HHH	N./A.	N./A.
ARG	1gai	A	54	!	179.060	-65.614	-58.650	166.346	178.130	47.891	259.347	91.696	95.455	95.362	HHH	N./A.	N./A.
ARG	1gai	A	68	!	179.680	-62.028	-24.303	295.170	179.609	70.673	170.791	36.538	55.978	53.028	HHH	N./A.	N./A.
ARG	1gai	A	122	!	-178.591	-131.074	152.555	54.094	169.028	62.946	88.011	76.205	82.167	83.012	CCC	N./A.	N./A.
ARG	1gai	A	125	!	-174.826	-75.855	-1.533	312.061	191.318	198.111	271.601	90.891	91.236	92.778	CHH	N./A.	N./A.
ARG	1gai	A	131	!	179.306	-65.275	-42.745	179.807	164.670	56.763	200.022	78.616	94.926	92.996	HHH	N./A.	N./A.
ARG	1gai	A	160	!	-179.826	-55.415	-37.923	193.601	178.417	56.657	194.249	90.304	78.150	83.882	HHH	N./A.	N./A.
ARG	1gai	A	194	!	179.581	-56.912	-49.154	171.579	186.893	169.262	145.909	90.543	90.646	92.242	HHH	N./A.	N./A.
ARG	1gai	A	241	!	-179.540	-77.886	176.593	302.937	173.496	184.979	164.848	34.690	69.834	63.793	CCC	N./A.	N./A.
ARG	1gai	A	273	!	179.469	-61.199	-46.022	286.534	178.562	179.408	171.360	67.187	57.067	60.690	HHH	N./A.	N./A.
ARG	1gai	A	286	!	-177.797	-63.184	-38.967	294.849	184.816	176.735	271.538	17.126	66.602	54.401	TTT	N./A.	N./A.
ARG	1gai	A	305	!	179.882	-84.405	-61.955	302.355	191.293	297.574	177.181	69.583	87.843	85.922	BCT	N./A.	N./A.
ARG	1gai	A	413	!	178.750	-78.779	158.045	64.608	178.518	180.184	276.009	57.979	68.039	68.000	TTT	N./A.	N./A.
ARG	1gai	A	428	!	-179.856	-62.313	-38.836	304.190	301.771	178.384	261.021	46.634	65.718	63.517	HHH	N./A.	N./A.
ARG	1gai	A	429	!	178.174	-59.220	-33.647	181.474	176.241	189.892	260.860	25.000	52.743	46.679	HHH	N./A.	N./A.
ARG	1gcq	C	618	!	178.795	-66.140	135.463	185.709	194.242	195.797	89.633	78.393	17.878	27.562	CCB	N./A.	N./A.
ARG	1gcq	C	640	!	178.072	-111.250	116.292	179.692	169.610	287.783	112.165	95.200	87.377	92.421	EEE	N./A.	N./A.
ARG	1gcq	C	654	!	179.475	-97.007	-6.149	307.416	300.540	167.024	102.912	78.393	70.828	74.764	GGE	N./A.	N./A.
ARG	1gd0	A	86	!	-176.684	-85.423	-39.000	308.499	301.120	187.724	200.371	19.720	35.909	30.948	HHH	N./A.	N./A.
ARG	1gd0	A	93	!	176.737	-122.279	26.838	285.333	182.732	62.676	73.099	35.983	67.348	62.138	GGE	N./A.	N./A.
ARG	1gde	A	6	!	179.399	-66.852	-42.491	303.662	300.218	276.852	156.967	50.206	30.355	34.020	HHH	N./A.	N./A.
ARG	1gde	A	69	!	179.512	-62.018	-34.646	283.284	177.932	284.732	135.199	64.301	73.314	73.514	HHH	N./A.	N./A.
ARG	1gde	A	147	!	177.612	-80.177	130.823	284.734	160.873	49.969	194.745	48.812	61.023	60.207	TBC	N./A.	N./A.
ARG	1gde	A	162	!	-178.375	-124.680	-24.412	184.222	65.241	190.780	93.812	62.473	31.284	37.061	EEE	N./A.	N./A.
ARG	1gde	A	211	!	179.327	-145.632	146.996	55.612	184.335	166.367	181.440	69.844	72.604	74.155	TCC	N./A.	N./A.
ARG	1gde	A	224	!	-178.929	-136.291	23.362	59.871	199.382	311.536	117.635	68.229	26.181	33.497	GGE	N./A.	N./A.
ARG	1gde	A	241	!	178.613	52.568	67.070	311.476	309.291	306.473	124.903	62.634	85.539	82.702	GCC	N./A.	N./A.
ARG	1gde	A	254	!	179.946	-73.133	-32.315	284.282	154.049	177.247	73.273	55.532	31.967	36.453	HHH	N./A.	N./A.
ARG	1gde	A	282	!	179.252	-68.052	-25.324	295.070	175.812	288.551	168.894	29.655	65.028	58.333	HHH	N./A.	N./A.
ARG	1gde	A	291	!	179.753	-61.520	-43.467	191.981	197.897	66.161	75.677	54.278	65.138	64.759	HHH	N./A.	N./A.
ARG	1gde	A	296	!	179.885	-61.804	-44.562	191.775	177.450	67.946	111.293	51.237	52.286	53.451	HHH	N./A.	N./A.
ARG	1gde	A	297	!	179.093	-66.990	-39.826	294.730	163.680	177.535	185.671	58.936	77.254	75.417	HHH	N./A.	N./A.
ARG	1gde	A	298	!	179.917	-56.347	-47.196	175.851	192.366	169.614	250.538	72.450	59.749	64.138	HHH	N./A.	N./A.
ARG	1gde	A	304	!	-178.777	-57.852	-45.688	295.902	290.725	291.880	110.714	32.519	62.727	57.381	HHH	N./A.	N./A.
ARG	1gde	A	324	!	177.808	-78.268	128.459	178.653	203.669	304.243	177.050	64.516	65.912	67.621	CBC	N./A.	N./A.
ARG	1gde	A	326	!	-177.751	-57.301	-28.832	70.798	174.170	177.424	260.098	13.479	49.350	38.243	CGG	N./A.	N./A.
ARG	1gde	A	362	!	178.918	-96.055	135.619	188.706	193.921	76.482	183.704	64.570	72.959	73.311	EEE	N./A.	N./A.
ARG	1gde	A	378	!	179.997	-63.129	-42.765	294.051	182.655	180.281	190.250	32.442	51.371	47.964	HHH	N./A.	N./A.
ARG	1gde	A	386	!	179.525	-85.536	-0.449	294.418	291.741	179.603	178.900	10.682	40.718	29.844	HHC	N./A.	N./A.
ARG	1gee	A	26	!	-179.888	-62.194	-45.125	176.308	56.934	191.011	267.118	84.350	81.972	84.845	HHH	N./A.	N./A.
ARG	1gee	A	39	!	-179.467	-83.023	-47.569	185.011	182.309	72.254	78.621	18.715	30.847	26.500	ETT	N./A.	N./A.
ARG	1gee	A	125	!	-179.521	-59.286	-49.541	187.031	191.072	70.473	183.966	53.711	78.092	74.899	HHH	N./A.	N./A.
ARG	1gee	A	182	!	-179.924	-95.676	138.170	296.197	163.316	49.571	224.209	77.098	43.937	51.514	CEE	N./A.	N./A.
ARG	1geg	A	21	!	179.381	-70.195	-41.181	172.835	55.840	191.111	270.964	36.923	71.746	65.897	HHH	N./A.	N./A.
ARG	1geg	A	63	!	-178.521	-55.041	-52.715	190.129	181.740	184.598	197.268	37.436	47.034	45.643	THH	N./A.	N./A.
ARG	1geg	A	74	!	-179.179	-61.820	-39.907	187.633	170.291	72.169	72.858	12.290	35.909	27.281	HHH	N./A.	N./A.
ARG	1geg	A	160	!	179.807	-66.832	-39.586	190.180	154.571	56.870	89.633	89.118	89.534	91.171	HHH	N./A.	N./A.
ARG	1geg	A	168	!	-179.301	-74.395	-43.801	308.554	180.397	78.293	174.992	53.196	51.143	52.923	HHH	N./A.	N./A.
ARG	1geg	A	195	!	-179.870	-61.422	-49.705	186.165	187.732	69.115	71.917	29.793	44.943	41.667	HHH	N./A.	N./A.
ARG	1geg	A	215	!	-179.695	-92.223	-1.851	282.935	224.639	181.312	183.795	64.677	35.341	41.206	HCT	N./A.	N./A.
ARG	1geg	A	220	!	177.826	-146.437	151.387	64.871	173.707	178.575	283.759	75.491	64.659	68.931	TCC	N./A.	N./A.
ARG	1ghp	A	65	!	177.773	-79.991	136.604	283.514	184.032	174.914	278.745	28.379	78.902	68.621	TCE	N./A.	N./A.
ARG	1ghp	A	151	!	178.991	-61.011	-49.368	185.642	66.008	191.469	117.686	22.251	53.486	46.179	HHH	N./A.	N./A.
ARG	1ghp	A	164	!	-177.577	-125.695	160.229	303.570	173.436	283.312	180.995	48.069	69.890	67.345	CCT	N./A.	N./A.
ARG	1ghp	A	244	!	-177.669	-127.584	124.305	178.263	61.048	158.082	154.237	86.275	92.399	92.560	TEE	N./A.	N./A.
ARG	1gj7	B	35	!	179.322	-125.941	142.586	197.292	170.677	61.870	114.649	88.170	27.308	38.716	EEE	N./A.	N./A.
ARG	1gj7	B	70	!	-179.314	-109.042	122.607	224.500	164.464	219.826	235.277	74.200	53.057	58.776	TTC	N./A.	N./A.
ARG	1gj7	B	72	!	179.906	-121.613	157.748	293.633	185.607	297.644	149.964	91.065	95.302	95.243	CBT	N./A.	N./A.
ARG	1gj7	B	109	!	179.370	-147.331	135.452	187.327	191.145	173.450	138.087	55.691	21.828	27.562	EEB	N./A.	N./A.
ARG	1gj7	B	166	!	179.725	-52.746	-45.788	211.709	64.921	63.526	242.674	73.600	41.379	48.464	HHH	N./A.	N./A.
ARG	1gj7	B	206	!	-179.150	-109.018	155.642	311.310	162.528	191.031	95.283	14.108	31.885	25.250	TEE	N./A.	N./A.
ARG	1gj7	B	230	!	-179.029	-87.563	87.860	192.913	174.832	180.223	162.634	79.241	82.944	84.286	EEG	N./A.	N./A.
ARG	1gk9	A	11	!	175.891	-103.294	140.202	284.392	179.622	188.088	275.309	35.385	64.830	59.932	EET	N./A.	N./A.
ARG	1gk9	A	39	!	-164.971	-141.761	30.686	302.691	294.849	184.117	79.783	74.450	93.690	91.488	HHH	N./A.	N./A.
ARG	1gk9	A	47	!	176.647	-58.095	-52.449	178.004	164.983	64.217	176.954	85.196	66.133	72.635	HHH	N./A.	N./A.
ARG	1gk9	A	48	!	179.218	-60.964	-35.655	295.851	183.606	172.070	277.524	80.772	79.162	81.832	HHH	N./A.	N./A.
ARG	1gk9	A	70	!	-176.709	-65.073	-35.370	300.868	190.390	196.811	177.582	62.634	81.472	79.618	HHH	N./A.	N./A.
ARG	1gk9	A	71	!	177.034	-66.120	-16.795	199.147	187.050	296.526	102.002	55.691	20.941	26.781	HHH	N./A.	N./A.
ARG	1gk9	A	79	!	179.364	-61.715	-35.449	293.962	191.615	178.564	277.825	57.074	64.034	64.448	HHH	N./A.	N./A.
ARG	1gk9	A	128	!	-178.049	-66.218	164.420	291.252	174.012	175.151	163.813	47.079	45.424	46.571	CCC	N./A.	N./A.
ARG	1gk9	A	145	!	-179.058	-84.596	-44.108	186.081	177.639	190.504	196.753	47.574	80.333	75.208	TTT	N./A.	N./A.
ARG	1gk9	B	102	!	171.276	-145.229	149.756	72.858	182.709	204.850	273.009	28.448	82.472	71.385	EEE	N./A.	N./A.
ARG	1gk9	B	120	!	-177.334	-144.500	139.321	180.543	179.503	182.911	86.616	29.069	67.348	60.000	EEE	N./A.	N./A.
ARG	1gk9	B	141	!	-179.599	-104.163	131.459	301.644	144.495	165.144	166.935	70.550	52.200	57.313	EET	N./A.	N./A.
ARG	1gk9	B	199	!	-170.620	-85.836	153.458	298.411	182.151	170.964	92.787	43.178	88.358	80.776	ECT	N./A.	N./A.
ARG	1gk9	B	206	!	177.163	-86.890	-9.200	302.563	167.378	295.665	178.419	85.556	90.129	90.794	TTT	N./A.	N./A.
ARG	1gk9	B	263	!	-179.703	-65.682	-19.058	64.516	186.464	175.510	185.056	95.298	95.836	95.811	THH	N./A.	N./A.
ARG	1gk9	B	269	!	-177.926	-61.404	-38.220	284.724	187.118	152.128	191.971	44.159	30.683	33.137	HHH	N./A.	N./A.
ARG	1gk9	B	276	!	-175.786	-134.423	159.854	291.404	178.878	180.176	272.071	11.206	52.143	38.885	TTB	N./A.	N./A.
ARG	1gk9	B	287	!	-179.033	-53.897	-46.425	174.998	186.990	68.904	203.974	85.752	65.055	71.892	HHH	N./A.	N./A.
ARG	1gk9	B	291	!	-171.997	-105.279	0.180	288.017	172.915	169.437	167.226	89.444	92.804	93.492	HHB	N./A.	N./A.
ARG	1gk9	B	297	!	-178.413	-63.215	-33.938	172.252	181.481	60.459	82.711	74.900	91.347	89.888	HHH	N./A.	N./A.
ARG	1gk9	B	316	!	-179.854	-61.056	-40.981	298.162	167.888	303.486	172.530	29.379	48.785	44.823	HHH	N./A.	N./A.
ARG	1gk9	B	325	!	-179.212	-76.184	-7.853	293.611	186.801	296.111	266.400	38.376	44.023	43.298	HHC	N./A.	N./A.
ARG	1gk9	B	357	!	-176.005	-81.035	-19.919	290.310	169.861	184.571	277.830	17.079	59.106	48.321	HHC	N./A.	N./A.
ARG	1gk9	B	455	A	-173.368	-78.135	144.378	306.376	168.995	166.726	66.343	77.679	44.195	51.866	EBT	N./A.	N./A.
ARG	1gk9	B	471	!	-179.819	-117.907	146.790	309.209	306.922	298.281	260.339	41.916	33.279	34.935	CEE	N./A.	N./A.
ARG	1gk9	B	479	!	-168.813	-147.894	174.235	64.634	183.374	287.284	193.894	95.239	95.347	95.470	TTT	N./A.	N./A.
ARG	1gk9	B	533	!	-177.954	-166.003	156.135	53.165	188.559	141.366	112.620	60.860	51.229	54.577	CCE	N./A.	N./A.
ARG	1gkj	A	16	!	174.566	-56.985	-40.332	166.980	176.892	290.568	269.312	69.323	81.639	81.118	HHH	N./A.	N./A.
ARG	1gkj	A	77	!	-178.351	-68.686	-44.124	172.026	178.332	253.910	256.421	37.350	36.818	36.926	HHH	N./A.	N./A.
ARG	1gkj	A	97	!	176.277	-52.076	-46.588	187.027	172.642	55.706	250.893	50.464	73.107	70.372	HHH	N./A.	N./A.
ARG	1gkj	A	109	!	173.049	-73.756	-11.064	291.941	188.564	58.928	190.323	67.500	78.815	78.542	HHT	N./A.	N./A.
ARG	1gkj	A	115	!	-174.986	-60.413	140.185	285.654	172.848	295.887	161.927	49.455	66.354	64.724	CCH	N./A.	N./A.
ARG	1gkj	A	116	!	175.805	-56.524	-35.014	196.021	140.668	48.571	89.232	48.366	58.939	58.401	CHH	N./A.	N./A.
ARG	1gkj	A	163	!	177.109	-90.052	133.494	197.566	128.997	53.821	186.961	34.535	44.885	43.014	EEE	N./A.	N./A.
ARG	1gkj	A	206	!	174.863	-56.426	-45.630	174.056	165.728	274.213	188.789	87.745	72.219	78.576	HHH	N./A.	N./A.
ARG	1gkj	A	233	!	171.819	-88.235	-15.107	274.953	150.873	176.160	81.189	59.043	86.152	82.484	CCG	N./A.	N./A.
ARG	1gkj	A	239	!	-174.194	-65.593	-31.904	290.077	173.665	279.377	182.967	63.172	66.657	67.931	HHH	N./A.	N./A.
ARG	1gkj	A	244	!	175.347	-77.651	-36.971	190.757	207.390	198.283	133.914	48.020	79.711	74.831	HHC	N./A.	N./A.
ARG	1gkj	A	247	!	-174.083	-67.397	-37.228	169.686	112.363	316.028	245.137	72.250	18.756	27.344	CHH	N./A.	N./A.
ARG	1gkj	A	257	!	-178.052	-64.698	-42.672	290.769	196.668	299.477	282.453	50.670	82.694	77.882	HHH	N./A.	N./A.
ARG	1gkj	A	283	!	-168.877	-72.106	-22.826	160.365	156.576	68.678	110.796	86.765	68.508	75.139	HHH	N./A.	N./A.
ARG	1gkj	A	297	!	171.074	-64.040	-41.832	291.131	167.415	159.425	173.270	49.059	81.806	76.771	HHH	N./A.	N./A.
ARG	1gkj	A	354	!	-178.431	-68.536	-30.810	284.945	292.439	92.300	184.369	67.813	83.722	82.360	HHH	N./A.	N./A.
ARG	1gkj	A	355	!	172.737	-64.233	-40.548	285.561	193.627	309.141	270.873	85.752	91.439	91.766	HHH	N./A.	N./A.
ARG	1gkj	A	426	!	178.987	-65.372	-18.060	57.665	77.102	134.347	75.183	84.431	85.441	87.235	HHH	N./A.	N./A.
ARG	1gkj	A	435	!	-179.757	-62.652	-40.399	195.404	180.704	293.935	104.472	70.300	72.160	73.919	HHH	N./A.	N./A.
ARG	1gkj	A	452	!	172.086	-91.778	83.600	288.261	169.255	196.601	307.839	21.725	60.455	51.725	HTT	N./A.	N./A.
ARG	1gkj	A	465	!	176.161	-61.732	-42.044	290.301	174.188	83.471	177.292	53.402	85.784	80.994	HHH	N./A.	N./A.
ARG	1gkj	A	469	!	-174.273	-67.554	-11.901	284.271	275.363	173.066	278.455	31.667	82.194	72.264	HHH	N./A.	N./A.
ARG	1gkj	A	479	!	175.221	-147.970	171.234	55.399	170.702	191.550	246.236	29.793	56.927	51.831	CCC	N./A.	N./A.
ARG	1gkl	A	918	!	-178.938	-64.163	-48.251	291.820	182.987	66.095	84.822	40.093	68.011	63.828	HHH	N./A.	N./A.
ARG	1gkl	A	945	!	-176.762	-55.810	-30.596	64.495	180.069	299.410	288.541	64.409	85.686	83.168	CGG	N./A.	N./A.
ARG	1gkl	A	948	!	-178.065	-130.613	134.380	189.547	170.717	299.924	98.567	79.688	94.982	93.194	GEE	N./A.	N./A.
ARG	1gkl	A	1006	!	178.259	-96.100	9.951	302.440	297.711	307.748	141.422	33.915	28.516	29.094	TTT	N./A.	N./A.
ARG	1gkl	A	1064	!	177.410	-56.649	-34.143	62.888	198.323	170.610	178.145	56.702	72.367	71.182	HHH	N./A.	N./A.
ARG	1gkp	A	16	!	177.526	-156.003	109.020	179.519	165.059	190.678	159.053	9.305	39.318	27.719	EEE	N./A.	N./A.
ARG	1gkp	A	98	!	175.429	-55.797	-23.516	181.140	173.170	294.240	268.277	32.829	46.582	43.972	TTT	N./A.	N./A.
ARG	1gkp	A	139	!	176.826	-62.702	-37.667	284.745	181.586	179.280	271.638	77.946	79.451	81.398	HHH	N./A.	N./A.
ARG	1gkp	A	171	!	176.383	-64.574	-40.469	284.703	296.423	291.385	163.051	91.457	60.341	69.966	HHH	N./A.	N./A.
ARG	1gkp	A	192	!	-177.445	-71.516	-40.927	286.446	290.629	174.577	175.163	29.621	45.706	42.270	HHH	N./A.	N./A.
ARG	1gkp	A	212	!	-179.976	-150.838	70.455	61.743	216.862	296.683	161.041	51.082	69.475	67.690	GCC	N./A.	N./A.
ARG	1gkp	A	223	!	179.563	-61.756	-50.980	187.103	189.176	294.563	205.654	93.804	93.339	95.016	HHH	N./A.	N./A.
ARG	1gkp	A	255	!	178.478	-87.648	7.690	77.988	197.803	185.315	238.218	95.057	90.240	93.512	HHC	N./A.	N./A.
ARG	1gkp	A	292	!	-171.013	-115.895	172.141	302.271	295.242	199.911	193.338	36.838	88.113	78.854	CCC	N./A.	N./A.
ARG	1gkp	A	295	!	178.031	-53.760	-24.121	67.696	193.385	173.469	224.297	35.855	62.528	58.197	HHH	N./A.	N./A.
ARG	1gkp	A	344	!	-176.362	-55.148	-51.960	177.971	183.589	56.173	110.251	42.243	77.717	71.892	HHH	N./A.	N./A.
ARG	1gkp	A	355	!	-174.865	-111.814	-3.010	301.553	180.348	183.420	199.638	11.486	42.586	31.765	TTT	N./A.	N./A.
ARG	1gkp	A	362	!	174.812	-64.383	-32.520	189.351	73.759	267.681	276.013	53.969	71.953	70.270	HHH	N./A.	N./A.
ARG	1gkp	A	380	!	175.802	-56.514	-44.485	281.329	176.847	289.510	185.575	26.414	43.362	39.257	TTT	N./A.	N./A.
ARG	1gkp	A	400	!	176.238	-129.315	132.502	300.498	286.833	181.564	274.266	16.379	42.989	34.935	TCE	N./A.	N./A.
ARG	1gkp	A	425	!	171.239	-159.303	158.816	80.343	172.264	181.374	175.030	31.705	63.807	57.993	CEE	N./A.	N./A.
ARG	1gkp	A	432	!	177.520	48.342	51.637	273.401	179.551	298.434	94.364	20.322	61.420	51.901	ETT	N./A.	N./A.
ARG	1gkp	A	453	!	175.797	-99.564	141.786	292.742	183.110	153.754	91.195	48.515	52.114	52.711	CCC	N./A.	N./A.
ARG	1gkp	A	454	!	-171.159	-128.365	158.419	308.426	112.942	70.777	199.371	58.138	87.770	83.602	CCC	N./A.	N./A.
ARG	1gn0	A	27	!	176.433	-66.820	167.629	290.970	176.761	305.730	143.586	53.041	88.554	83.168	CCC	N./A.	N./A.
ARG	1gn0	A	53	!	173.149	-63.626	-32.152	295.144	197.407	290.469	281.554	24.737	58.547	51.408	HHH	N./A.	N./A.
ARG	1gn0	A	98	!	178.645	-64.796	-47.776	191.323	177.289	291.083	114.535	21.345	36.562	32.059	HHH	N./A.	N./A.
ARG	1gny	A	104	!	177.766	-144.113	154.764	308.359	177.109	291.625	277.849	79.196	73.521	77.118	EEE	N./A.	N./A.
ARG	1gny	A	140	!	175.457	-61.010	154.227	52.098	167.008	162.794	328.785	39.274	22.446	25.188	CCC	N./A.	N./A.
ARG	1go3	E	100	!	179.252	-73.936	131.528	177.427	170.483	293.793	152.597	71.350	68.923	71.588	EET	N./A.	N./A.
ARG	1go3	E	143	!	176.021	-120.242	122.676	179.490	193.174	292.293	173.697	87.418	69.392	76.146	EEE	N./A.	N./A.
ARG	1go3	E	145	!	179.288	-129.280	136.538	188.645	179.120	303.107	294.513	81.179	82.000	84.068	EEE	N./A.	N./A.
ARG	1go3	F	10	!	178.589	-149.098	126.022	172.130	170.506	72.491	84.750	58.457	45.311	48.893	EEE	N./A.	N./A.
ARG	1go3	F	24	!	179.306	-63.260	-39.339	173.258	61.632	182.943	73.890	63.763	91.697	88.101	HHH	N./A.	N./A.
ARG	1go3	F	84	!	179.105	-65.124	-32.037	292.111	194.034	171.879	84.210	24.795	53.971	47.607	HHH	N./A.	N./A.
ARG	1goi	A	4	!	-177.976	-61.327	137.683	182.083	176.653	177.641	177.764	72.900	81.389	81.708	CCC	N./A.	N./A.
ARG	1goi	A	72	!	179.643	-65.012	-35.812	292.365	181.073	172.453	269.691	17.220	59.860	49.036	HHH	N./A.	N./A.
ARG	1goi	A	77	!	174.890	-62.169	-39.445	294.366	173.528	188.016	265.340	31.860	29.451	29.375	HHH	N./A.	N./A.
ARG	1goi	A	89	!	172.364	-115.742	134.516	288.722	177.857	175.555	88.740	90.652	96.050	95.716	TEE	N./A.	N./A.
ARG	1goi	A	120	!	176.717	-68.482	-37.336	285.765	193.753	295.532	267.113	12.570	48.446	36.926	HHH	N./A.	N./A.
ARG	1goi	A	162	!	179.238	-58.109	-45.151	167.540	55.539	58.794	186.016	51.804	89.926	84.037	HHH	N./A.	N./A.
ARG	1goi	A	174	!	-170.229	-100.697	30.313	286.922	278.068	285.470	257.188	60.914	64.261	65.448	CTT	N./A.	N./A.
ARG	1goi	A	194	!	179.237	-68.237	-31.841	289.011	166.332	162.745	222.655	41.636	65.580	62.207	HTT	N./A.	N./A.
ARG	1goi	A	244	!	179.043	-68.285	-12.054	76.030	184.024	186.960	179.103	49.356	75.520	71.959	GGG	N./A.	N./A.
ARG	1goi	A	294	!	173.811	-114.312	133.502	290.229	189.491	174.133	274.329	86.765	74.142	79.792	EEE	N./A.	N./A.
ARG	1goi	A	338	!	-175.033	-92.772	-5.381	302.607	175.755	296.438	181.922	42.944	69.144	65.483	TTE	N./A.	N./A.
ARG	1goi	A	343	!	178.594	-47.896	-52.619	186.159	180.563	298.517	200.989	50.052	35.000	38.108	HHH	N./A.	N./A.
ARG	1goi	A	357	!	171.969	-87.602	123.122	182.300	197.260	177.931	270.880	26.172	68.591	60.000	EEE	N./A.	N./A.
ARG	1goi	A	420	!	178.602	-58.717	-47.921	176.010	178.555	307.489	116.998	93.761	68.978	78.507	HHH	N./A.	N./A.
ARG	1goi	A	439	!	174.456	-90.756	150.787	269.062	60.959	174.468	170.730	36.581	53.000	50.563	BCC	N./A.	N./A.
ARG	1gp0	A	1535	!	-176.247	-74.769	-18.810	300.128	174.956	73.470	266.745	91.304	32.869	45.250	TTT	N./A.	N./A.
ARG	1gp0	A	1571	!	-173.370	66.134	14.987	309.082	313.668	169.854	82.164	96.185	88.652	95.139	TTC	N./A.	N./A.
ARG	1gp0	A	1623	!	177.049	-133.465	158.570	56.332	152.792	49.287	93.139	61.882	25.192	31.569	TCC	N./A.	N./A.
ARG	1gpe	A	117	!	-178.561	-125.561	155.606	281.187	177.577	199.351	150.381	72.650	67.099	70.338	CCC	N./A.	N./A.
ARG	1gpe	A	151	!	174.382	-108.479	139.603	287.901	194.217	310.371	287.584	22.018	48.446	41.844	ECC	N./A.	N./A.
ARG	1gpe	A	180	!	171.224	-68.817	137.888	175.045	183.893	302.753	204.921	67.917	68.702	70.676	ECC	N./A.	N./A.
ARG	1gpe	A	214	!	-176.990	-146.562	144.284	286.431	287.490	290.622	102.356	64.516	70.385	71.318	CCE	N./A.	N./A.
ARG	1gpe	A	229	!	177.864	-55.901	125.110	169.649	194.922	296.587	280.475	60.860	88.848	85.028	EEC	N./A.	N./A.
ARG	1gpe	A	234	!	179.089	-58.927	-43.500	188.897	167.192	288.805	283.398	71.700	44.167	50.528	HHH	N./A.	N./A.
ARG	1gpe	A	243	!	176.482	-56.223	128.741	280.329	180.629	183.072	162.902	19.533	65.028	54.401	TTT	N./A.	N./A.
ARG	1gpe	A	387	!	-179.544	-87.587	7.798	73.593	171.058	68.084	98.345	42.196	54.771	53.451	HHT	N./A.	N./A.
ARG	1gpe	A	404	!	177.627	-57.722	-43.928	181.636	167.126	63.685	194.126	51.753	44.080	46.429	HHH	N./A.	N./A.
ARG	1gpe	A	437	!	174.473	-132.887	129.978	297.448	289.903	183.416	272.908	57.074	87.990	83.571	CCB	N./A.	N./A.
ARG	1gpe	A	476	!	177.038	-60.517	-51.863	164.824	179.542	274.991	181.202	24.181	56.704	49.643	HHH	N./A.	N./A.
ARG	1gpe	A	516	!	172.353	-139.765	161.772	57.889	167.722	182.192	72.115	53.557	47.994	50.246	CEE	N./A.	N./A.
ARG	1gpe	A	530	!	179.654	-56.366	-39.988	200.017	159.279	178.022	175.353	39.786	25.934	28.250	CGG	N./A.	N./A.
ARG	1gpe	A	549	!	177.312	-131.123	154.500	297.751	194.521	206.689	225.544	87.549	82.222	85.894	EEE	N./A.	N./A.
ARG	1gpi	A	39	!	-171.371	-83.468	157.184	290.816	183.375	188.218	274.053	93.000	97.094	96.449	GCC	N./A.	N./A.
ARG	1gpi	A	104	!	168.969	-141.911	131.368	181.941	168.268	60.985	248.917	95.715	95.393	95.661	EEE	N./A.	N./A.
ARG	1gpi	A	232	!	177.304	-78.911	138.295	185.802	169.980	67.549	178.538	33.527	56.257	52.394	EEE	N./A.	N./A.
ARG	1gpi	A	256	!	176.728	-60.305	-34.084	194.024	183.753	191.274	216.260	11.381	60.710	45.821	GGG	N./A.	N./A.
ARG	1gpi	A	296	!	-176.739	-100.752	151.760	296.425	181.638	186.779	171.476	95.318	88.113	93.234	EEE	N./A.	N./A.
ARG	1gpi	A	297	!	179.644	-132.724	126.043	168.221	58.162	52.503	80.864	95.630	96.576	96.409	EEE	N./A.	N./A.
ARG	1gpi	A	391	!	-176.689	-115.928	-13.350	295.231	102.520	181.495	287.483	13.654	67.376	52.852	BTC	N./A.	N./A.
ARG	1gpp	A	33	!	179.791	-101.123	157.264	303.961	194.369	300.890	177.382	20.439	30.683	27.062	TCE	N./A.	N./A.
ARG	1gpp	A	35	!	170.720	-131.853	134.170	299.548	296.068	193.395	279.385	35.171	57.402	53.873	EEE	N./A.	N./A.
ARG	1gpp	A	42	!	-178.962	-141.549	157.462	297.095	184.644	179.501	184.846	14.528	43.966	34.739	CEE	N./A.	N./A.
ARG	1gpp	A	84	!	171.513	-130.266	150.635	292.560	181.170	175.190	188.211	84.431	78.786	82.516	EEE	N./A.	N./A.
ARG	1gpp	A	87	!	170.263	-76.337	72.576	287.328	177.597	53.709	84.739	30.659	32.896	31.961	ECC	N./A.	N./A.
ARG	1gpp	A	94	!	177.561	-134.176	155.965	275.791	171.190	175.725	156.191	34.264	30.219	30.588	EEE	N./A.	N./A.
ARG	1gpp	A	118	!	178.269	-64.757	135.995	288.360	178.944	301.328	105.520	57.766	74.172	72.770	TCE	N./A.	N./A.
ARG	1gpp	A	162	!	-177.319	-67.059	-16.687	62.387	173.336	170.744	171.225	67.917	77.110	77.292	GGG	N./A.	N./A.
ARG	1gpp	A	172	!	-178.206	-59.173	-46.034	173.954	64.266	183.611	88.864	79.598	90.258	89.804	HHH	N./A.	N./A.
ARG	1gpp	A	414	!	173.528	-71.001	140.174	297.888	266.630	164.259	197.613	10.192	58.464	43.156	TBC	N./A.	N./A.
ARG	1gpp	A	417	!	-177.623	-128.101	135.819	303.751	192.417	175.038	148.318	57.872	25.165	30.817	CEE	N./A.	N./A.
ARG	1gpq	A	66	!	-177.457	-157.346	168.125	62.322	275.334	187.676	82.638	95.176	90.000	93.770	EEE	N./A.	N./A.
ARG	1gq1	A	24	!	179.571	-97.076	-3.988	301.566	182.968	69.061	172.191	45.050	52.086	51.901	TTT	N./A.	N./A.
ARG	1gq1	A	64	!	-169.455	-113.843	-24.314	306.405	195.200	193.316	192.199	41.402	68.398	64.448	HHH	N./A.	N./A.
ARG	1gq1	A	73	!	175.723	65.794	29.453	309.750	218.214	295.446	272.946	43.178	85.833	78.611	TTC	N./A.	N./A.
ARG	1gq1	A	87	!	177.144	-67.979	-31.416	287.883	164.456	190.148	169.567	19.136	64.688	53.944	HHH	N./A.	N./A.
ARG	1gq1	A	143	!	179.451	-64.353	-34.666	288.481	182.508	171.700	273.198	27.931	36.051	33.791	HHH	N./A.	N./A.
ARG	1gq1	A	155	!	177.888	-88.423	162.662	302.174	183.232	191.322	159.448	25.759	82.333	70.304	GCT	N./A.	N./A.
ARG	1gq1	A	174	!	-157.930	-48.895	-67.319	189.796	185.498	182.195	281.655	50.825	73.521	70.743	EGG	N./A.	N./A.
ARG	1gq1	A	203	!	175.666	-135.915	151.569	290.517	287.753	178.173	264.890	77.634	94.096	92.262	EEE	N./A.	N./A.
ARG	1gq1	A	209	!	-177.891	-79.188	-38.360	174.237	175.072	181.038	176.087	60.376	71.302	71.149	TCE	N./A.	N./A.
ARG	1gq1	A	216	!	179.873	-63.440	-24.354	301.459	175.115	61.520	261.632	66.354	56.732	60.276	ETT	N./A.	N./A.
ARG	1gq1	A	243	!	-179.714	-140.258	-4.855	301.100	295.929	179.978	277.465	70.050	87.108	85.447	EEE	N./A.	N./A.
ARG	1gq1	A	285	A	171.155	-56.384	138.471	269.297	91.562	166.852	206.101	47.772	30.628	33.824	CCE	N./A.	N./A.
ARG	1gq1	A	299	!	-176.447	-70.165	142.953	298.493	173.882	180.316	141.291	89.020	79.711	84.565	TCE	N./A.	N./A.
ARG	1gq1	A	309	!	179.161	-138.764	160.120	295.032	198.111	291.399	199.276	66.771	20.645	28.250	TTT	N./A.	N./A.
ARG	1gq1	A	342	!	-179.469	-68.327	152.296	295.566	185.430	74.913	203.489	71.100	46.638	52.606	TTT	N./A.	N./A.
ARG	1gq1	A	354	!	179.891	-98.070	-35.908	179.312	170.211	165.930	172.399	79.063	80.500	82.422	TCE	N./A.	N./A.
ARG	1gq1	A	363	!	178.282	-106.302	8.836	288.118	180.516	173.891	185.629	60.054	52.171	55.204	GGC	N./A.	N./A.
ARG	1gq1	A	391	!	172.236	-90.370	-3.895	289.559	162.777	290.720	148.859	89.150	95.532	95.346	EEE	N./A.	N./A.
ARG	1gq1	A	504	!	-178.263	-107.184	134.448	292.462	166.209	186.318	268.930	35.427	33.852	33.987	CEE	N./A.	N./A.
ARG	1gq1	A	549	!	177.407	-78.466	-14.676	298.078	169.968	296.118	169.790	36.453	67.983	62.793	TTT	N./A.	N./A.
ARG	1gq6	A	11	!	-171.428	-64.359	-17.659	290.882	170.098	284.596	173.096	33.333	70.000	63.517	TTT	N./A.	N./A.
ARG	1gq6	A	20	!	177.810	63.557	22.298	310.689	192.075	81.763	196.876	49.505	48.729	50.035	GGC	N./A.	N./A.
ARG	1gq6	A	46	!	179.139	-80.865	134.582	301.581	158.684	166.570	181.598	82.398	91.624	91.310	TTC	N./A.	N./A.
ARG	1gq6	A	50	!	174.575	-61.667	-25.929	77.112	185.786	57.307	190.968	95.020	95.038	95.192	GGG	N./A.	N./A.
ARG	1gq6	A	57	!	177.218	-55.883	-48.536	282.326	184.954	180.013	100.322	61.935	79.104	77.569	HHH	N./A.	N./A.
ARG	1gq6	A	129	!	177.240	-56.684	-48.428	285.304	171.578	177.007	161.312	36.624	83.389	74.730	HHH	N./A.	N./A.
ARG	1gq6	A	157	!	-174.900	-62.214	-35.818	185.613	167.710	181.748	200.498	37.350	51.571	49.536	BTT	N./A.	N./A.
ARG	1gq6	A	165	!	171.222	-67.520	-46.630	180.990	122.282	190.944	172.652	52.680	48.927	50.880	HHH	N./A.	N./A.
ARG	1gq6	A	184	!	-177.006	-163.076	178.743	63.226	180.738	177.904	281.314	30.698	91.421	80.186	ECC	N./A.	N./A.
ARG	1gq6	A	197	!	-178.989	-61.421	-39.833	285.911	184.966	177.360	130.073	16.308	37.585	30.719	HHH	N./A.	N./A.
ARG	1gq6	A	202	!	171.778	-90.945	114.393	186.820	52.913	165.808	89.046	28.172	57.905	52.077	CEE	N./A.	N./A.
ARG	1gq6	A	222	!	-178.113	-60.447	-40.289	282.697	183.924	285.876	261.787	23.012	54.286	47.143	HHH	N./A.	N./A.
ARG	1gq6	A	258	!	-177.466	-64.143	-29.029	64.727	188.639	185.073	194.545	74.900	88.480	87.430	HHH	N./A.	N./A.
ARG	1gq6	A	307	!	179.221	-64.002	-40.720	187.576	166.618	73.052	88.167	17.757	55.698	45.857	HHH	N./A.	N./A.
ARG	1gq8	A	40	!	177.847	-87.567	129.386	177.772	193.738	170.438	183.104	34.690	28.929	29.625	EEE	N./A.	N./A.
ARG	1gq8	A	47	!	-179.899	-86.490	90.036	287.969	178.571	165.941	68.048	33.256	53.057	49.643	EEC	N./A.	N./A.
ARG	1gq8	A	66	!	-179.107	-55.875	-32.022	67.151	203.007	299.271	175.370	35.128	64.205	59.354	TTT	N./A.	N./A.
ARG	1gq8	A	99	!	178.180	-149.368	151.512	70.899	169.555	284.380	170.129	82.764	52.743	60.552	EEE	N./A.	N./A.
ARG	1gq8	A	118	!	177.139	-117.858	129.514	162.150	162.037	60.616	77.977	68.073	79.538	79.271	EEE	N./A.	N./A.
ARG	1gq8	A	144	!	-176.507	-84.589	124.716	298.869	168.357	290.582	186.521	58.245	71.834	71.115	CEE	N./A.	N./A.
ARG	1gq8	A	175	!	179.683	-116.276	176.633	63.149	204.213	302.483	188.467	55.957	54.800	56.531	ECC	N./A.	N./A.
ARG	1gq8	A	190	!	178.571	-74.068	129.002	189.122	170.560	71.335	144.093	41.729	64.006	60.931	CCC	N./A.	N./A.
ARG	1gq8	A	205	!	-179.673	-127.729	112.150	299.088	161.554	289.020	290.813	51.134	59.637	59.558	TEE	N./A.	N./A.
ARG	1gq8	A	225	!	177.550	-142.065	144.589	56.211	176.405	179.076	170.454	74.350	68.177	71.622	ECT	N./A.	N./A.
ARG	1gq8	A	232	!	-179.834	-138.159	113.503	179.876	161.934	64.305	177.024	60.215	69.144	69.414	TEE	N./A.	N./A.
ARG	1gq8	A	278	!	-179.079	-72.422	164.162	291.672	275.967	191.387	268.602	58.777	80.583	78.021	TTC	N./A.	N./A.
ARG	1gqa	A	10	!	-176.991	-66.639	-46.340	184.573	159.388	62.213	224.876	84.350	85.882	87.570	HHH	N./A.	N./A.
ARG	1gqa	A	127	!	178.284	-116.517	130.805	183.144	174.840	75.709	179.032	43.505	64.261	61.586	HBC	N./A.	N./A.
ARG	1gqi	A	13	!	179.983	-97.293	107.078	292.853	164.373	61.199	255.296	43.084	89.657	81.801	TTC	N./A.	N./A.
ARG	1gqi	A	51	!	-178.575	-69.982	-37.838	68.014	192.458	293.878	177.603	54.948	78.092	75.174	HHH	N./A.	N./A.
ARG	1gqi	A	133	!	177.921	-56.166	-36.855	178.835	171.148	70.634	242.374	68.177	92.232	89.441	HHH	N./A.	N./A.
ARG	1gqi	A	151	!	-177.977	-95.153	-8.164	296.295	180.670	74.690	173.935	70.950	55.196	59.898	CCT	N./A.	N./A.
ARG	1gqi	A	155	!	-175.770	-119.155	94.366	302.053	175.894	305.416	279.968	85.196	91.310	91.567	EEE	N./A.	N./A.
ARG	1gqi	A	165	!	177.743	85.891	3.269	298.972	179.123	62.728	229.781	76.920	75.405	78.021	TTC	N./A.	N./A.
ARG	1gqi	A	169	!	-170.134	58.161	50.118	313.308	309.864	176.240	164.336	77.946	90.664	89.860	TTT	N./A.	N./A.
ARG	1gqi	A	189	!	-176.465	-60.950	-27.564	196.238	167.738	193.923	169.733	61.935	71.538	71.655	HHH	N./A.	N./A.
ARG	1gqi	A	195	!	177.669	-60.667	-44.692	286.772	170.884	61.847	236.430	76.116	95.007	92.698	HHH	N./A.	N./A.
ARG	1gqi	A	215	!	179.952	-59.321	-24.500	289.931	183.082	287.784	170.134	83.943	78.671	82.298	GGG	N./A.	N./A.
ARG	1gqi	A	233	!	-172.914	-53.387	-46.666	186.000	170.055	295.844	109.508	68.073	83.361	82.143	HGG	N./A.	N./A.
ARG	1gqi	A	249	!	174.905	-73.769	-39.372	308.156	181.299	72.284	176.562	12.622	34.344	26.312	HHH	N./A.	N./A.
ARG	1gqi	A	263	!	178.719	-68.114	-32.017	303.174	166.195	299.039	163.843	20.351	34.699	30.229	HHH	N./A.	N./A.
ARG	1gqi	A	271	!	-178.168	-69.239	-41.323	191.947	59.224	49.286	162.453	40.234	64.006	60.586	HHH	N./A.	N./A.
ARG	1gqi	A	302	!	179.136	-110.683	163.879	307.155	304.933	185.350	195.637	27.483	58.855	52.641	CCC	N./A.	N./A.
ARG	1gqi	A	325	!	-176.779	-74.931	132.838	293.965	174.551	84.596	229.217	54.175	77.543	74.595	EET	N./A.	N./A.
ARG	1gqi	A	336	!	-179.538	-51.088	-34.840	176.380	169.375	167.943	189.999	33.760	36.335	35.642	TGG	N./A.	N./A.
ARG	1gqi	A	338	!	-172.083	-82.921	-11.718	290.866	181.995	54.052	105.566	38.419	45.989	45.000	GGH	N./A.	N./A.
ARG	1gqi	A	369	!	163.050	-141.843	131.149	177.047	168.729	285.456	108.289	83.415	92.934	92.401	TTT	N./A.	N./A.
ARG	1gqi	A	381	!	-176.369	-134.131	21.179	299.058	177.164	58.221	227.604	64.516	88.578	85.531	TTT	N./A.	N./A.
ARG	1gqi	A	451	!	-175.028	-54.079	-36.918	184.548	60.524	170.007	170.584	81.260	90.387	90.238	TTT	N./A.	N./A.
ARG	1gqi	A	468	!	177.306	-60.961	-42.101	297.509	292.118	287.375	111.587	87.614	90.812	91.706	HHH	N./A.	N./A.
ARG	1gqi	A	486	!	178.783	-63.917	-41.236	290.766	174.393	176.598	278.039	87.876	69.254	76.181	HHH	N./A.	N./A.
ARG	1gqi	A	507	!	175.540	-59.671	-49.501	185.790	281.689	189.478	100.377	53.763	87.353	82.360	HHH	N./A.	N./A.
ARG	1gqi	A	514	!	167.605	-104.471	-52.235	283.153	192.014	180.490	88.756	83.699	93.635	92.937	HCT	N./A.	N./A.
ARG	1gqi	A	550	A	176.152	51.949	34.434	296.177	182.415	165.656	174.908	50.412	26.264	30.523	HCC	N./A.	N./A.
ARG	1gqi	A	560	!	177.382	-115.647	16.217	299.884	195.276	159.205	91.095	62.204	93.985	90.020	CCT	N./A.	N./A.
ARG	1gqi	A	601	!	178.782	-90.384	129.787	294.574	202.594	198.072	158.333	39.530	39.205	39.459	TBT	N./A.	N./A.
ARG	1gqi	A	606	!	175.038	-74.216	150.128	285.272	178.857	275.536	271.909	42.617	56.257	54.859	TCB	N./A.	N./A.
ARG	1gqi	A	624	!	179.470	-61.070	-40.711	294.198	172.248	174.049	163.234	85.000	84.139	86.480	HHH	N./A.	N./A.
ARG	1gqi	A	628	A	-179.180	-63.580	-43.804	295.257	183.289	204.821	105.801	75.134	32.268	40.319	HHH	N./A.	N./A.
ARG	1gqi	A	641	!	179.295	-66.864	-32.771	289.380	185.836	298.246	178.944	74.000	92.860	90.853	HHH	N./A.	N./A.
ARG	1gqi	A	654	!	179.245	-64.927	-44.920	193.562	177.565	71.656	225.812	75.045	49.972	56.361	HHH	N./A.	N./A.
ARG	1gqi	A	658	!	179.908	-63.064	-44.213	185.096	164.814	74.073	92.057	84.309	89.093	90.000	HHH	N./A.	N./A.
ARG	1gqi	A	660	!	-179.794	-55.955	-52.431	174.655	199.489	73.010	186.391	66.406	87.966	85.419	HHH	N./A.	N./A.
ARG	1gqi	A	673	!	177.366	-119.604	149.579	298.409	177.383	175.478	237.329	20.994	57.626	49.107	CCC	N./A.	N./A.
ARG	1gqi	A	694	!	178.825	-79.804	-23.102	293.767	195.537	288.621	269.705	48.960	56.872	56.803	HHH	N./A.	N./A.
ARG	1gqi	A	709	!	178.782	-93.965	10.603	299.801	175.276	174.064	194.264	29.241	64.233	57.585	CCC	N./A.	N./A.
ARG	1gqn	A	38	!	-179.802	-71.706	-1.490	74.333	181.965	186.142	178.409	61.505	66.547	67.517	HHC	N./A.	N./A.
ARG	1gqn	A	48	!	179.301	-85.028	89.936	279.941	288.387	295.779	279.643	80.569	92.066	91.310	EEG	N./A.	N./A.
ARG	1gqn	A	66	!	179.477	-66.018	-36.384	189.024	170.878	300.423	279.610	26.069	27.473	26.250	HHH	N./A.	N./A.
ARG	1gqn	A	69	!	-179.176	-63.665	-40.021	183.895	41.973	95.280	201.918	25.897	57.458	50.915	HHH	N./A.	N./A.
ARG	1gqn	A	82	!	-179.479	-91.528	121.032	174.762	70.101	52.105	238.293	73.400	92.140	90.258	CCB	N./A.	N./A.
ARG	1gqn	A	157	!	178.492	-67.779	-43.711	197.741	167.824	294.281	168.888	65.052	84.028	82.019	HHH	N./A.	N./A.
ARG	1gqn	A	159	!	179.207	-64.802	-35.504	289.985	171.180	63.084	196.625	55.372	56.816	58.095	HHH	N./A.	N./A.
ARG	1gqn	A	198	!	179.415	-159.280	167.855	69.526	198.488	72.774	179.030	44.533	42.586	43.546	CCC	N./A.	N./A.
ARG	1gqn	A	213	!	178.020	-81.073	-17.588	295.219	182.516	201.023	224.284	81.098	46.582	54.824	HHH	N./A.	N./A.
ARG	1gqn	A	243	!	179.897	-59.457	-42.473	188.826	173.661	15.172	259.047	78.616	18.805	28.500	HHH	N./A.	N./A.
ARG	1gs5	A	22	!	179.486	-62.881	-34.475	298.474	289.839	64.646	197.253	50.567	22.903	27.656	HHH	N./A.	N./A.
ARG	1gs5	A	31	!	-179.219	-58.916	-37.789	276.168	167.799	45.400	93.537	16.308	47.232	38.243	HHH	N./A.	N./A.
ARG	1gs5	A	36	!	-179.259	-62.901	128.958	187.803	182.297	292.515	289.801	26.897	30.628	29.031	CCC	N./A.	N./A.
ARG	1gs5	A	66	!	-179.091	-76.034	117.572	181.299	191.794	309.025	276.569	21.345	46.186	39.730	EEC	N./A.	N./A.
ARG	1gs5	A	192	!	-179.617	-55.178	135.353	165.945	180.275	163.699	205.574	46.535	70.237	67.241	EEC	N./A.	N./A.
ARG	1gs5	A	226	!	-178.598	-72.000	-34.163	44.448	168.706	85.529	87.476	23.538	39.574	35.236	HHH	N./A.	N./A.
ARG	1gs5	A	255	!	-177.188	-96.728	118.130	180.985	150.020	292.010	175.007	82.276	55.279	62.586	EEE	N./A.	N./A.
ARG	1gs9	A	25	!	178.367	-54.840	-41.512	296.181	171.732	51.166	127.101	67.344	77.283	77.292	CHH	N./A.	N./A.
ARG	1gs9	A	32	!	177.484	-64.809	-43.629	296.435	185.408	287.458	266.344	93.435	51.657	63.276	HHH	N./A.	N./A.
ARG	1gs9	A	38	A	-179.649	-62.354	-39.203	170.930	162.723	14.832	248.625	85.229	53.714	62.000	HHH	N./A.	N./A.
ARG	1gs9	A	103	A	177.195	-57.777	-42.911	260.180	159.353	14.234	229.195	33.450	25.082	26.188	HHH	N./A.	N./A.
ARG	1gs9	A	112	!	-179.244	-59.764	-43.910	194.631	191.838	68.811	94.747	64.462	35.568	41.348	HHH	N./A.	N./A.
ARG	1gs9	A	114	!	179.888	-65.720	-35.526	186.132	50.968	180.758	89.798	78.616	91.956	90.933	HHH	N./A.	N./A.
ARG	1gs9	A	119	A	179.666	-59.903	-42.354	185.210	190.438	197.051	225.704	70.950	31.940	39.223	HHH	N./A.	N./A.
ARG	1gs9	A	134	!	-178.820	-69.225	-39.512	287.517	186.391	263.947	116.286	91.435	41.236	53.169	HHH	N./A.	N./A.
ARG	1gs9	A	142	!	179.834	-57.855	-43.496	221.047	112.030	46.887	201.444	94.696	15.634	29.406	HHH	N./A.	N./A.
ARG	1gs9	A	145	!	175.738	-62.374	-40.788	176.632	210.880	182.352	230.966	93.326	57.933	68.759	HHH	N./A.	N./A.
ARG	1gs9	A	147	!	-178.482	-69.871	-45.180	162.089	156.570	57.752	95.152	87.418	90.369	91.349	HHH	N./A.	N./A.
ARG	1gs9	A	150	!	178.475	-66.981	-35.467	75.387	187.701	163.242	85.322	67.917	52.857	57.313	HHH	N./A.	N./A.
ARG	1gs9	A	158	!	178.719	-65.085	-47.223	293.426	176.506	195.540	275.098	14.965	46.102	36.689	HHH	N./A.	N./A.
ARG	1gt1	A	18	!	179.453	-131.818	150.824	297.118	291.449	181.303	271.493	95.507	93.450	95.225	EEE	N./A.	N./A.
ARG	1gt1	A	37	!	176.872	-88.308	68.000	176.162	169.260	277.424	252.133	78.973	67.348	72.027	TTE	N./A.	N./A.
ARG	1gt1	A	41	!	177.865	-126.706	-46.148	293.077	202.588	313.222	291.916	80.854	25.082	34.869	EEE	N./A.	N./A.
ARG	1gte	A	21	!	178.699	-146.451	127.707	291.892	178.901	291.300	277.358	17.640	58.408	48.071	CCC	N./A.	N./A.
ARG	1gte	A	43	!	-179.694	-102.571	-47.726	288.127	273.754	185.541	180.615	59.947	92.583	88.240	TCC	N./A.	N./A.
ARG	1gte	A	70	!	-179.931	-53.699	-52.002	179.903	209.532	66.711	80.696	94.957	84.028	89.888	HHH	N./A.	N./A.
ARG	1gte	A	74	!	178.843	-61.242	-49.452	269.347	195.055	94.574	70.914	75.134	64.631	68.828	HHH	N./A.	N./A.
ARG	1gte	A	78	!	-179.250	-72.698	-34.518	193.793	167.012	77.443	79.142	83.211	94.723	93.611	HHC	N./A.	N./A.
ARG	1gte	A	172	!	178.574	-65.029	145.479	186.987	165.909	179.958	283.317	13.951	35.284	27.812	CCT	N./A.	N./A.
ARG	1gte	A	208	!	179.573	-61.174	-37.053	294.615	190.558	191.399	180.791	61.613	91.089	87.095	HHH	N./A.	N./A.
ARG	1gte	A	235	!	176.083	-119.009	-42.032	292.112	212.399	292.857	110.146	95.125	94.373	95.159	TTT	N./A.	N./A.
ARG	1gte	A	353	!	179.385	-69.219	-20.972	271.649	65.708	183.818	182.358	57.660	88.088	83.758	HHH	N./A.	N./A.
ARG	1gte	A	357	!	179.366	-79.981	-38.502	171.357	172.673	56.644	68.385	30.000	29.038	28.594	TTE	N./A.	N./A.
ARG	1gte	A	394	!	179.146	-127.292	-38.109	278.490	302.693	178.277	68.131	20.351	42.270	36.216	EEE	N./A.	N./A.
ARG	1gte	A	561	!	179.210	-57.582	-48.138	171.711	178.153	295.309	278.275	82.520	79.798	82.764	HHH	N./A.	N./A.
ARG	1gte	A	562	!	179.887	-65.879	-32.783	288.262	187.558	289.336	104.681	89.608	88.824	90.893	HHH	N./A.	N./A.
ARG	1gte	A	589	!	-179.840	-142.526	-8.543	60.116	168.929	177.950	280.120	66.615	72.396	73.311	TTE	N./A.	N./A.
ARG	1gte	A	592	!	179.922	-73.350	155.290	62.915	175.551	282.390	285.182	59.681	91.421	87.067	EEC	N./A.	N./A.
ARG	1gte	A	655	!	179.262	-66.019	-35.403	279.335	167.462	172.289	164.858	26.931	48.644	43.901	HHH	N./A.	N./A.
ARG	1gte	A	692	!	-179.684	-59.660	-45.460	184.901	182.869	298.771	102.422	38.034	38.210	38.243	HHH	N./A.	N./A.
ARG	1gte	A	699	!	-179.691	-59.010	-38.800	177.361	71.810	292.833	160.055	18.551	61.790	51.303	HHH	N./A.	N./A.
ARG	1gte	A	722	!	179.838	-63.421	-39.554	181.773	176.037	290.514	103.835	52.680	40.862	43.794	HHH	N./A.	N./A.
ARG	1gte	A	759	!	-179.051	-89.290	163.482	303.155	186.880	57.693	69.142	61.075	50.371	53.873	TBB	N./A.	N./A.
ARG	1gte	A	771	!	-179.475	-57.002	-40.152	186.491	191.490	296.073	167.396	84.634	64.886	71.419	GHH	N./A.	N./A.
ARG	1gte	A	776	!	178.437	-65.520	-42.417	168.165	184.568	172.987	287.995	71.050	34.945	42.057	HHH	N./A.	N./A.
ARG	1gte	A	886	!	179.342	-58.429	-45.918	295.946	183.370	68.158	79.544	35.940	55.363	52.359	HHH	N./A.	N./A.
ARG	1gte	A	1003	!	178.788	-135.047	150.376	290.268	175.017	180.875	281.016	43.598	44.109	44.645	EEE	N./A.	N./A.
ARG	1gte	A	1015	!	-178.438	-97.936	-5.003	303.538	297.631	182.095	184.349	12.133	48.701	36.858	CTT	N./A.	N./A.
ARG	1gtk	A	7	!	-177.287	-102.442	120.921	304.670	169.141	288.550	164.159	64.409	72.544	72.939	EEE	N./A.	N./A.
ARG	1gtk	A	11	!	167.491	-67.828	173.955	285.091	176.998	52.039	252.917	33.062	30.874	30.882	ECC	N./A.	N./A.
ARG	1gtk	A	74	!	173.605	-92.682	-15.931	287.909	169.993	25.846	235.885	61.290	48.107	51.937	TTT	N./A.	N./A.
ARG	1gtk	A	101	!	-177.369	-68.561	131.998	208.902	171.091	190.246	161.385	70.300	85.613	84.317	CCC	N./A.	N./A.
ARG	1gtk	A	105	!	-172.367	-79.280	155.331	294.394	174.622	296.228	172.029	80.366	81.861	83.758	CCE	N./A.	N./A.
ARG	1gtk	A	131	!	178.699	-67.526	-46.250	166.843	192.781	62.275	86.754	71.850	86.716	85.503	HHH	N./A.	N./A.
ARG	1gtk	A	132	!	179.641	-66.852	-42.269	288.099	171.187	168.880	151.989	75.134	88.333	87.374	HHH	N./A.	N./A.
ARG	1gtk	A	139	!	-174.319	-84.661	-30.569	311.828	162.352	31.902	225.286	66.927	36.676	42.837	HHT	N./A.	N./A.
ARG	1gtk	A	140	!	-173.714	-136.259	69.763	285.455	294.444	304.008	277.164	38.803	76.098	69.759	HTT	N./A.	N./A.
ARG	1gtk	A	146	!	-172.637	-118.512	139.096	187.361	160.702	295.805	171.375	17.944	37.869	31.699	EEC	N./A.	N./A.
ARG	1gtk	A	155	!	178.752	-66.596	-39.635	285.523	189.993	187.657	232.778	47.079	58.073	57.381	HHH	N./A.	N./A.
ARG	1gtk	A	176	!	-177.550	-59.409	-37.555	287.378	160.697	173.846	167.022	73.300	59.246	63.897	HHH	N./A.	N./A.
ARG	1gtk	A	182	!	179.443	-82.326	-11.143	283.836	297.106	187.406	156.063	52.577	64.886	64.207	GGT	N./A.	N./A.
ARG	1gtk	A	184	!	177.898	-74.524	-41.189	276.624	285.201	225.423	220.213	57.074	21.935	27.875	TTE	N./A.	N./A.
ARG	1gtk	A	206	!	173.122	-74.290	124.195	296.254	183.484	289.155	280.466	56.596	86.103	81.925	EET	N./A.	N./A.
ARG	1gtk	A	211	!	179.512	-68.319	-49.282	181.578	201.283	71.805	129.031	46.634	32.049	34.837	HHH	N./A.	N./A.
ARG	1gtk	A	213	!	-179.353	-64.231	-36.345	298.599	183.768	66.494	175.662	69.375	48.842	54.225	HHH	N./A.	N./A.
ARG	1gtk	A	227	!	179.971	-59.171	-50.540	277.875	225.137	257.353	191.297	73.700	72.041	74.561	HHH	N./A.	N./A.
ARG	1gtk	A	232	!	-177.630	-70.982	-36.126	283.567	265.814	303.948	171.174	84.390	54.057	62.069	HHH	N./A.	N./A.
ARG	1gtk	A	237	!	175.779	-59.804	-30.915	183.221	58.700	186.188	92.477	67.344	76.503	76.667	HHH	N./A.	N./A.
ARG	1gtk	A	260	!	171.347	-115.267	145.228	288.180	172.302	276.616	183.569	95.125	86.446	91.627	EEE	N./A.	N./A.
ARG	1gtk	A	273	!	-173.154	-127.814	153.245	286.960	175.483	167.637	99.040	54.381	79.740	76.354	EEE	N./A.	N./A.
ARG	1gtk	A	276	!	177.907	-137.947	148.105	282.813	304.739	179.236	272.198	83.577	59.078	66.207	EEE	N./A.	N./A.
ARG	1gtk	A	277	!	171.858	-136.937	132.853	205.441	173.402	293.359	241.763	41.589	48.333	47.857	EEE	N./A.	N./A.
ARG	1gtt	A	13	!	-170.837	-57.632	-31.308	264.580	148.037	201.364	338.116	43.224	50.057	49.750	BHH	N./A.	N./A.
ARG	1gtt	A	42	!	-166.218	-57.425	-23.746	63.100	181.725	178.567	167.120	95.209	95.007	95.234	CGG	N./A.	N./A.
ARG	1gtt	A	78	!	173.404	-75.067	138.170	298.683	178.787	56.472	80.036	89.641	83.000	87.011	TCG	N./A.	N./A.
ARG	1gtt	A	104	!	174.746	-90.820	151.504	286.818	318.100	185.980	181.564	86.144	67.459	74.054	CCC	N./A.	N./A.
ARG	1gtt	A	112	!	175.433	-69.273	154.235	287.994	171.969	177.763	278.215	86.144	86.593	88.575	CTT	N./A.	N./A.
ARG	1gtt	A	139	!	172.483	-101.159	134.039	287.788	152.524	119.998	169.970	18.879	33.989	29.062	TEE	N./A.	N./A.
ARG	1gtt	A	151	!	172.464	-103.187	127.228	301.463	180.159	162.217	79.652	92.848	93.155	94.742	TTT	N./A.	N./A.
ARG	1gtt	A	180	!	-179.003	-130.198	162.226	285.409	180.229	174.874	239.232	53.041	95.188	90.734	TTE	N./A.	N./A.
ARG	1gtt	A	188	!	169.658	-111.771	119.776	293.757	278.828	181.561	179.392	39.274	31.066	32.451	EEE	N./A.	N./A.
ARG	1gtt	A	190	!	-171.243	-122.947	128.096	187.185	161.847	172.315	71.648	33.256	42.241	40.390	EEE	N./A.	N./A.
ARG	1gtt	A	266	!	169.499	-89.932	123.863	180.291	195.982	178.428	94.037	95.099	95.079	95.245	ECT	N./A.	N./A.
ARG	1gtt	A	288	!	173.999	-143.072	130.824	190.790	73.641	164.271	80.649	80.854	61.932	67.931	BTT	N./A.	N./A.
ARG	1gtt	A	311	!	-167.198	-67.190	-29.054	180.372	184.599	70.988	160.077	91.761	61.733	71.318	EGG	N./A.	N./A.
ARG	1gtt	A	319	!	-173.101	-85.843	133.296	181.952	187.640	180.173	101.576	95.013	87.034	91.567	TTT	N./A.	N./A.
ARG	1gtt	A	323	!	-179.773	-67.761	-16.909	196.580	161.952	82.369	102.457	95.522	93.413	95.229	GGG	N./A.	N./A.
ARG	1gtt	A	327	!	-179.056	-73.192	145.399	309.794	186.035	61.591	82.839	97.442	96.141	96.731	TTT	N./A.	N./A.
ARG	1gtt	A	352	!	170.198	-134.329	151.523	310.273	183.426	167.272	105.992	40.047	56.369	54.296	EEE	N./A.	N./A.
ARG	1gtt	A	360	!	-179.685	-114.666	-25.815	290.277	199.935	196.119	161.707	85.000	76.127	80.714	EEE	N./A.	N./A.
ARG	1gtt	A	417	!	178.821	-124.886	128.248	177.759	170.461	186.226	281.639	57.660	75.520	73.784	EEE	N./A.	N./A.
ARG	1gtt	A	421	!	178.064	-123.952	124.096	295.726	169.449	287.453	109.109	74.900	58.827	63.862	EEE	N./A.	N./A.
ARG	1gtv	A	25	!	179.946	-67.031	-31.239	287.014	171.522	178.933	145.531	12.028	37.415	28.250	HHH	N./A.	N./A.
ARG	1gtv	A	38	!	179.451	-87.340	67.040	297.193	181.706	308.123	161.106	37.094	56.173	53.345	TBT	N./A.	N./A.
ARG	1gtv	A	74	!	179.392	-66.054	-33.125	275.433	186.650	287.286	282.861	45.347	86.275	79.549	HHH	N./A.	N./A.
ARG	1gtv	A	95	!	-177.200	81.271	144.140	281.524	197.576	183.248	291.460	85.948	94.631	94.048	ETT	N./A.	N./A.
ARG	1gtv	A	107	!	179.567	-64.952	-29.812	289.851	190.363	58.785	187.061	87.516	95.477	95.278	HHH	N./A.	N./A.
ARG	1gtv	A	122	!	-179.813	-63.311	-43.138	300.832	200.485	304.587	280.223	36.838	59.050	55.680	HHH	N./A.	N./A.
ARG	1gtv	A	127	!	-178.189	-71.789	-50.277	187.086	171.321	181.748	170.179	35.897	65.994	61.000	TTT	N./A.	N./A.
ARG	1gtv	A	151	!	179.450	-67.255	-42.559	290.590	185.712	182.808	194.028	32.558	41.092	39.257	HHH	N./A.	N./A.
ARG	1gtv	A	162	!	-179.598	-66.296	151.322	286.673	181.780	296.886	159.780	67.656	94.465	91.071	TCT	N./A.	N./A.
ARG	1gtv	A	167	!	179.876	-79.814	-12.009	298.988	170.112	183.050	294.081	33.760	73.462	66.276	TTB	N./A.	N./A.
ARG	1gtv	A	174	!	-179.619	-63.588	-34.582	294.080	195.391	303.767	280.980	83.496	81.389	84.193	HHH	N./A.	N./A.
ARG	1gtv	A	190	!	-178.869	-71.245	140.092	191.160	174.423	183.795	180.116	86.307	24.946	35.980	TCE	N./A.	N./A.
ARG	1gu2	A	81	!	179.033	-61.103	125.085	295.170	299.753	186.461	190.653	61.183	88.554	84.876	TTT	N./A.	N./A.
ARG	1gu7	A	133	!	179.988	-164.291	167.627	52.210	178.187	164.061	141.416	44.907	73.580	69.414	CBC	N./A.	N./A.
ARG	1gu7	A	222	!	176.160	-70.115	148.686	285.475	179.321	286.490	191.088	95.211	24.570	39.628	ECC	N./A.	N./A.
ARG	1gu7	A	224	!	-178.358	-158.850	163.814	50.898	247.447	289.645	154.311	65.990	78.902	78.299	CTT	N./A.	N./A.
ARG	1gu7	A	285	!	-179.826	-63.145	-23.102	284.649	187.877	181.419	289.400	88.268	67.320	74.628	HHH	N./A.	N./A.
ARG	1gud	A	79	!	178.721	-65.477	-41.833	187.337	172.528	165.676	280.701	65.938	57.765	61.034	HHH	N./A.	N./A.
ARG	1gud	A	151	!	176.835	-59.704	-41.267	288.403	171.118	199.491	168.262	80.894	70.917	75.451	HHH	N./A.	N./A.
ARG	1gud	A	152	!	178.757	-64.273	-47.449	184.810	193.976	56.795	73.242	81.138	62.983	68.897	HHH	N./A.	N./A.
ARG	1gud	A	177	!	-174.729	-65.675	-42.651	183.822	166.729	181.570	167.440	58.989	69.972	69.828	THH	N./A.	N./A.
ARG	1gud	A	190	!	-178.340	-75.122	-36.341	185.427	191.479	194.049	179.125	76.696	88.015	87.458	HHT	N./A.	N./A.
ARG	1gud	A	233	!	174.611	-58.629	-42.164	288.173	173.766	171.913	265.174	29.828	68.232	61.000	HHH	N./A.	N./A.
ARG	1guu	A	42	!	-179.641	-71.545	155.149	68.094	198.073	184.517	75.119	45.297	42.874	43.972	CCC	N./A.	N./A.
ARG	1guu	A	73	!	178.193	-117.684	134.152	301.049	303.065	185.307	183.034	71.150	77.023	77.951	TTC	N./A.	N./A.
ARG	1guu	A	81	!	179.886	-65.436	-40.331	183.696	61.862	184.580	173.984	76.071	80.444	81.677	HHH	N./A.	N./A.
ARG	1gv9	A	52	!	179.654	-119.499	129.383	309.190	202.287	305.471	165.067	11.853	50.971	38.412	EEE	N./A.	N./A.
ARG	1gv9	A	53	!	172.374	-112.571	123.070	183.277	175.141	77.297	170.527	41.729	75.462	70.034	EEE	N./A.	N./A.
ARG	1gv9	A	89	!	174.703	-86.978	97.160	179.405	150.830	286.680	182.206	92.804	96.576	96.116	EEE	N./A.	N./A.
ARG	1gv9	A	98	!	172.992	-148.264	135.008	293.633	178.483	176.603	179.654	95.200	74.260	84.193	EEE	N./A.	N./A.
ARG	1gv9	A	119	!	174.245	-138.590	145.151	299.192	194.463	233.750	240.899	87.059	36.903	47.643	EEE	N./A.	N./A.
ARG	1gv9	A	203	!	-178.756	-90.843	144.054	292.145	179.432	71.025	254.779	32.403	70.000	63.241	TBT	N./A.	N./A.
ARG	1gv9	A	210	!	-178.329	-130.821	126.328	301.041	171.562	191.147	270.396	51.804	49.153	50.880	EEE	N./A.	N./A.
ARG	1gvd	A	102	A	178.847	-64.577	-39.524	295.281	171.669	62.510	71.405	82.724	22.473	32.810	HHH	N./A.	N./A.
ARG	1gvd	A	114	A	-178.637	-102.485	52.835	297.459	183.380	171.783	83.277	57.021	69.613	69.103	TTH	N./A.	N./A.
ARG	1gvd	A	125	!	179.544	-125.253	147.704	298.073	296.608	178.110	186.975	33.760	78.786	70.338	TTC	N./A.	N./A.
ARG	1gvd	A	131	!	179.527	-59.516	-47.450	179.812	190.866	72.929	203.251	80.813	78.353	81.273	HHH	N./A.	N./A.
ARG	1gvd	A	133	!	179.435	-63.587	-40.242	187.480	63.733	178.311	173.542	91.000	86.446	90.000	HHH	N./A.	N./A.
ARG	1gvj	A	309	!	-179.625	-65.003	-40.862	186.112	200.944	71.069	249.531	88.758	20.161	32.092	HHH	N./A.	N./A.
ARG	1gvj	A	311	!	179.188	-68.870	-38.771	288.446	175.138	64.278	81.393	87.941	88.382	90.337	HHH	N./A.	N./A.
ARG	1gvj	A	373	!	-179.738	-61.806	-44.502	186.556	183.350	74.614	71.853	51.186	57.374	57.721	HHH	N./A.	N./A.
ARG	1gvj	A	374	!	-179.675	-66.687	-37.256	300.867	221.202	176.943	185.362	59.043	48.192	51.549	HHH	N./A.	N./A.
ARG	1gvj	A	378	!	-179.292	-63.370	-36.713	183.784	62.907	64.874	79.781	24.035	56.034	49.036	HHH	N./A.	N./A.
ARG	1gvj	A	394	!	179.964	-67.587	-27.579	289.587	190.547	281.992	276.519	8.768	37.159	25.594	HHH	N./A.	N./A.
ARG	1gvj	A	413	!	-178.524	-151.739	131.980	184.168	193.192	295.545	273.348	95.700	84.444	92.540	EEE	N./A.	N./A.
ARG	1gvp	A	16	!	173.185	-101.354	143.685	287.328	191.220	175.055	227.318	31.279	49.831	46.321	EEE	N./A.	N./A.
ARG	1gvp	A	80	!	174.980	-145.074	133.719	256.261	130.941	87.706	152.194	78.795	34.372	43.156	TTT	N./A.	N./A.
ARG	1gvp	A	82	!	179.725	-104.096	123.300	294.812	173.279	175.742	112.240	83.496	83.667	85.782	TCE	N./A.	N./A.
ARG	1gwe	A	15	!	161.540	-78.674	-175.890	296.977	200.243	310.256	278.845	62.097	65.414	66.655	BTT	N./A.	N./A.
ARG	1gwe	A	25	!	-168.997	-132.917	-14.658	304.066	190.636	69.004	214.681	54.485	95.148	90.675	TTT	N./A.	N./A.
ARG	1gwe	A	52	!	-178.851	-123.622	15.483	292.313	165.233	179.674	72.751	56.596	93.616	88.603	HCC	N./A.	N./A.
ARG	1gwe	A	58	!	174.293	-59.192	145.526	292.878	160.379	173.805	70.770	50.773	93.524	87.374	CTT	N./A.	N./A.
ARG	1gwe	A	59	!	168.103	-125.844	116.014	174.839	180.720	290.418	263.424	54.072	94.613	89.050	TTT	N./A.	N./A.
ARG	1gwe	A	97	!	170.223	-108.005	128.853	182.658	173.698	179.265	276.434	50.876	93.044	86.927	EEE	N./A.	N./A.
ARG	1gwe	A	112	!	172.121	-67.941	130.819	180.125	170.382	291.569	271.010	54.381	93.838	88.380	TCC	N./A.	N./A.
ARG	1gwe	A	115	!	168.311	-113.500	138.636	270.453	57.205	182.844	182.727	50.979	92.620	86.536	CCE	N./A.	N./A.
ARG	1gwe	A	120	!	173.166	-102.638	136.493	169.037	162.400	291.957	153.149	55.160	92.565	87.318	EEE	N./A.	N./A.
ARG	1gwe	A	141	!	178.582	-121.361	2.711	66.526	182.474	68.807	108.300	53.660	94.815	89.162	CCC	N./A.	N./A.
ARG	1gwe	A	151	!	175.419	-58.969	-39.272	292.692	191.322	301.505	257.524	51.031	92.491	86.425	HHH	N./A.	N./A.
ARG	1gwe	A	155	!	-161.303	-116.661	151.129	296.887	168.770	183.466	285.113	53.041	95.084	90.020	CBT	N./A.	N./A.
ARG	1gwe	A	162	!	165.371	-66.042	152.533	301.146	187.375	69.794	209.313	62.581	95.009	90.813	CBB	N./A.	N./A.
ARG	1gwe	A	188	!	-169.130	-76.794	-1.100	292.589	181.904	181.182	190.747	53.041	92.085	86.453	GGG	N./A.	N./A.
ARG	1gwe	A	192	!	176.162	-66.865	-45.876	178.934	166.214	65.037	184.182	54.227	73.609	71.588	BTT	N./A.	N./A.
ARG	1gwe	A	195	!	178.084	-67.119	-21.285	299.213	180.001	296.771	104.429	60.860	81.611	79.340	TTT	N./A.	N./A.
ARG	1gwe	A	247	!	176.079	-58.062	-47.543	178.131	179.993	294.865	190.121	61.613	92.731	88.687	HHH	N./A.	N./A.
ARG	1gwe	A	278	!	-174.426	-69.334	-19.775	64.565	199.238	182.204	83.991	37.906	49.463	47.893	TTT	N./A.	N./A.
ARG	1gwe	A	305	!	-173.266	-152.039	123.958	176.279	169.485	57.285	96.468	55.160	29.753	34.412	EEC	N./A.	N./A.
ARG	1gwe	A	334	!	-175.878	-55.323	-38.031	294.169	183.623	191.309	170.468	53.196	94.926	89.190	CHH	N./A.	N./A.
ARG	1gwe	A	339	!	176.513	-58.859	-31.722	294.738	179.096	74.074	204.855	55.213	95.038	90.020	HHH	N./A.	N./A.
ARG	1gwe	A	350	!	-172.775	-64.290	-47.600	182.068	170.365	68.717	82.135	62.258	92.380	88.464	HHH	N./A.	N./A.
ARG	1gwe	A	384	!	176.671	-57.272	145.201	261.617	179.823	57.125	206.556	46.040	34.180	36.588	TTC	N./A.	N./A.
ARG	1gwe	A	415	!	168.433	-127.178	100.986	296.611	181.614	180.505	275.016	66.615	92.897	89.777	CCC	N./A.	N./A.
ARG	1gwe	A	421	!	165.571	-73.882	171.741	306.795	296.232	180.096	83.609	40.093	88.799	80.404	CTT	N./A.	N./A.
ARG	1gwe	A	435	!	-170.396	-81.263	-40.109	288.592	183.364	287.709	270.496	47.327	93.007	86.145	HHH	N./A.	N./A.
ARG	1gwe	A	443	!	174.548	-63.689	-42.920	277.846	184.505	286.217	282.445	54.175	63.835	63.690	HHH	N./A.	N./A.
ARG	1gwe	A	458	!	-175.576	-59.680	143.008	198.488	174.588	67.099	185.643	61.613	82.556	80.248	TCH	N./A.	N./A.
ARG	1gwe	A	479	!	177.593	-61.789	-43.842	290.893	174.703	66.391	183.407	43.692	35.142	36.959	HHH	N./A.	N./A.
ARG	1gwe	A	502	!	179.976	-133.083	170.773	293.207	185.228	180.919	80.469	42.897	55.000	53.838	TTC	N./A.	N./A.
ARG	1gwm	A	4	!	179.280	-73.719	155.804	291.044	169.637	56.608	185.646	55.160	64.176	64.172	CCC	N./A.	N./A.
ARG	1gwm	A	53	!	177.538	-71.572	116.984	184.766	175.718	169.769	124.101	30.620	29.258	28.906	EET	N./A.	N./A.
ARG	1gwm	A	59	!	173.880	-134.317	126.315	296.693	170.367	200.182	261.173	69.063	35.710	42.376	EEC	N./A.	N./A.
ARG	1gwm	A	64	!	-178.945	-123.463	136.678	171.275	259.407	186.802	271.108	95.406	93.339	95.185	EEE	N./A.	N./A.
ARG	1gwm	A	112	!	174.901	-126.289	137.159	293.772	174.341	63.140	182.959	95.209	88.309	92.956	CEE	N./A.	N./A.
ARG	1gwu	A	19	!	179.513	-58.344	-48.971	176.957	174.365	174.895	278.156	24.766	36.193	32.974	HHH	N./A.	N./A.
ARG	1gwu	A	31	!	-177.316	-89.871	-8.440	190.404	180.475	171.231	192.959	47.327	80.444	75.243	CHH	N./A.	N./A.
ARG	1gwu	A	38	!	-178.429	-65.417	-35.198	186.326	177.475	185.234	227.755	86.013	72.870	78.507	HHH	N./A.	N./A.
ARG	1gwu	A	62	!	176.088	-79.880	150.139	294.915	304.646	84.548	77.624	82.236	89.289	89.665	BCC	N./A.	N./A.
ARG	1gwu	A	75	!	-178.503	-154.661	173.349	63.891	191.184	300.794	280.579	49.901	78.526	74.358	TCC	N./A.	N./A.
ARG	1gwu	A	82	!	-176.771	-68.392	-45.446	184.185	184.326	306.276	145.130	16.355	40.833	33.268	HHH	N./A.	N./A.
ARG	1gwu	A	118	!	179.597	-99.382	117.327	301.855	197.178	77.283	205.160	31.667	29.231	29.156	CCC	N./A.	N./A.
ARG	1gwu	A	123	!	177.741	-70.639	154.688	300.573	171.414	191.755	76.096	63.602	87.966	84.876	CCB	N./A.	N./A.
ARG	1gwu	A	124	!	175.555	-123.547	172.326	297.281	168.277	58.326	84.016	63.710	74.675	74.426	CBB	N./A.	N./A.
ARG	1gwu	A	153	!	179.636	-63.906	-37.178	294.200	161.565	187.427	184.050	65.833	80.250	79.340	HHH	N./A.	N./A.
ARG	1gwu	A	159	!	-168.071	-89.280	136.832	308.322	174.810	182.683	184.542	82.236	72.101	76.771	CCH	N./A.	N./A.
ARG	1gwu	A	178	!	-179.370	-45.175	-39.646	182.211	192.927	316.435	277.139	61.882	23.333	29.875	GGG	N./A.	N./A.
ARG	1gwu	A	183	!	177.944	-59.867	-35.590	295.242	188.878	84.224	205.648	51.856	91.125	85.279	HHH	N./A.	N./A.
ARG	1gwu	A	206	!	178.931	-64.006	-28.598	284.412	175.137	161.110	172.169	56.649	71.716	70.676	HHH	N./A.	N./A.
ARG	1gwu	A	224	!	-179.051	-83.981	-60.809	282.040	180.375	155.640	85.764	39.615	76.040	69.931	TTT	N./A.	N./A.
ARG	1gwu	A	283	!	175.784	-68.174	-43.671	282.323	167.349	48.246	68.171	60.860	60.625	62.448	HHH	N./A.	N./A.
ARG	1gwu	A	298	!	-178.168	-67.078	137.200	208.225	180.552	286.143	157.989	25.310	64.886	56.735	CTT	N./A.	N./A.
ARG	1gwu	A	302	!	-178.241	-83.893	-14.648	293.909	171.915	180.989	266.844	60.914	77.428	75.972	TTB	N./A.	N./A.
ARG	1gwy	A	29	!	179.294	-134.551	116.499	290.380	288.803	181.443	292.467	89.248	47.627	57.959	TTE	N./A.	N./A.
ARG	1gwy	A	74	!	-179.883	-157.258	163.246	60.679	175.873	174.619	76.847	86.732	76.994	81.863	EEC	N./A.	N./A.
ARG	1gwy	A	125	!	-179.940	-77.518	155.449	60.011	178.793	290.678	91.016	30.039	29.780	29.188	CCC	N./A.	N./A.
ARG	1gwy	A	141	!	178.796	-98.901	150.878	178.984	167.901	59.743	92.254	91.870	72.012	80.093	EEC	N./A.	N./A.
ARG	1gx4	A	94	!	-177.795	-135.630	69.438	292.749	292.879	303.088	270.846	25.483	75.434	64.931	GTT	N./A.	N./A.
ARG	1gx4	A	115	!	-171.623	-68.503	-33.303	196.097	177.454	282.916	125.411	13.916	78.121	61.000	CHH	N./A.	N./A.
ARG	1gx4	A	182	!	168.655	-109.036	144.491	286.654	80.683	254.581	280.782	70.500	83.556	82.795	TEE	N./A.	N./A.
ARG	1gx4	A	194	!	179.604	-100.633	136.412	293.816	176.051	63.060	244.380	34.070	62.017	57.313	CCH	N./A.	N./A.
ARG	1gx4	A	202	!	173.810	-51.866	-36.990	293.778	183.601	293.414	168.355	60.591	81.972	79.583	HHH	N./A.	N./A.
ARG	1gx4	A	262	!	-171.749	-111.921	5.191	299.498	299.829	190.062	172.431	27.138	82.500	70.946	CCT	N./A.	N./A.
ARG	1gx4	A	263	!	176.231	-92.009	124.035	292.342	169.900	296.858	170.097	34.419	69.779	63.690	CTT	N./A.	N./A.
ARG	1gx4	A	365	!	176.709	-110.045	146.226	292.556	179.787	177.063	176.489	11.556	82.861	62.724	HCC	N./A.	N./A.
ARG	1gxm	A	346	!	179.975	-55.080	-30.727	292.605	167.496	70.273	178.239	13.024	53.229	40.993	HHT	N./A.	N./A.
ARG	1gxm	A	413	!	170.425	-52.698	-45.961	174.668	182.959	186.406	274.631	13.531	42.615	33.072	HHH	N./A.	N./A.
ARG	1gxm	A	417	!	176.411	-60.623	-40.798	292.554	172.715	56.569	78.358	35.214	46.384	44.504	HHH	N./A.	N./A.
ARG	1gxm	A	468	!	175.804	-85.721	145.402	298.109	196.466	190.385	101.517	20.614	46.667	39.831	CTT	N./A.	N./A.
ARG	1gxm	A	481	!	179.340	-60.271	-34.146	286.276	185.363	281.491	274.428	20.175	39.943	34.314	HHH	N./A.	N./A.
ARG	1gxm	A	483	!	179.377	-63.429	-40.699	188.659	173.916	176.857	223.193	33.837	39.205	38.041	HHH	N./A.	N./A.
ARG	1gxm	A	524	!	174.568	-68.924	173.286	294.880	172.864	290.213	187.423	78.482	59.246	65.103	CTT	N./A.	N./A.
ARG	1gxm	A	557	!	179.765	-59.448	-37.862	285.704	179.282	175.844	278.375	64.839	51.343	55.442	HHH	N./A.	N./A.
ARG	1gxm	A	588	!	172.194	-153.669	109.227	181.395	174.267	171.867	160.969	28.586	44.052	40.532	EEE	N./A.	N./A.
ARG	1gxm	A	596	!	172.239	-69.449	-34.683	189.753	156.626	184.689	170.698	95.079	69.006	79.583	ETE	N./A.	N./A.
ARG	1gxm	A	604	!	176.323	-85.605	131.882	194.468	166.662	177.571	196.422	75.982	47.175	54.120	TCB	N./A.	N./A.
ARG	1gxm	A	610	!	-174.769	-66.774	-19.065	290.512	205.252	181.863	262.827	48.168	38.097	40.390	TTT	N./A.	N./A.
ARG	1gxm	A	625	!	179.928	-76.241	-30.854	281.313	291.991	79.210	195.101	81.911	70.444	75.382	HHH	N./A.	N./A.
ARG	1gxm	A	626	!	-179.536	-70.854	-35.298	186.292	169.856	50.974	254.906	42.664	67.597	64.103	HHH	N./A.	N./A.
ARG	1gxy	A	88	!	-179.608	-65.046	-48.178	174.352	201.320	59.529	71.270	78.214	48.729	56.020	HHH	N./A.	N./A.
ARG	1gxy	A	91	!	179.979	-55.583	-42.848	168.512	193.400	317.915	137.555	19.252	48.277	40.532	HHH	N./A.	N./A.
ARG	1gxy	A	111	!	-179.078	-63.683	-37.601	194.388	57.688	188.831	151.547	73.850	43.592	50.493	HHH	N./A.	N./A.
ARG	1gxy	A	126	!	176.421	-142.742	121.061	176.617	171.738	60.672	256.612	83.821	86.103	87.598	EEE	N./A.	N./A.
ARG	1gxy	A	131	!	179.572	-81.789	127.799	169.928	66.396	54.881	69.752	57.500	54.400	56.531	CCE	N./A.	N./A.
ARG	1gxy	A	141	!	178.449	-144.813	148.221	186.406	184.790	81.644	140.341	81.911	75.058	79.063	EEC	N./A.	N./A.
ARG	1gxy	A	184	!	-177.952	-134.962	85.493	303.032	185.437	293.601	171.951	56.543	71.420	70.439	TTG	N./A.	N./A.
ARG	1gxy	A	202	!	-177.913	-142.512	132.813	180.865	171.865	63.081	81.960	95.323	62.330	75.104	EEE	N./A.	N./A.
ARG	1gxy	A	216	!	176.658	-80.876	139.758	168.223	182.560	173.700	178.371	81.829	74.556	78.646	EEC	N./A.	N./A.
ARG	1gyo	A	59	!	176.328	-121.703	14.760	292.914	163.599	81.933	194.890	82.114	75.925	79.826	CTT	N./A.	N./A.
ARG	1gyo	A	62	!	176.885	-116.314	23.784	294.856	186.168	183.312	174.742	71.550	95.371	94.563	TTT	N./A.	N./A.
ARG	1gyo	A	66	!	179.529	-94.265	4.624	291.655	183.337	185.812	197.713	90.870	49.661	60.379	TTT	N./A.	N./A.
ARG	1gyo	A	81	!	-173.736	-75.240	-33.839	192.772	163.267	182.933	268.690	92.935	87.917	91.389	HHH	N./A.	N./A.
ARG	1gyx	A	30	!	-174.060	-72.684	-31.992	296.493	183.632	296.754	96.705	60.484	92.103	87.877	HHH	N./A.	N./A.
ARG	1gz2	A	28	!	-179.712	-66.967	-31.189	287.855	179.284	179.062	292.966	81.301	17.756	27.969	HHH	N./A.	N./A.
ARG	1gz2	A	34	!	-179.389	-62.115	-25.904	292.244	187.442	181.792	197.546	88.922	95.031	95.015	HHH	N./A.	N./A.
ARG	1gz2	A	35	!	179.938	-67.595	-8.622	287.027	201.756	291.918	285.592	78.884	67.514	72.162	HHC	N./A.	N./A.
ARG	1gz2	A	46	!	-177.229	-91.933	-8.304	295.591	176.305	299.563	182.187	46.733	20.914	25.250	CCC	N./A.	N./A.
ARG	1gz2	A	52	!	179.156	-64.237	-37.946	293.133	180.469	187.363	114.478	90.000	70.621	78.056	HHH	N./A.	N./A.
ARG	1gz2	A	74	!	-179.335	-64.564	150.677	69.614	188.041	76.440	75.944	95.140	68.646	79.618	CCE	N./A.	N./A.
ARG	1gz2	A	89	!	179.228	-141.695	156.323	77.529	183.507	73.860	171.121	79.330	72.308	76.181	CEE	N./A.	N./A.
ARG	1gz2	A	97	!	179.952	-150.593	-31.303	179.616	64.041	186.734	82.279	14.685	46.215	36.588	CCC	N./A.	N./A.
ARG	1gz2	A	103	!	-176.265	-75.438	68.324	302.976	178.113	71.833	180.169	21.520	61.477	52.465	TTT	N./A.	N./A.
ARG	1gz2	A	112	!	-179.265	-114.081	14.565	308.040	185.719	315.048	298.575	55.638	22.177	27.844	CCE	N./A.	N./A.
ARG	1gz2	A	117	!	-178.224	-91.011	141.975	292.730	155.009	55.609	80.489	89.281	87.819	90.298	EET	N./A.	N./A.
ARG	1gz2	A	128	!	179.844	-134.611	160.040	306.893	293.147	299.808	180.049	63.656	77.225	76.458	EET	N./A.	N./A.
ARG	1h03	P	65	!	-178.355	-114.368	151.185	52.558	183.710	180.536	182.572	88.105	78.584	83.478	EEE	N./A.	N./A.
ARG	1h03	P	90	!	-179.629	68.780	11.765	292.644	184.249	84.466	77.363	38.590	44.167	43.475	TTE	N./A.	N./A.
ARG	1h03	P	128	!	-175.381	-107.500	139.910	194.581	177.808	284.405	163.352	31.822	40.690	38.716	EEC	N./A.	N./A.
ARG	1h05	A	15	!	-174.527	-92.205	0.792	306.403	284.616	294.452	159.053	19.346	48.559	40.816	GGT	N./A.	N./A.
ARG	1h05	A	50	!	-175.212	-136.803	147.157	296.740	282.886	187.571	269.179	43.551	40.201	41.241	EEE	N./A.	N./A.
ARG	1h05	A	87	!	172.594	-44.925	-52.688	176.806	198.443	176.837	109.424	77.589	73.639	76.806	HHH	N./A.	N./A.
ARG	1h05	A	108	!	-176.622	-119.654	-141.514	293.583	169.417	74.056	187.921	35.085	48.277	46.107	TTC	N./A.	N./A.
ARG	1h05	A	112	!	-178.595	-82.935	-5.018	294.932	182.626	194.358	279.125	48.713	68.619	66.414	GGC	N./A.	N./A.
ARG	1h05	A	138	!	-179.993	-64.468	-40.141	188.969	165.602	298.671	263.710	43.551	67.680	64.414	HHH	N./A.	N./A.
ARG	1h12	A	18	!	171.662	-71.195	149.071	294.663	174.180	62.745	180.381	37.350	65.497	61.000	CCC	N./A.	N./A.
ARG	1h12	A	76	!	-170.424	-121.332	148.579	295.795	177.325	185.695	215.861	87.255	62.528	70.270	EEH	N./A.	N./A.
ARG	1h12	A	101	!	177.902	-58.561	-42.636	196.583	186.810	307.459	103.058	91.717	90.738	92.679	HHH	N./A.	N./A.
ARG	1h12	A	159	!	-175.969	-81.403	-37.639	300.547	198.892	73.502	179.820	37.650	87.034	78.125	HHH	N./A.	N./A.
ARG	1h12	A	190	!	178.158	-80.067	148.752	285.056	176.463	169.847	280.314	74.700	73.077	75.625	ETT	N./A.	N./A.
ARG	1h12	A	233	!	174.446	-60.652	-39.978	297.630	193.858	179.335	87.223	71.100	76.243	77.326	HHH	N./A.	N./A.
ARG	1h12	A	257	!	164.765	-74.653	171.104	303.784	301.532	190.436	178.182	52.577	49.802	51.620	BTT	N./A.	N./A.
ARG	1h12	A	284	!	-171.220	-76.982	-13.351	299.679	193.280	298.491	274.080	91.935	92.288	93.849	GGH	N./A.	N./A.
ARG	1h12	A	379	!	-173.148	-73.342	-16.062	71.734	179.448	183.909	270.250	46.040	63.011	61.172	HHH	N./A.	N./A.
ARG	1h16	A	26	A	-179.481	-61.162	-40.875	185.875	262.739	182.887	177.850	77.500	50.229	57.143	HHH	N./A.	N./A.
ARG	1h16	A	107	!	-175.554	-91.155	147.879	315.040	195.554	186.061	200.960	77.500	94.668	92.639	TEE	N./A.	N./A.
ARG	1h16	A	141	!	178.588	-110.935	111.332	172.862	54.173	150.006	78.557	78.125	80.444	82.174	HCC	N./A.	N./A.
ARG	1h16	A	158	!	178.784	-65.986	-37.558	280.429	190.667	292.714	272.938	56.223	43.190	46.571	HHH	N./A.	N./A.
ARG	1h16	A	160	!	179.607	-67.055	-45.054	189.879	180.282	194.011	281.210	42.056	80.167	73.682	HHH	N./A.	N./A.
ARG	1h16	A	174	!	-177.463	-66.809	-30.923	58.387	179.852	166.690	192.410	91.587	95.686	95.509	BCC	N./A.	N./A.
ARG	1h16	A	176	!	-178.783	58.177	29.648	290.290	297.324	201.732	84.340	84.919	85.564	87.458	CCC	N./A.	N./A.
ARG	1h16	A	182	!	178.510	-62.951	-27.139	303.031	167.747	304.999	179.586	87.876	95.647	95.395	HHH	N./A.	N./A.
ARG	1h16	A	183	!	-179.852	-59.750	-33.010	290.507	177.348	179.838	209.577	87.680	95.481	95.284	HHH	N./A.	N./A.
ARG	1h16	A	218	!	178.921	-57.121	-46.907	174.869	175.876	63.718	201.085	86.928	85.515	87.989	HHH	N./A.	N./A.
ARG	1h16	A	220	!	177.796	-63.030	-40.891	276.029	171.726	71.807	83.274	84.797	91.679	91.746	HHH	N./A.	N./A.
ARG	1h16	A	228	!	178.319	-63.182	-41.054	175.380	172.592	290.224	118.408	69.583	90.646	88.156	HHH	N./A.	N./A.
ARG	1h16	A	278	!	179.893	-129.272	82.325	184.976	165.419	183.990	169.739	77.455	93.948	92.123	BCH	N./A.	N./A.
ARG	1h16	A	289	!	179.313	-59.965	-42.768	180.967	172.886	63.224	172.082	47.277	76.156	71.926	HHH	N./A.	N./A.
ARG	1h16	A	313	!	176.832	-74.644	-6.970	295.138	189.369	179.302	191.180	60.484	87.598	83.944	HHC	N./A.	N./A.
ARG	1h16	A	316	!	-179.445	-143.087	149.611	296.272	294.470	186.460	272.327	80.163	89.706	89.469	CCC	N./A.	N./A.
ARG	1h16	A	319	!	-178.570	-125.273	156.914	307.228	296.048	193.079	192.921	37.179	90.332	80.932	CCC	N./A.	N./A.
ARG	1h16	A	346	!	177.560	-74.351	153.675	293.004	185.466	290.610	163.825	53.763	86.127	81.335	TCB	N./A.	N./A.
ARG	1h16	A	355	!	-179.799	-63.835	-39.547	294.911	190.958	192.796	91.816	63.548	85.319	82.702	HHH	N./A.	N./A.
ARG	1h16	A	406	!	179.774	-59.564	-47.156	153.430	173.154	39.384	71.216	53.196	81.083	77.153	HHH	N./A.	N./A.
ARG	1h16	A	435	!	-178.961	-152.108	155.263	53.203	282.411	315.272	178.479	72.750	83.472	83.199	CEE	N./A.	N./A.
ARG	1h16	A	516	!	179.453	-59.724	-45.607	188.728	191.482	75.563	184.735	73.000	69.171	72.162	TTT	N./A.	N./A.
ARG	1h16	A	520	!	179.438	-121.200	135.291	294.662	165.097	167.103	81.242	81.179	92.786	91.905	EEE	N./A.	N./A.
ARG	1h16	A	572	!	-179.037	-56.617	-39.360	287.240	178.625	298.600	163.478	18.248	39.148	32.843	HHH	N./A.	N./A.
ARG	1h16	A	595	!	178.549	60.095	19.897	220.899	156.048	166.856	166.926	47.178	85.049	78.924	GGG	N./A.	N./A.
ARG	1h16	A	623	!	179.125	-61.482	137.756	172.754	192.878	141.538	282.698	20.234	66.160	55.680	TCT	N./A.	N./A.
ARG	1h16	A	624	!	-178.291	-84.720	150.863	306.567	308.388	303.831	165.013	14.895	43.075	34.281	CTT	N./A.	N./A.
ARG	1h16	A	639	!	-178.982	-80.926	-24.260	295.604	187.010	187.363	164.033	39.744	66.298	62.310	TTT	N./A.	N./A.
ARG	1h16	A	681	!	179.630	-63.058	-42.487	287.354	172.961	182.602	129.314	28.862	39.261	36.689	HHH	N./A.	N./A.
ARG	1h16	A	731	!	179.138	-82.837	136.130	304.673	295.503	305.442	177.498	60.000	79.827	77.708	EET	N./A.	N./A.
ARG	1h16	A	738	!	171.387	-75.292	132.731	285.475	189.175	182.486	83.187	69.896	75.000	76.042	EEG	N./A.	N./A.
ARG	1h16	A	753	!	177.733	-75.353	173.719	293.243	173.547	177.834	192.269	28.931	69.006	61.310	HCC	N./A.	N./A.
ARG	1h1n	A	49	!	-177.549	-96.731	123.961	179.579	166.213	175.011	260.836	87.026	96.132	95.688	EEE	N./A.	N./A.
ARG	1h1n	A	56	!	175.464	-80.646	-32.752	292.273	180.603	175.176	146.157	81.626	78.757	81.770	HHH	N./A.	N./A.
ARG	1h1n	A	97	!	-170.305	-132.371	149.385	290.185	155.046	171.507	76.716	82.561	92.325	91.825	TEE	N./A.	N./A.
ARG	1h1n	A	154	!	-176.165	-67.044	-32.739	301.170	305.887	185.108	207.968	93.826	95.166	95.236	HHH	N./A.	N./A.
ARG	1h1n	A	221	!	-173.129	-75.060	-15.738	281.210	183.664	176.889	176.214	45.099	76.040	71.351	HHH	N./A.	N./A.
ARG	1h1n	A	230	!	-178.328	-66.499	-46.167	182.010	169.888	307.014	114.169	21.579	36.193	31.863	HHH	N./A.	N./A.
ARG	1h2b	A	116	!	-179.813	-70.553	-14.912	282.862	306.360	279.619	268.334	9.105	68.453	49.786	HHH	N./A.	N./A.
ARG	1h2b	A	142	!	171.067	-93.499	143.970	63.761	181.775	199.847	176.920	14.545	51.086	40.355	EEE	N./A.	N./A.
ARG	1h2b	A	146	!	179.791	-67.552	-13.530	303.087	194.418	66.080	259.510	48.267	31.230	34.412	GGG	N./A.	N./A.
ARG	1h2b	A	175	!	176.037	-60.274	-38.745	181.135	178.645	182.097	92.181	86.863	90.959	91.667	HHH	N./A.	N./A.
ARG	1h2b	A	182	!	-177.266	-52.139	-27.687	292.904	155.947	48.686	203.805	17.897	33.333	28.125	HHC	N./A.	N./A.
ARG	1h2b	A	229	!	179.780	-61.000	-31.150	293.584	195.416	299.475	276.573	39.145	57.905	55.374	HHH	N./A.	N./A.
ARG	1h2b	A	239	!	170.965	-76.404	-14.238	294.636	168.036	289.460	188.496	36.709	71.864	65.931	TTT	N./A.	N./A.
ARG	1h2b	A	277	!	-177.124	-67.437	137.174	294.964	191.170	75.969	73.622	54.639	59.944	60.586	EEE	N./A.	N./A.
ARG	1h2b	A	280	!	-178.550	-127.390	130.269	305.802	169.832	50.283	214.468	88.268	90.627	91.706	EEE	N./A.	N./A.
ARG	1h2b	A	296	!	176.533	-76.597	-36.764	294.239	196.157	53.718	129.756	80.488	32.896	42.128	HHH	N./A.	N./A.
ARG	1h2b	A	345	!	178.383	-63.815	-41.234	285.063	172.351	51.047	223.560	33.256	73.047	65.793	HHH	N./A.	N./A.
ARG	1h2b	A	354	!	-171.981	-124.926	126.709	195.736	50.304	141.472	204.205	60.376	82.500	79.965	TEE	N./A.	N./A.
ARG	1h2c	A	134	!	173.847	-115.725	128.956	183.727	180.230	304.403	282.280	67.865	81.611	80.839	EEE	N./A.	N./A.
ARG	1h2c	A	137	!	177.509	-88.818	119.367	180.145	174.165	176.687	274.834	64.677	95.130	91.925	EEE	N./A.	N./A.
ARG	1h2c	A	148	!	-177.370	-54.238	-42.294	183.596	169.989	192.449	84.002	81.260	17.317	27.531	CHH	N./A.	N./A.
ARG	1h2c	A	151	!	-177.422	-68.493	-47.683	189.599	172.184	71.441	259.939	57.394	66.851	66.862	HHH	N./A.	N./A.
ARG	1h2e	A	9	!	178.879	-109.690	149.533	183.627	183.480	174.330	196.573	79.688	60.483	66.448	EEC	N./A.	N./A.
ARG	1h2e	A	20	!	178.513	-103.792	130.904	270.147	181.503	213.324	288.713	28.207	42.816	39.392	CEE	N./A.	N./A.
ARG	1h2e	A	43	!	179.534	-62.679	-31.850	172.240	176.283	181.172	169.122	30.969	50.057	46.429	HHH	N./A.	N./A.
ARG	1h2e	A	59	!	-179.162	-60.939	-33.976	60.381	189.600	176.887	286.323	81.748	85.196	86.453	HHH	N./A.	N./A.
ARG	1h2e	A	68	!	179.777	-63.609	-42.482	181.634	167.703	60.288	178.054	84.959	95.015	94.206	HHT	N./A.	N./A.
ARG	1h2e	A	71	!	179.336	-65.467	153.592	291.639	169.992	62.657	178.087	72.450	68.978	71.892	TTT	N./A.	N./A.
ARG	1h2e	A	80	!	-179.447	-68.209	-10.141	294.599	172.835	299.065	180.313	75.759	81.444	82.360	GGG	N./A.	N./A.
ARG	1h2e	A	82	!	178.681	-64.993	155.845	290.626	171.827	295.417	185.099	91.739	86.789	90.417	GCC	N./A.	N./A.
ARG	1h2e	A	98	!	179.180	-59.881	-26.692	260.997	185.149	284.912	259.400	13.934	40.345	31.601	HHH	N./A.	N./A.
ARG	1h2e	A	129	!	179.720	-71.848	-36.499	63.409	176.200	171.383	75.584	95.129	95.556	95.571	HHH	N./A.	N./A.
ARG	1h2e	A	140	!	179.092	-94.252	-3.993	294.591	161.430	54.643	69.119	57.021	22.231	28.094	HHT	N./A.	N./A.
ARG	1h32	A	17	!	173.977	-136.164	134.312	298.563	173.170	91.636	78.248	84.593	32.842	43.050	TEE	N./A.	N./A.
ARG	1h32	A	27	!	-163.292	-110.165	-24.860	306.899	306.321	175.662	83.686	15.701	62.216	50.106	TTT	N./A.	N./A.
ARG	1h32	A	32	!	-167.798	-140.246	140.795	289.875	170.337	56.043	183.571	95.922	90.185	95.139	EEC	N./A.	N./A.
ARG	1h32	A	38	!	-176.382	-92.568	157.168	305.680	286.372	70.165	84.609	85.882	96.238	95.732	GCC	N./A.	N./A.
ARG	1h32	A	62	!	175.028	-59.493	-37.224	202.984	162.821	261.324	287.133	47.030	68.674	66.069	HHH	N./A.	N./A.
ARG	1h32	A	67	!	-172.173	-98.316	121.751	178.607	173.835	70.921	179.874	35.043	25.330	26.750	HCC	N./A.	N./A.
ARG	1h32	A	91	!	-178.565	-55.767	-31.403	178.194	57.603	152.621	190.352	52.320	46.356	48.536	GGG	N./A.	N./A.
ARG	1h32	A	105	!	179.775	-120.896	157.405	294.072	299.472	199.115	200.042	78.661	45.141	52.923	EEC	N./A.	N./A.
ARG	1h32	A	115	!	179.158	-55.716	-45.030	290.176	193.777	61.543	72.980	22.368	70.769	60.172	HHH	N./A.	N./A.
ARG	1h32	A	118	!	-175.968	-117.407	-24.180	296.195	178.653	168.262	109.365	24.883	36.165	33.007	HHH	N./A.	N./A.
ARG	1h32	A	143	!	-179.218	-57.845	137.653	285.960	179.688	295.218	174.388	67.187	96.106	95.364	TTT	N./A.	N./A.
ARG	1h32	A	163	!	175.798	-59.468	-43.614	183.005	179.933	61.405	184.178	70.750	44.138	50.317	HHH	N./A.	N./A.
ARG	1h32	A	169	!	171.494	-69.566	131.238	294.396	178.273	182.783	257.307	51.753	64.943	64.069	CCB	N./A.	N./A.
ARG	1h32	A	190	!	-168.997	51.070	-127.812	211.025	66.335	197.766	261.558	68.854	54.286	58.707	ETT	N./A.	N./A.
ARG	1h32	A	206	!	-176.233	-97.688	127.925	292.657	191.764	58.649	195.491	90.826	78.671	84.472	EET	N./A.	N./A.
ARG	1h32	A	211	!	173.738	-147.012	168.595	65.650	180.985	177.149	81.848	94.087	79.682	86.536	TEE	N./A.	N./A.
ARG	1h32	A	218	!	175.043	-56.855	-50.136	204.727	72.165	164.933	95.463	95.006	86.544	91.270	HHH	N./A.	N./A.
ARG	1h32	A	220	!	179.361	-58.932	-46.439	172.831	181.438	65.033	170.209	95.292	24.167	39.595	HHH	N./A.	N./A.
ARG	1h32	A	224	!	173.315	-51.372	-43.660	168.637	196.443	71.329	195.596	90.870	90.996	92.599	HHH	N./A.	N./A.
ARG	1h32	A	227	!	-165.525	59.352	56.273	294.585	180.955	65.211	129.574	66.979	66.796	68.862	TTB	N./A.	N./A.
ARG	1h32	A	248	!	174.494	-70.233	-12.664	296.672	177.184	70.156	86.242	95.421	95.880	95.882	HHT	N./A.	N./A.
ARG	1h32	A	260	!	-179.926	-135.537	167.129	297.058	282.818	180.104	273.555	95.325	96.485	96.241	ECC	N./A.	N./A.
ARG	1h32	B	77	!	177.666	-64.960	-36.542	179.856	179.953	292.534	103.242	14.441	34.290	27.344	HHH	N./A.	N./A.
ARG	1h32	B	103	!	177.266	59.215	49.246	299.979	180.247	69.635	81.980	32.984	79.566	70.676	TTB	N./A.	N./A.
ARG	1h4a	X	14	!	176.964	-55.816	138.939	177.485	164.267	174.439	250.641	15.467	60.341	48.464	EEE	N./A.	N./A.
ARG	1h4a	X	31	!	179.072	-166.112	167.820	57.215	177.324	181.555	280.631	26.138	34.098	31.667	CCC	N./A.	N./A.
ARG	1h4a	X	59	!	-178.801	-56.438	137.471	202.281	176.805	294.229	216.603	23.509	61.136	53.028	CCE	N./A.	N./A.
ARG	1h4a	X	76	!	-171.731	-121.530	-6.388	295.564	182.620	186.394	100.638	51.289	33.634	37.162	CCE	N./A.	N./A.
ARG	1h4a	X	79	!	175.396	-111.701	135.529	281.060	184.199	191.201	286.156	55.532	38.580	42.340	EEE	N./A.	N./A.
ARG	1h4a	X	89	!	177.438	-158.937	133.121	185.579	178.323	297.404	279.816	80.772	68.425	73.378	CEE	N./A.	N./A.
ARG	1h4a	X	91	!	174.655	-111.366	124.016	295.364	176.879	173.450	155.487	92.696	73.491	81.522	EEE	N./A.	N./A.
ARG	1h4a	X	140	!	-179.616	-131.438	172.078	296.303	170.311	301.765	137.260	48.861	50.743	51.620	TEE	N./A.	N./A.
ARG	1h4a	X	152	!	-175.464	-74.183	-20.594	290.589	176.172	65.987	164.684	93.326	95.327	95.328	ECC	N./A.	N./A.
ARG	1h4a	X	153	!	-175.964	-144.635	153.671	305.942	176.161	300.592	124.403	77.500	68.812	72.905	CCG	N./A.	N./A.
ARG	1h4a	X	163	!	-177.500	-64.347	131.166	192.541	75.605	58.753	85.043	86.111	77.919	82.329	TBC	N./A.	N./A.
ARG	1h4a	X	168	!	-170.900	-134.559	133.982	191.087	180.809	186.542	177.613	85.621	66.464	73.041	EEE	N./A.	N./A.
ARG	1h4a	X	169	!	173.451	-72.075	140.533	297.618	172.752	296.126	162.344	73.900	44.167	51.021	EEC	N./A.	N./A.
ARG	1h4g	A	49	!	-178.981	-159.011	155.819	66.739	201.144	189.082	234.577	95.527	95.433	95.626	EEE	N./A.	N./A.
ARG	1h4g	A	105	!	178.835	-79.977	123.253	184.183	177.625	178.633	247.143	55.266	57.318	58.537	TCC	N./A.	N./A.
ARG	1h4g	A	129	!	171.695	-108.758	129.519	290.315	277.770	278.077	175.669	76.295	75.954	78.333	EEE	N./A.	N./A.
ARG	1h4g	A	148	!	-176.216	-61.533	150.062	206.046	173.868	180.477	273.744	94.413	61.875	72.669	EET	N./A.	N./A.
ARG	1h4g	A	149	!	-179.147	-77.882	-25.000	282.873	184.879	172.049	175.975	32.481	61.335	56.293	ETT	N./A.	N./A.
ARG	1h4g	A	152	!	163.696	-149.983	156.422	74.042	174.525	184.492	168.655	59.255	79.711	77.431	TCC	N./A.	N./A.
ARG	1h4g	A	164	!	177.524	-63.485	-38.659	281.592	181.260	282.162	272.959	76.562	72.574	75.694	HHH	N./A.	N./A.
ARG	1h4g	A	200	!	174.135	-114.401	133.688	277.214	170.851	174.030	90.201	69.375	35.483	42.234	EEE	N./A.	N./A.
ARG	1h4p	A	54	!	178.779	-136.733	83.017	289.401	175.052	175.503	152.053	86.993	93.672	93.591	EEE	N./A.	N./A.
ARG	1h4p	A	77	!	-179.192	-62.906	127.959	189.857	186.448	294.765	280.603	35.043	61.335	57.041	CTT	N./A.	N./A.
ARG	1h4p	A	105	!	179.379	-68.439	-39.713	291.742	200.074	185.460	175.384	49.703	69.862	67.690	HHH	N./A.	N./A.
ARG	1h4p	A	131	!	178.910	-109.779	122.253	175.421	165.935	179.646	262.432	92.848	90.554	92.877	EEE	N./A.	N./A.
ARG	1h4p	A	164	!	179.760	-60.441	-44.261	181.736	175.732	300.780	102.059	56.809	37.756	41.844	HHH	N./A.	N./A.
ARG	1h4p	A	190	!	-179.197	-75.023	149.549	198.110	184.246	71.716	184.978	36.154	55.642	52.641	TTT	N./A.	N./A.
ARG	1h4p	A	256	!	-177.834	-81.553	-37.062	298.783	261.804	185.892	279.269	16.893	65.994	53.768	HHH	N./A.	N./A.
ARG	1h4p	A	307	!	-178.800	-65.873	145.753	292.460	168.379	178.411	161.577	47.921	71.420	68.483	HCC	N./A.	N./A.
ARG	1h4p	A	354	!	179.041	-68.531	-33.626	308.718	180.285	185.312	73.611	56.755	65.994	66.034	TTT	N./A.	N./A.
ARG	1h4p	A	385	!	-179.359	-61.575	-38.555	189.767	179.268	182.389	187.599	48.168	71.805	68.828	HHH	N./A.	N./A.
ARG	1h4p	A	390	!	179.412	-61.976	-43.256	178.498	67.884	191.070	226.213	78.080	90.203	89.441	HHH	N./A.	N./A.
ARG	1h4p	A	391	!	178.654	-62.726	-46.900	284.714	177.449	166.321	286.634	81.951	62.244	68.483	HHH	N./A.	N./A.
ARG	1h4p	A	403	!	178.887	-158.299	119.464	180.339	175.809	195.511	184.102	82.398	71.775	76.563	TTT	N./A.	N./A.
ARG	1h4p	A	423	!	-179.925	-68.410	-34.772	290.540	197.277	179.485	94.588	95.195	94.041	95.161	HHH	N./A.	N./A.
ARG	1h4p	A	437	!	-179.956	-136.101	120.108	294.565	284.904	186.007	281.815	75.312	93.007	91.131	TTT	N./A.	N./A.
ARG	1h4r	A	25	!	177.319	-104.623	126.754	185.975	111.004	172.991	177.715	80.772	43.420	51.937	EEE	N./A.	N./A.
ARG	1h4r	A	52	!	177.978	-60.695	-43.900	287.186	199.177	314.571	274.420	87.712	42.270	52.746	HHH	N./A.	N./A.
ARG	1h4r	A	57	!	177.707	-107.987	-18.463	291.849	182.165	309.014	280.122	56.064	30.656	35.372	TTT	N./A.	N./A.
ARG	1h4r	A	172	!	174.721	-48.977	-43.766	192.402	195.534	74.764	84.482	44.907	47.514	47.929	HHH	N./A.	N./A.
ARG	1h4r	A	187	!	179.320	-60.642	-46.075	292.805	295.961	320.890	279.460	89.869	73.166	80.031	HHH	N./A.	N./A.
ARG	1h4r	A	196	!	-178.903	-50.073	129.526	289.242	174.212	199.378	183.200	67.865	20.672	28.469	TTT	N./A.	N./A.
ARG	1h4r	A	198	!	-179.084	-79.010	125.350	185.061	67.732	60.339	185.718	54.021	44.253	47.036	TTC	N./A.	N./A.
ARG	1h4r	A	225	!	173.842	-128.313	131.837	286.125	180.746	163.132	180.297	48.366	25.357	29.344	EET	N./A.	N./A.
ARG	1h4r	A	249	!	-179.680	-88.123	1.337	295.724	182.908	180.199	240.115	74.550	77.717	79.306	TTT	N./A.	N./A.
ARG	1h4r	A	291	!	-177.657	-68.825	-32.348	49.150	191.925	194.752	272.120	19.533	42.241	35.811	HHH	N./A.	N./A.
ARG	1h4r	A	310	!	177.052	-61.763	-25.809	276.977	184.093	204.337	100.896	69.635	83.611	82.671	HHH	N./A.	N./A.
ARG	1h4r	A	311	!	-179.121	-101.738	19.921	294.114	163.294	175.264	74.591	30.465	79.913	70.135	HHC	N./A.	N./A.
ARG	1h4y	A	16	!	-177.568	-95.780	127.378	297.702	203.732	186.284	87.538	67.969	83.028	81.894	EEE	N./A.	N./A.
ARG	1h4y	A	30	!	179.987	-58.828	-46.551	173.902	171.664	71.397	109.633	80.854	24.677	34.510	HHH	N./A.	N./A.
ARG	1h4y	A	51	!	-173.742	-98.871	9.143	300.598	289.252	325.076	285.496	40.935	28.654	30.752	TTB	N./A.	N./A.
ARG	1h4y	A	66	!	173.924	-64.242	-34.550	268.598	62.533	282.939	140.301	87.549	95.117	95.046	HHH	N./A.	N./A.
ARG	1h4y	A	68	!	179.536	-66.136	-39.325	174.600	66.876	178.938	175.957	87.614	67.928	74.932	HHH	N./A.	N./A.
ARG	1h4y	A	76	!	-178.326	-139.115	147.380	288.201	275.098	289.884	112.092	86.176	82.222	85.503	CEE	N./A.	N./A.
ARG	1h4y	A	110	!	-170.603	-105.067	-8.467	287.385	162.776	186.978	189.698	15.864	39.716	32.190	HHH	N./A.	N./A.
ARG	1h4y	A	112	!	175.399	-114.302	26.334	295.008	186.163	177.913	68.114	31.434	62.017	56.531	HCC	N./A.	N./A.
ARG	1h5q	A	193	!	-179.041	-110.525	140.821	297.622	185.275	294.583	95.637	6.737	44.943	29.031	EEE	N./A.	N./A.
ARG	1h6h	A	57	!	-177.383	-135.097	136.876	303.996	285.774	180.498	265.120	95.165	96.445	96.160	EEE	N./A.	N./A.
ARG	1h6h	A	58	!	176.858	-96.412	160.434	60.812	185.269	292.728	175.501	96.077	95.946	96.151	EEH	N./A.	N./A.
ARG	1h6h	A	60	!	-177.996	-64.110	-21.281	68.376	182.853	297.528	101.100	96.459	95.439	95.937	HHH	N./A.	N./A.
ARG	1h6h	A	72	!	-178.592	-93.979	-33.470	299.437	169.876	190.767	170.021	25.552	62.955	55.306	HHH	N./A.	N./A.
ARG	1h6h	A	105	!	179.097	-73.632	-15.379	285.229	168.819	172.381	168.369	95.287	95.916	95.860	HHH	N./A.	N./A.
ARG	1h6h	A	130	!	179.393	-61.532	-44.634	297.604	190.074	76.709	188.481	94.043	54.429	66.000	HHH	N./A.	N./A.
ARG	1h75	A	8	!	179.656	-148.571	147.660	159.399	169.617	295.693	160.653	9.011	38.494	26.812	ETT	N./A.	N./A.
ARG	1h75	A	24	!	-179.297	-103.142	7.678	297.804	162.522	169.630	70.955	57.553	62.699	63.448	HHC	N./A.	N./A.
ARG	1h75	A	44	!	178.657	-62.525	-35.361	286.019	192.574	296.911	270.881	53.505	37.244	40.745	HHH	N./A.	N./A.
ARG	1h75	A	49	!	-178.044	-128.651	3.007	309.482	213.903	315.129	180.633	52.887	32.596	36.520	CCC	N./A.	N./A.
ARG	1h75	A	65	!	-177.880	-128.825	84.310	289.136	292.318	297.233	275.195	67.813	84.611	83.012	CCH	N./A.	N./A.
ARG	1h75	A	71	!	177.882	-79.512	-2.613	294.081	188.626	55.806	191.333	66.302	60.568	63.517	HTT	N./A.	N./A.
ARG	1h7z	A	227	!	179.549	-59.903	-34.144	186.907	182.491	156.418	215.016	46.733	21.532	25.781	CGG	N./A.	N./A.
ARG	1h7z	A	316	!	-174.940	-98.453	154.436	75.729	184.527	184.277	87.350	81.057	69.917	74.696	EBC	N./A.	N./A.
ARG	1h80	A	71	!	178.550	-63.450	-38.855	283.570	187.707	286.818	109.062	75.045	76.329	78.299	HHH	N./A.	N./A.
ARG	1h80	A	78	!	178.775	-71.876	-20.951	282.293	194.429	281.444	275.236	45.248	25.082	28.594	HHT	N./A.	N./A.
ARG	1h80	A	106	!	178.148	-122.009	133.250	290.397	299.139	176.728	277.317	95.342	70.178	81.894	EEE	N./A.	N./A.
ARG	1h80	A	125	A	178.448	-138.632	146.976	308.721	95.099	182.571	188.433	47.079	27.005	30.523	EEE	N./A.	N./A.
ARG	1h80	A	136	!	179.241	-135.455	137.957	298.675	292.209	182.484	264.464	72.900	86.936	85.866	EEE	N./A.	N./A.
ARG	1h80	A	168	!	179.382	-135.708	146.918	302.790	185.188	188.277	179.670	95.946	78.121	90.238	EEE	N./A.	N./A.
ARG	1h80	A	194	!	177.720	-162.449	133.154	196.233	185.159	65.678	251.710	22.135	44.598	38.750	EET	N./A.	N./A.
ARG	1h80	A	197	!	179.576	-145.667	175.004	58.601	154.983	300.971	124.395	31.705	60.653	55.510	TEE	N./A.	N./A.
ARG	1h80	A	202	!	179.255	-147.793	149.245	319.574	172.231	67.888	74.273	95.099	30.383	44.858	EEE	N./A.	N./A.
ARG	1h80	A	208	A	177.881	51.262	62.778	302.022	177.877	63.575	191.865	88.660	34.208	45.571	EEE	N./A.	N./A.
ARG	1h80	A	232	!	-176.938	-144.423	139.116	177.967	172.651	59.688	197.923	95.494	72.604	84.503	EEE	N./A.	N./A.
ARG	1h80	A	243	!	-177.752	-95.420	94.657	185.822	188.776	288.278	274.077	85.752	87.475	89.134	EEE	N./A.	N./A.
ARG	1h80	A	260	!	-179.386	-144.519	147.735	288.982	153.185	296.906	285.129	90.370	85.368	88.911	EEE	N./A.	N./A.
ARG	1h80	A	268	!	-176.279	-130.155	149.352	313.068	184.399	297.005	288.152	94.913	53.743	65.793	EEE	N./A.	N./A.
ARG	1h80	A	303	!	179.557	-138.249	133.187	169.636	182.070	150.548	186.933	75.714	50.114	56.633	EEE	N./A.	N./A.
ARG	1h80	A	386	!	178.732	-100.726	128.297	179.199	179.971	287.469	277.331	72.250	51.057	56.701	EEC	N./A.	N./A.
ARG	1h80	A	410	!	178.483	70.437	7.769	304.199	297.839	290.802	284.085	27.138	29.643	28.312	TTT	N./A.	N./A.
ARG	1h80	A	455	!	178.567	-121.196	147.913	290.709	184.888	301.701	159.585	43.598	58.212	56.701	EEE	N./A.	N./A.
ARG	1h80	A	488	!	-179.153	-72.392	-39.334	195.560	176.155	184.993	185.224	9.042	56.369	40.142	HHH	N./A.	N./A.
ARG	1h9m	A	6	!	179.804	-78.487	-17.761	303.315	292.179	85.140	200.750	13.479	48.898	37.905	CCE	N./A.	N./A.
ARG	1h9m	A	78	!	-169.977	-72.527	-19.781	294.649	289.116	286.637	284.359	66.406	82.861	81.429	CCE	N./A.	N./A.
ARG	1h9o	A	19	!	-178.813	-54.797	-48.866	184.637	180.793	287.141	210.380	53.660	69.807	68.552	CHH	N./A.	N./A.
ARG	1h9o	A	37	!	-173.741	-146.208	167.989	62.652	183.803	171.065	83.647	88.431	92.159	92.837	EEE	N./A.	N./A.
ARG	1hc9	A	25	!	176.080	-133.315	125.383	175.383	169.117	61.178	239.232	95.075	80.722	87.989	EEE	N./A.	N./A.
ARG	1hc9	A	36	!	-178.185	-100.273	-10.326	306.360	176.299	183.220	176.584	70.950	56.872	61.345	HHC	N./A.	N./A.
ARG	1hd2	A	86	!	179.855	-66.252	-29.025	284.199	160.163	214.737	131.749	35.897	26.346	27.781	HHH	N./A.	N./A.
ARG	1hd2	A	95	!	171.366	-80.066	130.380	312.043	269.770	299.568	267.070	82.886	58.827	65.828	TEE	N./A.	N./A.
ARG	1hd2	A	123	!	178.381	-88.024	112.101	294.681	176.936	61.340	204.017	77.366	46.751	54.085	CCC	N./A.	N./A.
ARG	1hd2	A	124	!	178.344	-86.757	170.206	301.818	296.412	185.934	85.796	86.797	95.651	95.375	CCB	N./A.	N./A.
ARG	1hd2	A	127	!	173.460	-73.085	125.609	191.965	186.520	311.714	285.526	57.287	84.694	80.932	CCE	N./A.	N./A.
ARG	1hd5	A	7	!	179.104	-140.108	151.023	60.424	186.844	179.206	270.388	77.500	43.161	50.915	EEE	N./A.	N./A.
ARG	1hd5	A	37	!	-179.314	-58.833	136.005	284.366	177.194	187.396	173.803	31.318	68.536	61.724	EEC	N./A.	N./A.
ARG	1hd5	A	147	!	178.327	-51.293	-46.025	178.071	189.167	194.276	103.113	23.655	28.571	26.406	BTT	N./A.	N./A.
ARG	1hd5	A	154	!	-179.097	-49.547	-42.125	191.509	177.597	189.376	281.473	32.597	59.246	54.648	CGG	N./A.	N./A.
ARG	1hd5	A	171	!	-176.676	-61.889	-35.144	182.423	193.017	131.541	182.470	50.103	36.676	39.561	HHH	N./A.	N./A.
ARG	1hd5	A	186	!	174.514	-146.558	143.634	50.971	191.248	272.041	251.228	55.106	27.445	32.353	EEE	N./A.	N./A.
ARG	1hd5	A	197	!	-178.797	-80.815	-34.511	287.346	162.768	187.297	235.760	53.144	48.672	50.739	HHH	N./A.	N./A.
ARG	1hd5	A	201	!	178.850	-118.492	126.423	170.685	73.340	73.252	181.455	82.602	69.669	74.899	CCB	N./A.	N./A.
ARG	1hd5	A	202	!	176.520	-71.941	141.821	285.821	183.100	67.544	83.324	75.536	81.361	82.236	CBT	N./A.	N./A.
ARG	1hdh	A	41	!	176.848	-92.485	131.536	287.282	168.986	277.160	177.556	90.913	87.843	90.734	EEE	N./A.	N./A.
ARG	1hdh	A	55	!	-175.151	-69.583	-39.277	295.930	162.610	193.070	274.241	70.000	95.230	93.353	HHH	N./A.	N./A.
ARG	1hdh	A	102	!	-177.998	-63.545	-38.633	192.469	181.842	179.977	177.059	33.062	53.771	50.176	HHH	N./A.	N./A.
ARG	1hdh	A	127	!	-172.893	-115.655	36.625	296.395	308.574	301.883	269.121	40.561	79.046	72.466	GCC	N./A.	N./A.
ARG	1hdh	A	195	!	-174.625	-64.648	162.127	76.068	196.708	188.014	279.473	43.692	71.006	67.138	HCT	N./A.	N./A.
ARG	1hdh	A	199	!	178.181	-131.171	150.220	291.399	188.901	290.063	127.794	28.897	58.799	53.099	TTC	N./A.	N./A.
ARG	1hdh	A	225	!	178.993	-53.660	120.967	187.095	177.007	273.930	272.619	69.531	24.785	32.484	TTT	N./A.	N./A.
ARG	1hdh	A	227	!	-173.671	-65.022	-25.355	177.452	67.986	180.635	71.351	78.839	93.155	91.786	TTT	N./A.	N./A.
ARG	1hdh	A	236	!	179.420	-53.876	-40.830	188.082	175.951	73.357	115.495	93.609	92.583	94.583	HHH	N./A.	N./A.
ARG	1hdh	A	239	!	178.883	-61.966	-47.776	295.760	290.174	182.986	86.954	92.152	96.425	96.001	HHH	N./A.	N./A.
ARG	1hdh	A	242	!	-179.616	-69.076	-41.869	188.576	70.660	168.570	155.033	76.920	45.311	52.676	HHH	N./A.	N./A.
ARG	1hdh	A	263	!	173.550	-76.149	137.204	281.804	175.082	290.142	146.097	32.132	48.192	45.179	CCC	N./A.	N./A.
ARG	1hdh	A	273	!	170.141	-56.262	-44.476	284.211	196.097	272.214	106.436	34.884	34.454	34.346	HHH	N./A.	N./A.
ARG	1hdh	A	278	!	-179.744	-64.683	-37.152	178.642	61.587	50.494	79.704	95.121	86.740	91.786	HHH	N./A.	N./A.
ARG	1hdh	A	289	!	-177.431	-70.739	-33.436	188.661	60.984	166.410	196.263	94.000	75.462	83.540	HHH	N./A.	N./A.
ARG	1hdh	A	296	!	-179.001	-64.127	-40.326	292.759	167.802	66.566	211.863	49.356	50.143	51.232	HHH	N./A.	N./A.
ARG	1hdh	A	302	!	177.764	-60.630	-51.562	187.348	172.586	63.095	210.064	72.200	57.933	62.517	HHH	N./A.	N./A.
ARG	1hdh	A	303	!	178.868	-63.940	-30.430	285.447	190.118	285.653	276.677	52.165	29.890	33.987	HHH	N./A.	N./A.
ARG	1hdh	A	352	!	179.170	-83.683	170.661	299.868	298.801	78.646	72.446	70.650	66.133	69.069	TTT	N./A.	N./A.
ARG	1hdh	A	362	!	-176.521	-77.456	-42.938	295.743	175.717	180.674	278.855	95.535	95.494	95.668	HHH	N./A.	N./A.
ARG	1hdh	A	372	!	175.882	-74.809	119.044	185.859	172.583	169.669	185.021	90.630	86.054	89.525	TCC	N./A.	N./A.
ARG	1hdh	A	384	!	171.235	-90.198	121.879	186.745	275.255	293.403	269.335	90.326	95.207	95.161	CBC	N./A.	N./A.
ARG	1hdh	A	390	!	174.504	-119.744	116.813	174.873	66.026	178.856	136.869	95.641	92.472	95.203	EET	N./A.	N./A.
ARG	1hdh	A	396	!	-173.060	-88.179	89.290	287.672	191.126	194.102	281.828	29.483	44.282	41.028	TTT	N./A.	N./A.
ARG	1hdh	A	436	!	168.526	-93.853	-17.683	288.760	175.704	71.472	81.279	53.608	61.648	61.759	CCC	N./A.	N./A.
ARG	1hdh	A	466	!	-172.742	-133.973	157.903	319.934	161.557	174.772	170.242	63.817	34.208	39.966	EEE	N./A.	N./A.
ARG	1hdh	A	469	!	-175.098	-130.155	136.081	187.813	173.194	170.439	167.438	34.419	87.304	77.396	EEE	N./A.	N./A.
ARG	1hh8	A	38	!	-178.660	-67.584	-44.467	291.199	177.367	290.566	174.140	88.889	92.583	93.214	HHH	N./A.	N./A.
ARG	1hh8	A	62	!	178.592	-69.361	-36.774	177.439	55.958	174.376	174.039	63.710	20.806	27.938	HHH	N./A.	N./A.
ARG	1hh8	A	66	!	179.439	-82.874	-16.655	283.446	279.760	235.518	172.098	25.517	30.082	28.219	HHT	N./A.	N./A.
ARG	1hh8	A	77	!	179.272	-67.284	-34.259	189.998	176.689	68.965	179.945	68.385	69.613	71.520	HHH	N./A.	N./A.
ARG	1hh8	A	181	A	179.220	-85.145	104.633	196.271	76.582	65.214	81.176	61.075	51.000	54.401	TTC	N./A.	N./A.
ARG	1hh8	A	184	!	-179.211	-121.645	151.584	308.172	172.910	74.673	89.738	92.391	80.083	86.117	BCC	N./A.	N./A.
ARG	1hj9	A	66	!	-179.548	-117.343	114.200	298.352	188.743	166.123	206.952	88.333	95.344	95.207	EEE	N./A.	N./A.
ARG	1hm9	A	15	A	-178.380	-63.116	-17.986	314.889	101.278	267.685	201.102	22.105	31.913	28.594	GGG	N./A.	N./A.
ARG	1hm9	A	38	!	-179.091	-62.870	-39.032	294.132	180.594	172.731	197.745	63.011	81.472	79.688	HHH	N./A.	N./A.
ARG	1hm9	A	140	!	179.865	-99.598	141.651	307.177	290.016	206.258	295.660	34.457	44.224	42.411	CEE	N./A.	N./A.
ARG	1hm9	A	179	!	-179.363	-65.584	-34.648	294.627	294.856	304.562	135.346	25.448	43.075	38.750	HHH	N./A.	N./A.
ARG	1hm9	A	206	!	177.999	-67.232	-36.811	178.340	63.625	183.727	181.989	24.269	41.695	37.196	HHH	N./A.	N./A.
ARG	1hm9	A	229	!	-176.607	-76.535	-16.324	317.069	230.120	187.802	182.063	87.124	72.012	78.194	CHH	N./A.	N./A.
ARG	1hm9	A	240	!	177.856	-59.506	-43.145	173.965	163.542	60.773	231.107	81.179	81.278	83.540	HHH	N./A.	N./A.
ARG	1hm9	A	241	!	-179.730	-65.233	-37.608	178.339	172.756	309.628	119.942	88.137	63.523	71.385	HHH	N./A.	N./A.
ARG	1hm9	A	242	!	-179.296	-65.938	-48.559	173.472	186.220	299.418	170.334	86.438	86.912	88.911	HHH	N./A.	N./A.
ARG	1hm9	A	332	!	-176.097	-87.244	169.313	296.512	184.031	55.406	210.007	90.696	62.500	71.453	EET	N./A.	N./A.
ARG	1hm9	A	439	!	-177.391	-155.692	159.671	69.657	198.706	187.788	198.501	47.673	79.422	74.527	CCC	N./A.	N./A.
ARG	1hm9	A	441	!	178.360	-80.955	145.983	281.019	179.771	180.186	282.830	39.402	27.802	29.688	CCC	N./A.	N./A.
ARG	1hp1	A	48	!	176.176	-63.596	156.996	62.004	188.006	175.739	254.086	84.593	56.955	64.655	CCB	N./A.	N./A.
ARG	1hp1	A	67	!	177.627	-57.737	-40.859	291.114	184.754	193.568	280.575	48.614	61.222	60.310	HHH	N./A.	N./A.
ARG	1hp1	A	102	!	178.473	-65.977	-39.205	289.897	194.321	184.094	283.196	88.399	72.101	78.681	HHH	N./A.	N./A.
ARG	1hp1	A	127	!	179.266	-67.407	-32.746	284.634	305.604	185.093	192.938	58.777	39.943	44.220	HHH	N./A.	N./A.
ARG	1hp1	A	150	!	178.049	-62.054	142.083	291.257	183.133	178.403	117.930	26.103	69.199	60.448	EEC	N./A.	N./A.
ARG	1hp1	A	160	!	177.766	-135.305	115.699	287.597	295.349	184.803	277.320	10.280	44.483	32.418	EET	N./A.	N./A.
ARG	1hp1	A	190	!	178.505	-83.397	165.165	300.977	182.980	177.448	175.852	67.604	76.532	76.736	ECC	N./A.	N./A.
ARG	1hp1	A	238	!	-179.253	-67.633	-27.611	291.370	174.857	178.332	174.574	36.538	68.508	63.241	HHH	N./A.	N./A.
ARG	1hp1	A	297	!	-179.321	-135.418	110.955	177.620	176.536	181.760	170.090	74.800	75.723	77.743	EEE	N./A.	N./A.
ARG	1hp1	A	370	!	179.363	-62.940	132.291	186.561	170.796	187.805	282.652	70.150	77.457	78.056	CCB	N./A.	N./A.
ARG	1hp1	A	379	!	177.780	-99.194	8.209	296.746	187.393	188.516	198.421	46.089	67.210	64.655	HHC	N./A.	N./A.
ARG	1hp1	A	387	!	-178.529	-65.835	-36.603	290.830	293.877	186.652	72.555	53.093	54.171	55.442	HHH	N./A.	N./A.
ARG	1hp1	A	396	!	-178.928	-70.431	-33.307	178.190	63.742	62.690	89.241	61.129	86.691	83.323	HHH	N./A.	N./A.
ARG	1hp1	A	410	!	-171.807	-109.175	2.449	317.419	294.816	294.141	193.246	48.663	60.341	59.592	CCC	N./A.	N./A.
ARG	1hp1	A	492	!	177.148	-106.697	127.351	175.977	165.620	291.846	178.761	51.856	82.333	77.882	EEE	N./A.	N./A.
ARG	1hp1	A	508	!	-179.750	-67.670	137.954	282.295	186.172	68.612	190.075	23.713	42.500	37.635	CTT	N./A.	N./A.
ARG	1hq1	A	40	!	179.846	-66.116	-34.360	300.229	179.875	202.687	201.306	75.714	59.190	64.345	HHH	N./A.	N./A.
ARG	1hq1	A	50	!	177.760	-66.115	-37.855	290.633	166.883	182.833	272.586	96.698	97.538	97.408	HHH	N./A.	N./A.
ARG	1hq1	A	52	!	-177.362	-64.027	-39.988	285.497	180.615	279.346	109.929	96.656	93.044	95.564	HHH	N./A.	N./A.
ARG	1hq1	A	53	!	-178.218	-65.554	-46.005	190.337	201.805	80.856	243.911	96.652	97.292	97.231	HHH	N./A.	N./A.
ARG	1hq1	A	77	!	178.362	-65.336	-45.241	283.230	176.352	180.992	276.549	24.708	67.541	58.639	HHH	N./A.	N./A.
ARG	1hqs	A	84	A	179.684	-60.808	-44.956	193.977	174.753	304.681	271.268	13.217	39.545	30.556	HHH	N./A.	N./A.
ARG	1hqs	A	103	!	176.702	-74.042	149.631	293.982	266.230	163.306	204.364	80.772	53.143	60.345	CCC	N./A.	N./A.
ARG	1hqs	A	110	!	179.365	-60.063	-43.962	296.912	163.079	186.141	166.630	83.780	88.235	89.218	HHH	N./A.	N./A.
ARG	1hqs	A	120	!	-178.756	-127.162	96.945	281.803	274.970	301.270	105.829	95.099	61.364	73.041	EEE	N./A.	N./A.
ARG	1hqs	A	123	!	177.829	-142.777	160.166	54.502	154.953	277.761	217.718	59.043	25.440	31.275	EEC	N./A.	N./A.
ARG	1hqs	A	134	!	-176.863	-124.783	67.580	298.230	180.192	59.141	76.752	33.178	45.198	42.872	TTG	N./A.	N./A.
ARG	1hqs	A	144	!	-179.359	-100.922	122.212	164.796	186.157	176.576	199.277	95.597	95.465	95.668	EEE	N./A.	N./A.
ARG	1hqs	A	180	!	-176.864	-62.466	-43.896	183.907	56.688	183.272	87.920	89.967	90.775	92.163	TTT	N./A.	N./A.
ARG	1hqs	A	199	!	-179.395	-64.916	-33.319	61.582	180.949	190.935	175.276	95.428	95.355	95.538	HHH	N./A.	N./A.
ARG	1hqs	A	202	!	178.077	-59.251	-44.668	185.718	176.346	293.721	123.271	89.739	76.850	82.671	HHH	N./A.	N./A.
ARG	1hqs	A	213	!	178.642	-81.386	147.394	287.736	290.885	186.786	138.171	41.168	58.464	56.327	CCC	N./A.	N./A.
ARG	1hqs	A	256	!	-179.942	-65.317	-36.545	284.253	194.091	320.565	268.408	10.944	37.443	27.625	HHH	N./A.	N./A.
ARG	1ht6	A	56	!	-179.732	-82.671	92.093	303.956	188.254	293.683	280.959	62.903	66.878	68.103	EBT	N./A.	N./A.
ARG	1ht6	A	94	!	-175.540	-164.838	142.792	186.645	180.266	172.520	206.713	56.383	84.472	80.590	BTC	N./A.	N./A.
ARG	1ht6	A	102	!	178.229	-83.395	-3.441	305.333	177.433	295.725	164.111	5.695	41.839	25.750	TTT	N./A.	N./A.
ARG	1ht6	A	126	!	-173.366	-64.087	-30.234	67.959	163.876	184.677	267.324	41.121	83.583	76.146	TTT	N./A.	N./A.
ARG	1ht6	A	156	!	-179.854	-69.305	-41.717	294.656	184.055	63.220	101.813	46.931	32.104	34.935	HHH	N./A.	N./A.
ARG	1ht6	A	178	!	167.854	-120.917	119.522	174.536	265.982	187.420	181.558	76.295	95.124	93.552	EEE	N./A.	N./A.
ARG	1ht6	A	226	!	178.014	-72.174	-26.285	52.561	172.972	174.201	182.887	46.040	90.111	82.888	HHH	N./A.	N./A.
ARG	1ht6	A	264	!	176.701	-70.822	-15.431	288.821	179.328	182.702	274.740	63.871	81.167	79.653	GGC	N./A.	N./A.
ARG	1ht6	A	343	!	177.531	-58.388	-51.333	187.658	184.067	183.927	83.749	49.554	94.170	87.737	HHH	N./A.	N./A.
ARG	1ht6	A	379	!	-179.148	-59.990	134.765	187.860	174.403	301.359	176.216	23.567	61.278	53.169	CCC	N./A.	N./A.
ARG	1htw	A	16	!	175.798	-63.257	-40.738	177.867	177.272	167.110	234.792	94.978	28.874	42.872	HHH	N./A.	N./A.
ARG	1htw	A	51	!	176.502	-59.273	-44.536	171.475	180.251	102.125	67.860	88.203	86.201	88.883	HHH	N./A.	N./A.
ARG	1htw	A	138	!	179.102	-139.715	166.436	304.369	287.917	186.317	268.311	95.877	75.896	88.520	EEE	N./A.	N./A.
ARG	1hw1	A	105	!	179.840	-58.334	-47.665	175.920	261.331	272.532	122.819	85.817	84.694	87.067	HHH	N./A.	N./A.
ARG	1hw1	A	150	!	178.452	-66.041	-41.224	172.945	179.209	176.072	283.030	86.471	79.827	83.851	HHH	N./A.	N./A.
ARG	1hw1	A	177	!	-179.170	-63.515	-25.054	290.922	189.852	291.891	279.978	41.822	54.829	53.415	HHH	N./A.	N./A.
ARG	1hw1	A	186	!	179.678	-65.499	-43.435	299.498	195.154	294.003	268.320	77.187	67.928	72.095	HHH	N./A.	N./A.
ARG	1hw1	A	213	!	178.994	-62.291	-41.785	289.862	279.527	292.904	185.368	81.382	28.736	38.378	HHH	N./A.	N./A.
ARG	1hw1	A	214	!	179.379	-62.295	-42.281	182.606	170.015	307.457	120.534	56.011	77.341	74.831	HHH	N./A.	N./A.
ARG	1hx6	A	28	!	179.422	-58.921	-47.996	179.322	194.852	295.154	167.668	8.368	57.291	40.035	HHH	N./A.	N./A.
ARG	1hx6	A	98	!	179.748	-150.822	157.745	297.087	170.615	60.793	168.819	95.160	64.318	75.903	EEE	N./A.	N./A.
ARG	1hx6	A	108	!	179.557	-79.595	144.429	274.638	185.224	305.300	202.706	41.916	64.688	61.552	EEE	N./A.	N./A.
ARG	1hx6	A	191	!	179.218	-133.782	120.483	283.727	171.250	280.501	162.211	35.684	65.608	60.655	CEE	N./A.	N./A.
ARG	1hx6	A	317	!	178.170	-166.039	63.143	54.091	176.295	288.282	170.892	12.605	35.682	27.312	TTT	N./A.	N./A.
ARG	1hx6	A	329	!	178.152	-59.229	-27.967	284.293	202.932	180.632	187.277	95.450	96.127	96.054	HHH	N./A.	N./A.
ARG	1hx6	A	330	!	177.766	-72.534	-21.533	297.357	278.879	288.541	185.767	87.941	49.350	59.082	HHH	N./A.	N./A.
ARG	1hx6	A	331	!	-178.085	-95.071	-37.656	305.232	296.629	181.216	177.245	81.951	37.585	46.929	HHH	N./A.	N./A.
ARG	1hx6	A	346	!	-177.226	-62.802	-41.286	300.443	175.312	190.279	285.155	34.070	82.389	73.176	TTT	N./A.	N./A.
ARG	1hx6	A	372	!	178.946	-166.065	160.420	56.693	180.297	176.274	166.121	47.277	47.401	48.357	EEE	N./A.	N./A.
ARG	1hxi	A	382	!	-178.999	-84.727	99.245	193.294	168.609	175.689	184.124	42.664	54.486	53.345	TTH	N./A.	N./A.
ARG	1hxi	A	387	!	177.914	-60.153	-44.952	174.040	178.791	78.944	196.931	88.627	91.661	92.520	HHH	N./A.	N./A.
ARG	1hxi	A	410	!	-178.239	-60.695	-38.557	179.597	185.426	170.817	198.345	51.649	65.967	64.897	HHH	N./A.	N./A.
ARG	1hxi	A	441	!	178.656	-67.387	-33.289	292.656	180.567	69.105	262.343	26.793	31.503	29.719	HHH	N./A.	N./A.
ARG	1hxr	A	16	!	179.657	-97.657	172.178	313.208	297.353	292.151	234.769	47.426	22.366	26.625	TBB	N./A.	N./A.
ARG	1hxr	A	25	!	-179.599	-87.519	-39.647	303.987	299.195	190.159	85.421	40.374	73.284	68.034	TTT	N./A.	N./A.
ARG	1hxr	A	29	!	-179.729	-75.609	107.957	175.649	63.945	56.845	99.966	69.063	65.884	68.517	CEE	N./A.	N./A.
ARG	1hxr	A	119	!	-177.981	-88.625	-1.750	300.059	300.804	180.126	80.346	52.938	91.218	85.559	GGE	N./A.	N./A.
ARG	1i07	A	38	!	178.827	-59.404	145.578	178.583	164.014	53.182	176.049	52.887	27.775	32.255	GCC	N./A.	N./A.
ARG	1i07	A	44	!	178.031	-131.924	125.434	186.924	185.206	299.786	292.162	39.017	44.799	44.113	EET	N./A.	N./A.
ARG	1i0v	A	77	!	-178.890	-142.575	148.249	311.517	278.134	183.528	275.276	95.035	92.841	95.029	EEE	N./A.	N./A.
ARG	1i12	A	10	!	178.392	-156.088	167.369	59.662	164.440	165.756	83.282	96.426	96.090	96.363	EEE	N./A.	N./A.
ARG	1i12	A	11	A	174.022	-65.225	147.254	196.679	166.356	172.652	93.723	95.276	40.489	55.510	EEC	N./A.	N./A.
ARG	1i12	A	85	!	174.905	-94.901	128.677	176.752	67.954	73.690	189.114	92.891	55.698	66.586	EEC	N./A.	N./A.
ARG	1i19	A	102	!	179.312	-59.396	-38.988	300.495	172.142	58.246	204.857	38.803	34.754	35.541	HHH	N./A.	N./A.
ARG	1i19	A	115	!	178.594	-129.089	130.051	309.545	302.326	305.316	121.011	61.183	86.348	83.075	EEE	N./A.	N./A.
ARG	1i19	A	117	!	179.529	-114.735	112.334	199.434	184.126	75.781	176.833	53.505	73.195	71.115	EET	N./A.	N./A.
ARG	1i19	A	246	!	-179.183	-63.526	-16.760	185.923	57.042	178.844	277.955	27.690	73.639	64.379	ETT	N./A.	N./A.
ARG	1i19	A	250	!	-178.798	-76.668	-12.019	299.157	171.945	300.308	177.090	19.977	32.678	28.500	TTT	N./A.	N./A.
ARG	1i19	A	260	!	-179.982	-75.111	-18.748	177.169	73.347	187.638	79.151	50.103	73.639	70.709	TTT	N./A.	N./A.
ARG	1i19	A	275	!	178.532	-86.340	147.950	290.016	293.140	198.093	176.375	41.308	58.184	56.122	CEE	N./A.	N./A.
ARG	1i19	A	277	!	179.779	-97.807	148.335	185.525	186.483	195.407	174.608	70.450	68.702	71.216	EEE	N./A.	N./A.
ARG	1i19	A	287	!	179.951	-69.042	-24.023	294.806	183.473	185.082	74.597	48.762	75.376	71.689	HHH	N./A.	N./A.
ARG	1i19	A	298	!	-179.250	-87.077	76.351	301.451	159.008	292.408	180.072	48.812	68.398	66.276	TTT	N./A.	N./A.
ARG	1i19	A	356	!	178.196	-91.618	124.839	168.473	164.944	71.085	82.190	47.970	79.162	74.392	TEE	N./A.	N./A.
ARG	1i19	A	441	!	179.752	-55.955	-32.252	179.267	159.026	178.108	161.377	58.830	74.320	73.108	CGG	N./A.	N./A.
ARG	1i19	A	458	!	-178.595	-64.464	-41.568	289.094	290.710	85.111	189.003	65.260	52.657	56.633	HHH	N./A.	N./A.
ARG	1i19	A	463	!	178.559	-62.018	-34.209	176.786	176.635	192.819	168.574	84.309	76.879	81.087	HHH	N./A.	N./A.
ARG	1i19	A	477	A	177.832	-157.484	156.706	75.233	282.727	288.273	178.869	70.950	24.866	32.778	EEE	N./A.	N./A.
ARG	1i19	A	501	!	179.772	-70.277	130.371	176.550	182.304	171.884	185.389	47.624	66.906	64.759	TTC	N./A.	N./A.
ARG	1i19	A	503	!	178.643	-98.200	114.593	275.275	283.324	291.455	265.906	29.207	46.610	42.908	CTT	N./A.	N./A.
ARG	1i19	A	531	A	178.081	-67.999	-42.366	171.583	180.434	174.681	68.712	68.854	29.725	36.824	HHH	N./A.	N./A.
ARG	1i19	A	549	!	179.274	-133.554	126.801	292.314	173.136	171.854	171.737	72.400	70.325	72.973	EEE	N./A.	N./A.
ARG	1i19	A	574	!	178.790	-60.283	-48.473	166.304	172.446	182.141	279.217	29.862	53.057	48.607	HHH	N./A.	N./A.
ARG	1i19	A	591	!	179.835	-56.857	-42.482	291.490	160.185	54.662	196.817	57.979	54.086	56.361	HHH	N./A.	N./A.
ARG	1i19	A	593	!	179.707	-65.718	-45.179	181.084	52.522	57.525	197.658	38.761	38.665	38.818	HHH	N./A.	N./A.
ARG	1i19	A	601	!	178.832	51.633	44.393	304.917	189.440	71.361	77.853	36.667	69.917	64.448	TTT	N./A.	N./A.
ARG	1i1j	A	9	!	-177.418	-137.556	160.961	306.755	197.745	63.511	78.266	38.419	39.091	39.088	TEE	N./A.	N./A.
ARG	1i1j	A	36	!	179.590	-73.419	-20.666	294.474	173.602	289.848	169.362	95.105	95.069	95.242	TTB	N./A.	N./A.
ARG	1i1j	A	42	!	179.119	-46.308	131.793	295.637	192.470	179.609	188.539	86.830	77.861	82.547	TTT	N./A.	N./A.
ARG	1i1j	A	55	!	-173.704	-65.582	-19.727	295.923	176.357	69.517	171.974	56.117	22.661	28.344	GGG	N./A.	N./A.
ARG	1i1j	A	57	!	-173.301	-65.293	-11.366	73.221	193.912	185.897	278.983	67.135	74.142	74.764	GTT	N./A.	N./A.
ARG	1i1j	A	75	!	-176.533	-66.855	135.094	180.733	155.408	166.687	265.903	71.400	48.475	54.331	CCC	N./A.	N./A.
ARG	1i1j	A	85	!	169.956	-108.087	107.913	183.426	187.821	68.681	219.799	95.222	74.675	84.596	EEE	N./A.	N./A.
ARG	1i1n	A	17	!	-179.872	-71.177	-44.497	185.307	174.473	66.461	176.733	36.496	33.579	33.987	HHH	N./A.	N./A.
ARG	1i1n	A	36	!	-179.580	-65.293	-16.633	284.496	171.985	71.201	84.616	81.504	94.520	93.194	CGG	N./A.	N./A.
ARG	1i1n	A	97	!	179.810	-68.620	-33.584	291.856	186.981	161.338	104.454	77.143	95.309	94.960	HHH	N./A.	N./A.
ARG	1i1n	A	123	!	179.730	-63.585	-35.572	181.826	179.917	301.305	108.244	62.581	38.267	43.440	HHH	N./A.	N./A.
ARG	1i1n	A	134	!	-179.553	-66.997	-34.035	291.040	171.081	64.287	181.110	76.562	87.525	87.067	TTE	N./A.	N./A.
ARG	1i1n	A	143	!	179.554	-67.015	-15.810	291.460	170.957	295.390	185.878	33.256	57.737	53.556	GGG	N./A.	N./A.
ARG	1i1n	A	177	!	-179.647	-137.279	135.138	176.596	170.863	292.685	176.020	86.307	87.647	89.413	EEE	N./A.	N./A.
ARG	1i1x	A	81	!	162.275	-107.152	123.917	296.808	182.015	81.201	264.840	90.109	94.059	94.544	EEE	N./A.	N./A.
ARG	1i1x	A	118	!	-179.087	-59.896	-36.443	186.303	170.174	180.558	90.607	31.860	42.931	40.567	HHH	N./A.	N./A.
ARG	1i1x	A	140	!	177.375	-62.154	131.959	187.665	188.288	293.735	272.620	42.056	54.714	53.415	BTT	N./A.	N./A.
ARG	1i1x	A	161	!	179.505	-60.775	-39.266	175.037	72.495	89.196	233.584	40.000	57.933	55.612	HHH	N./A.	N./A.
ARG	1i24	A	3	!	-174.629	-102.738	126.119	308.371	176.575	67.121	72.282	69.271	56.006	60.241	CEE	N./A.	N./A.
ARG	1i24	A	36	A	177.768	-56.739	-36.181	173.188	76.659	176.060	77.050	95.088	62.983	74.358	HHH	N./A.	N./A.
ARG	1i24	A	37	!	178.009	-68.542	-36.046	295.306	187.139	182.862	235.849	92.304	61.676	71.520	HHH	N./A.	N./A.
ARG	1i24	A	57	!	176.334	-58.361	-50.689	277.176	170.627	157.057	189.238	83.293	95.397	95.150	HHH	N./A.	N./A.
ARG	1i24	A	60	!	179.850	-67.725	-40.941	181.043	59.384	59.387	186.777	75.402	43.621	50.845	HHH	N./A.	N./A.
ARG	1i24	A	101	!	-170.440	-107.926	-0.432	73.297	104.589	173.310	129.179	96.757	87.451	95.251	CCC	N./A.	N./A.
ARG	1i24	A	110	!	-178.857	-54.729	-46.589	184.321	196.515	68.228	79.967	95.945	89.559	95.110	BHH	N./A.	N./A.
ARG	1i24	A	112	!	-179.161	-79.621	-27.912	285.276	171.381	168.107	111.209	96.716	62.500	82.516	HHH	N./A.	N./A.
ARG	1i24	A	168	!	177.311	-126.394	155.127	296.873	182.020	75.698	85.776	12.203	41.322	31.275	TEE	N./A.	N./A.
ARG	1i24	A	229	!	177.324	-82.443	154.421	61.511	183.076	308.011	123.380	30.698	49.605	45.964	CCC	N./A.	N./A.
ARG	1i24	A	242	!	179.324	-61.239	-44.856	280.115	172.950	48.419	74.845	62.419	88.775	85.279	HHH	N./A.	N./A.
ARG	1i24	A	263	!	-176.444	-146.124	163.922	305.039	287.283	187.838	267.006	48.960	71.154	68.517	EEE	N./A.	N./A.
ARG	1i24	A	269	!	177.696	-64.291	-31.596	287.878	174.119	293.594	170.616	42.336	38.409	39.392	HHH	N./A.	N./A.
ARG	1i24	A	289	!	179.803	-83.644	146.693	298.490	194.935	301.827	187.423	66.146	70.296	71.588	EEE	N./A.	N./A.
ARG	1i24	A	327	!	-175.446	-100.501	158.040	310.726	195.284	179.400	189.063	31.512	81.306	71.520	CCC	N./A.	N./A.
ARG	1i2k	A	17	!	-172.252	-74.748	-9.466	289.743	169.741	58.195	102.084	90.457	91.771	93.016	BHH	N./A.	N./A.
ARG	1i2k	A	30	!	175.114	-78.811	134.912	185.800	74.077	181.917	265.917	95.011	54.143	66.241	EEE	N./A.	N./A.
ARG	1i2k	A	45	!	-178.832	-66.330	-36.446	83.237	105.961	49.402	90.186	91.978	72.041	80.155	HHH	N./A.	N./A.
ARG	1i2k	A	52	!	-177.763	-70.337	-22.517	276.364	180.655	63.586	184.595	50.619	63.523	62.655	HHH	N./A.	N./A.
ARG	1i2k	A	85	!	175.553	-55.453	-21.197	203.069	174.867	305.780	276.525	64.946	85.515	83.137	ECC	N./A.	N./A.
ARG	1i2k	A	102	!	171.055	-120.990	135.646	68.628	185.052	184.340	272.197	86.405	95.027	94.603	EEE	N./A.	N./A.
ARG	1i2k	A	129	!	-178.246	-108.418	132.685	283.432	165.888	172.707	221.222	76.473	60.256	65.483	CCB	N./A.	N./A.
ARG	1i2k	A	132	!	178.849	-101.957	123.588	289.987	160.363	53.769	87.924	84.512	77.572	81.646	CCT	N./A.	N./A.
ARG	1i2k	A	144	!	-170.627	-117.554	28.492	305.430	266.290	63.580	117.958	79.063	81.389	83.075	THH	N./A.	N./A.
ARG	1i2k	A	151	!	-179.310	-59.628	-41.231	186.777	61.236	196.862	191.221	73.900	51.486	57.415	HHH	N./A.	N./A.
ARG	1i2k	A	182	!	-176.542	-119.716	132.763	181.359	172.095	69.433	61.152	28.690	56.285	50.915	EEE	N./A.	N./A.
ARG	1i2k	A	202	!	176.471	-57.201	-48.549	169.618	192.057	188.637	269.254	60.753	83.917	81.056	HHH	N./A.	N./A.
ARG	1i2m	A	56	!	179.228	-126.266	10.263	265.220	38.663	166.929	178.768	34.186	37.841	36.993	TTE	N./A.	N./A.
ARG	1i2m	A	76	!	179.817	55.309	-127.379	301.264	307.311	174.813	71.472	48.267	34.126	36.993	TTT	N./A.	N./A.
ARG	1i2m	A	95	!	-175.476	-59.122	-6.356	292.485	164.075	291.704	164.206	90.609	63.125	71.926	TGG	N./A.	N./A.
ARG	1i2m	A	106	!	179.065	-62.231	-45.666	280.355	297.354	297.281	285.710	71.600	76.012	77.257	HHH	N./A.	N./A.
ARG	1i2m	A	110	!	179.941	-67.659	-42.269	171.205	174.539	59.048	76.326	39.915	74.970	69.207	HHH	N./A.	N./A.
ARG	1i2m	A	166	!	179.600	-62.999	-42.158	288.026	178.006	176.606	170.288	31.047	54.371	50.070	HHH	N./A.	N./A.
ARG	1i2m	B	57	!	178.319	-135.032	117.157	275.353	290.572	103.514	91.623	80.285	52.943	60.069	EEE	N./A.	N./A.
ARG	1i2m	B	101	!	178.899	-159.730	160.938	62.635	186.600	180.020	81.329	50.052	95.519	92.540	TCC	N./A.	N./A.
ARG	1i2m	B	139	!	178.686	-92.783	146.151	282.682	139.820	60.056	228.961	92.826	52.657	63.897	TCE	N./A.	N./A.
ARG	1i2m	B	147	!	178.771	-127.873	153.854	294.181	172.226	58.079	92.379	85.458	65.912	72.534	EEE	N./A.	N./A.
ARG	1i2m	B	206	!	-179.145	-149.746	10.940	62.417	181.657	179.075	68.613	80.122	95.060	93.710	TTT	N./A.	N./A.
ARG	1i2m	B	214	!	179.820	52.845	35.087	299.354	196.129	167.313	185.796	56.862	68.177	67.897	TTT	N./A.	N./A.
ARG	1i2m	B	320	!	-179.275	-64.610	137.944	188.676	182.196	183.951	190.703	72.700	59.581	64.034	ECT	N./A.	N./A.
ARG	1i2m	B	325	!	-178.043	-63.892	-12.135	68.361	194.943	75.284	195.592	95.141	95.293	95.401	TTT	N./A.	N./A.
ARG	1i2m	B	365	!	178.368	-101.712	164.727	283.831	176.916	291.091	163.952	49.158	48.418	49.679	TCE	N./A.	N./A.
ARG	1i2m	B	399	!	178.971	-137.560	153.944	285.410	171.433	177.750	162.491	16.986	54.114	44.149	TTE	N./A.	N./A.
ARG	1i2t	A	1020	!	179.013	-70.712	-39.715	293.356	166.592	56.193	187.566	90.261	85.980	89.330	HHH	N./A.	N./A.
ARG	1i2t	A	1057	!	-175.429	-74.775	-35.176	207.704	72.079	63.362	91.852	85.752	73.343	78.785	HHH	N./A.	N./A.
ARG	1i4j	A	18	!	-179.930	-62.084	-33.224	276.892	179.633	176.193	123.181	86.667	47.119	56.735	HHH	N./A.	N./A.
ARG	1i4j	A	25	!	-179.154	-56.262	131.277	199.013	177.968	288.346	104.304	66.615	56.313	59.966	HTT	N./A.	N./A.
ARG	1i4j	A	33	!	179.058	-60.224	-44.412	278.707	168.244	168.852	147.963	92.478	65.414	74.730	HHH	N./A.	N./A.
ARG	1i4j	A	37	!	-179.865	-68.498	-37.515	188.721	200.499	324.344	302.996	60.538	24.220	30.425	HHH	N./A.	N./A.
ARG	1i4j	A	88	!	-179.816	-149.174	151.831	269.343	108.404	34.882	197.539	32.093	50.286	46.964	TTT	N./A.	N./A.
ARG	1i4j	A	90	!	178.823	-135.623	159.717	276.396	297.372	185.197	286.197	70.900	27.308	34.967	TCC	N./A.	N./A.
ARG	1i4j	A	92	!	179.938	-60.476	142.534	171.047	183.897	188.493	160.262	55.957	50.943	53.310	CCC	N./A.	N./A.
ARG	1i4u	A	53	!	-171.952	-128.414	117.259	180.500	187.884	185.947	277.692	95.540	91.458	95.102	EEE	N./A.	N./A.
ARG	1i4u	A	79	!	175.087	-121.651	131.930	298.074	183.766	75.506	195.390	50.258	32.978	36.351	EEE	N./A.	N./A.
ARG	1i4u	A	138	!	170.210	-78.207	-4.687	290.494	300.845	195.271	169.752	91.109	90.793	92.520	ETT	N./A.	N./A.
ARG	1i4u	A	163	!	174.414	-72.499	-15.957	287.425	167.971	62.816	198.154	24.591	66.077	57.415	GGE	N./A.	N./A.
ARG	1i59	A	385	!	-178.975	-128.796	154.801	299.789	172.628	181.712	172.396	27.828	34.672	32.647	EET	N./A.	N./A.
ARG	1i59	A	393	!	-179.584	-46.158	-40.705	64.687	166.213	66.494	142.771	46.238	34.481	36.892	EHH	N./A.	N./A.
ARG	1i59	A	408	!	179.082	-60.882	-42.142	156.324	137.796	41.050	65.745	70.300	21.210	29.344	HHH	N./A.	N./A.
ARG	1i59	A	421	!	179.393	-60.307	-41.908	292.369	178.197	65.851	88.831	38.974	74.704	68.724	HHH	N./A.	N./A.
ARG	1i59	A	437	!	179.682	-158.351	168.444	66.435	190.505	167.057	80.878	50.567	62.074	61.448	EEE	N./A.	N./A.
ARG	1i59	A	452	!	-178.245	-72.796	-17.508	59.982	171.442	62.796	85.368	72.000	84.417	83.758	CCC	N./A.	N./A.
ARG	1i59	A	461	!	-179.921	-58.851	-40.531	292.542	170.312	175.825	168.687	75.536	88.382	87.486	HHH	N./A.	N./A.
ARG	1i59	A	536	!	179.921	-112.003	121.407	286.802	162.080	284.265	264.364	77.009	68.287	72.331	EEE	N./A.	N./A.
ARG	1i5r	A	21	!	175.004	-58.311	-47.929	160.847	70.128	175.369	88.312	79.554	89.387	89.078	HHH	N./A.	N./A.
ARG	1i5r	A	37	!	179.344	-61.918	-43.797	195.335	192.807	74.585	178.421	63.602	67.265	68.552	ETT	N./A.	N./A.
ARG	1i5r	A	50	!	179.495	-64.629	-37.985	180.764	82.021	284.028	289.132	42.944	23.038	26.406	HHH	N./A.	N./A.
ARG	1i5r	A	67	!	176.054	-80.099	-15.036	293.840	175.431	296.913	178.281	81.260	83.583	85.223	TTT	N./A.	N./A.
ARG	1i5r	A	76	!	179.748	-58.057	-41.769	178.129	182.714	57.882	185.612	25.310	28.819	27.125	HHH	N./A.	N./A.
ARG	1i5r	A	83	!	-179.783	-164.762	151.318	70.725	165.874	199.261	297.683	29.931	30.301	29.594	TCT	N./A.	N./A.
ARG	1i5r	A	120	!	179.369	-56.773	-43.545	291.468	185.947	186.023	94.835	77.098	89.069	88.324	HHH	N./A.	N./A.
ARG	1i5r	A	136	!	179.304	-119.275	133.926	304.250	298.690	185.429	87.886	84.309	45.085	54.261	CEE	N./A.	N./A.
ARG	1i5r	A	214	!	178.649	-63.649	-36.797	292.896	297.000	189.448	184.362	61.720	49.802	53.521	HHH	N./A.	N./A.
ARG	1i5r	A	252	!	-179.560	-127.580	140.819	286.798	186.158	193.733	79.728	78.929	78.382	80.839	TEE	N./A.	N./A.
ARG	1i5r	A	266	!	176.771	-63.068	-41.833	291.924	176.297	84.451	268.766	4.019	63.239	31.797	HHH	N./A.	N./A.
ARG	1i60	A	34	!	179.318	-82.310	128.364	284.035	172.318	62.405	86.765	24.181	50.114	44.149	EET	N./A.	N./A.
ARG	1i60	A	74	!	179.348	-107.552	157.902	304.337	296.415	301.804	283.392	21.901	48.870	42.163	CCC	N./A.	N./A.
ARG	1i60	A	166	!	179.013	-125.224	139.164	289.957	288.623	181.026	79.327	70.550	73.935	75.347	CTT	N./A.	N./A.
ARG	1i60	A	217	!	-179.845	-66.090	149.393	298.066	182.136	183.654	192.233	67.917	71.006	72.534	GEE	N./A.	N./A.
ARG	1i60	A	249	!	-177.760	-88.575	122.563	195.429	183.979	187.585	73.092	8.284	57.402	40.000	CCG	N./A.	N./A.
ARG	1i6l	A	24	!	-179.783	-59.456	-41.238	176.709	179.833	54.504	123.858	48.812	32.814	35.912	HHH	N./A.	N./A.
ARG	1i6l	A	55	!	179.777	-52.746	-47.689	275.421	288.995	178.811	81.574	91.391	54.857	65.138	HHH	N./A.	N./A.
ARG	1i6l	A	59	!	178.731	-65.498	-42.554	304.573	192.566	65.184	73.636	85.196	43.132	52.782	HHH	N./A.	N./A.
ARG	1i6l	A	155	!	-179.347	-63.929	-44.879	286.315	164.643	57.792	84.609	70.300	62.301	65.793	HHH	N./A.	N./A.
ARG	1i6l	A	160	!	178.454	-58.888	-50.493	175.835	167.644	311.985	146.924	72.250	72.633	74.696	HHH	N./A.	N./A.
ARG	1i6l	A	164	!	-177.667	-74.406	-38.031	276.443	127.493	101.340	138.419	58.936	39.034	43.404	HHH	N./A.	N./A.
ARG	1i6l	A	175	!	173.643	-131.379	109.501	182.863	190.872	193.043	246.624	56.968	45.791	49.000	EEC	N./A.	N./A.
ARG	1i6l	A	182	!	-177.652	-150.658	84.658	187.916	176.252	146.902	85.062	34.070	26.923	27.844	TTT	N./A.	N./A.
ARG	1i6l	A	286	!	179.306	-69.911	-37.844	295.723	186.388	298.617	252.896	80.285	52.943	60.103	HHH	N./A.	N./A.
ARG	1i6l	A	309	!	178.547	-60.584	-48.658	276.601	194.556	270.736	117.694	45.446	26.731	29.969	HHH	N./A.	N./A.
ARG	1i6l	A	316	!	178.542	-57.310	-48.077	177.218	188.573	79.654	61.960	69.948	23.306	31.176	HHH	N./A.	N./A.
ARG	1i71	A	10	!	179.393	-133.146	27.142	292.769	293.502	183.831	284.110	30.310	72.515	64.448	TCC	N./A.	N./A.
ARG	1i71	A	20	!	179.464	-78.962	155.468	291.728	177.116	164.033	81.235	59.521	78.931	76.875	TCB	N./A.	N./A.
ARG	1i71	A	35	!	176.568	-94.357	75.498	264.496	75.493	182.000	188.800	66.406	62.102	64.828	CCT	N./A.	N./A.
ARG	1i71	A	47	!	179.946	43.334	-123.862	298.218	183.123	175.450	184.389	66.667	55.615	59.388	TTT	N./A.	N./A.
ARG	1i71	A	51	!	-179.326	-149.587	166.679	295.330	281.678	182.744	272.454	78.259	82.056	83.385	CBT	N./A.	N./A.
ARG	1i71	A	58	!	-179.821	-166.856	171.671	61.292	167.107	155.343	172.394	70.450	30.000	37.331	CCC	N./A.	N./A.
ARG	1i71	A	69	!	-177.231	-56.499	-61.161	185.974	174.125	169.300	73.780	82.561	84.889	86.425	TTE	N./A.	N./A.
ARG	1i88	A	8	!	-178.676	-60.838	-43.799	187.310	76.142	282.813	273.268	47.970	89.804	83.075	HHH	N./A.	N./A.
ARG	1i88	A	12	!	-174.036	-92.192	159.213	68.724	198.595	306.444	159.544	62.581	60.085	62.345	HCC	N./A.	N./A.
ARG	1i88	A	67	!	-179.904	-159.740	162.214	63.118	196.138	73.661	68.455	30.775	25.247	25.688	CEE	N./A.	N./A.
ARG	1i88	A	68	!	177.880	-139.525	154.939	291.640	171.797	280.754	170.324	38.120	75.405	69.034	EEE	N./A.	N./A.
ARG	1i88	A	94	!	179.573	-65.691	-45.201	294.517	163.730	181.384	282.570	68.906	83.917	82.733	HHH	N./A.	N./A.
ARG	1i88	A	104	!	177.602	-62.428	-50.462	192.488	193.929	72.812	72.546	37.692	26.511	28.281	HHH	N./A.	N./A.
ARG	1i88	A	151	!	177.614	-61.143	149.371	291.742	284.350	100.369	111.761	70.750	28.516	36.047	CTT	N./A.	N./A.
ARG	1i88	A	156	!	-171.568	-104.214	146.010	291.602	173.604	288.494	124.541	94.196	94.557	95.106	EEE	N./A.	N./A.
ARG	1i88	A	172	!	179.133	-59.181	-43.305	170.746	165.588	61.085	81.678	92.630	95.390	95.348	HHH	N./A.	N./A.
ARG	1i88	A	185	!	177.414	-131.591	115.101	293.555	283.994	179.974	276.182	92.609	92.103	93.929	TEE	N./A.	N./A.
ARG	1i88	A	199	!	176.294	-160.545	166.524	65.556	186.413	61.344	261.879	42.336	77.832	71.993	TCC	N./A.	N./A.
ARG	1i88	A	259	!	-174.775	-126.167	-178.438	308.674	293.114	282.120	174.009	38.590	33.142	34.085	EET	N./A.	N./A.
ARG	1i88	A	328	!	-178.848	-67.831	-31.635	291.547	183.571	190.590	281.252	46.634	66.354	64.069	HHH	N./A.	N./A.
ARG	1i88	A	350	!	-177.181	-70.762	-34.505	61.515	95.429	177.812	227.306	48.119	90.535	83.820	HHH	N./A.	N./A.
ARG	1i88	A	385	!	167.720	-116.789	136.962	186.233	166.131	71.413	167.504	89.804	78.150	83.665	EEC	N./A.	N./A.
ARG	1i8o	A	34	!	-177.909	-106.988	148.185	196.103	160.577	64.639	200.096	65.573	25.330	32.288	TEE	N./A.	N./A.
ARG	1i8o	A	103	!	175.259	-63.578	-44.988	287.943	182.414	279.742	123.829	91.435	93.266	94.385	HHH	N./A.	N./A.
ARG	1i9s	A	15	!	-178.302	-65.653	-38.551	294.245	169.762	180.694	80.713	84.715	76.127	80.621	CCB	N./A.	N./A.
ARG	1i9s	A	16	!	-176.725	-142.576	156.221	65.033	187.205	150.994	84.457	34.535	44.655	42.837	CBC	N./A.	N./A.
ARG	1i9s	A	34	!	175.870	-56.294	-26.988	71.577	191.476	68.113	175.997	26.966	58.464	52.148	GGG	N./A.	N./A.
ARG	1i9s	A	44	!	-175.605	-73.934	154.975	292.091	181.886	182.501	160.116	49.950	43.420	45.464	GCC	N./A.	N./A.
ARG	1i9s	A	72	!	-177.811	-80.941	-9.755	75.155	187.518	184.000	266.560	31.395	32.104	31.471	TTT	N./A.	N./A.
ARG	1i9s	A	76	!	179.883	-59.747	-25.893	57.845	185.479	279.374	175.382	88.203	50.971	60.552	CHH	N./A.	N./A.
ARG	1i9s	A	132	!	178.457	-61.150	-44.624	276.879	180.272	183.744	162.779	92.891	64.659	74.324	HHH	N./A.	N./A.
ARG	1i9s	A	160	!	-174.241	-139.190	65.404	182.230	58.135	176.576	165.116	86.176	79.075	83.230	HTT	N./A.	N./A.
ARG	1i9s	A	175	!	177.890	-63.407	-43.704	195.674	184.907	67.928	71.597	63.441	47.203	51.549	HHH	N./A.	N./A.
ARG	1i9s	A	176	!	-179.507	-70.579	-42.854	290.273	178.740	197.164	184.270	64.409	79.595	78.472	HHH	N./A.	N./A.
ARG	1i9z	A	614	!	178.046	-61.956	-42.298	179.789	192.192	84.276	229.304	78.393	77.514	80.093	HHH	N./A.	N./A.
ARG	1i9z	A	615	!	179.969	-65.642	-26.724	288.517	175.840	173.022	137.717	70.700	46.836	52.711	HHH	N./A.	N./A.
ARG	1i9z	A	623	!	-178.282	-63.254	-41.912	243.242	174.390	295.782	152.968	34.729	29.011	29.688	HHH	N./A.	N./A.
ARG	1i9z	A	639	!	-176.809	-169.905	157.622	193.536	209.281	282.136	205.532	89.020	78.526	83.696	EEE	N./A.	N./A.
ARG	1i9z	A	685	!	178.957	-128.073	162.252	65.917	78.007	58.819	200.049	89.444	88.995	90.972	EEE	N./A.	N./A.
ARG	1i9z	A	710	!	175.791	-62.242	-39.362	291.557	183.022	266.949	280.845	85.359	89.289	90.278	HHH	N./A.	N./A.
ARG	1i9z	A	715	!	-176.826	-63.863	-38.807	296.484	189.037	243.066	80.816	80.691	46.328	54.507	HHH	N./A.	N./A.
ARG	1i9z	A	722	!	179.802	-140.575	131.094	285.104	275.957	187.607	287.032	51.392	21.505	26.562	CCT	N./A.	N./A.
ARG	1i9z	A	724	!	179.302	-65.929	146.158	304.999	187.965	64.633	198.483	19.930	54.829	46.286	TTT	N./A.	N./A.
ARG	1i9z	A	727	!	178.311	-60.386	131.596	179.707	203.610	302.591	278.787	25.000	38.040	34.542	TTT	N./A.	N./A.
ARG	1i9z	A	744	!	-170.780	-118.896	170.678	308.372	302.541	174.992	87.528	90.587	87.868	90.635	CCB	N./A.	N./A.
ARG	1i9z	A	817	!	-172.369	-141.177	154.884	312.638	284.453	277.787	269.078	95.641	95.401	95.641	EEE	N./A.	N./A.
ARG	1i9z	A	821	!	-178.438	-134.807	135.067	183.797	206.952	259.695	216.174	51.907	41.236	43.972	EEE	N./A.	N./A.
ARG	1i9z	A	840	!	168.524	-90.026	147.172	295.200	273.701	178.394	271.036	95.459	94.742	95.295	BTC	N./A.	N./A.
ARG	1ia6	A	35	!	178.348	-108.151	140.228	281.615	309.549	323.019	284.706	41.869	76.936	71.216	TTC	N./A.	N./A.
ARG	1ia6	A	139	!	-177.385	-108.488	133.732	263.239	132.285	66.435	88.211	17.897	48.955	40.426	CCC	N./A.	N./A.
ARG	1ia6	A	266	!	-179.504	-67.681	-36.615	299.760	219.314	74.981	228.847	65.521	67.597	69.241	HHH	N./A.	N./A.
ARG	1ia6	A	308	!	178.397	-58.782	-42.652	159.459	270.258	303.192	278.973	66.302	76.936	76.771	HHH	N./A.	N./A.
ARG	1ia6	A	365	!	-178.041	-57.754	-51.898	289.528	169.215	175.199	70.439	51.649	72.811	70.405	THH	N./A.	N./A.
ARG	1icm	A	10	!	179.466	-152.877	162.491	55.038	195.119	187.570	281.263	53.196	61.193	61.310	EEE	N./A.	N./A.
ARG	1icm	A	28	!	177.759	-67.702	-43.101	303.913	191.102	296.949	263.647	33.527	56.899	52.958	HHH	N./A.	N./A.
ARG	1icm	A	56	!	-177.388	-171.388	-178.891	48.601	174.341	190.292	185.219	52.320	71.213	69.345	TEE	N./A.	N./A.
ARG	1icm	A	95	!	175.746	-75.538	128.134	279.705	187.570	54.698	152.921	42.336	74.970	69.828	EET	N./A.	N./A.
ARG	1icm	A	106	!	176.729	-120.123	126.692	278.898	179.236	171.716	139.972	83.049	68.895	74.392	EEE	N./A.	N./A.
ARG	1icm	A	126	!	173.316	-126.111	121.057	299.589	208.690	79.734	189.461	89.575	78.988	84.193	EEE	N./A.	N./A.
ARG	1id0	A	403	!	174.598	-151.642	158.511	76.291	188.270	177.761	92.663	95.739	69.779	83.602	EEE	N./A.	N./A.
ARG	1id0	A	471	A	175.248	-125.836	116.560	169.553	192.515	181.262	77.322	77.946	56.257	62.345	EEE	N./A.	N./A.
ARG	1id0	A	478	!	-179.540	54.270	36.788	297.911	188.438	65.639	83.612	87.124	63.693	71.182	CCC	N./A.	N./A.
ARG	1ie0	A	20	!	-176.770	-123.082	128.383	177.666	178.004	74.532	88.256	71.200	71.923	73.919	EEE	N./A.	N./A.
ARG	1ie0	A	39	!	-172.154	-101.139	114.231	194.553	66.166	60.912	142.559	88.399	91.919	92.659	EEC	N./A.	N./A.
ARG	1ie0	A	139	!	178.703	-61.554	-41.107	177.695	175.885	68.923	259.415	66.667	69.365	70.946	HHH	N./A.	N./A.
ARG	1ie0	A	142	!	178.169	-65.978	-36.042	287.121	189.971	195.212	100.509	72.650	40.632	47.607	HHH	N./A.	N./A.
ARG	1ie9	A	154	!	175.044	-57.002	142.589	277.448	173.450	291.917	179.060	46.584	79.046	73.986	CCC	N./A.	N./A.
ARG	1ie9	A	158	!	179.437	-118.281	96.387	276.742	120.719	176.899	155.446	9.105	56.480	40.319	CCC	N./A.	N./A.
ARG	1ie9	A	274	!	-175.103	-64.082	-27.544	76.927	205.081	304.930	273.073	95.165	96.033	95.895	HHG	N./A.	N./A.
ARG	1ie9	A	296	!	-178.081	-116.744	169.338	301.547	182.195	175.997	87.839	65.469	42.471	47.786	ECH	N./A.	N./A.
ARG	1ie9	A	343	!	175.594	-127.040	140.929	293.803	295.124	195.849	185.030	14.371	75.838	59.660	TTT	N./A.	N./A.
ARG	1ie9	A	358	!	179.071	-62.725	-38.037	181.428	163.636	63.165	182.102	75.848	59.637	64.793	HHH	N./A.	N./A.
ARG	1ie9	A	391	!	178.971	-61.884	-41.017	299.619	302.673	183.088	91.959	47.327	46.610	47.679	HHH	N./A.	N./A.
ARG	1iee	A	5	!	-179.463	-57.867	-59.794	180.360	176.155	56.294	82.619	61.828	60.881	62.862	CHH	N./A.	N./A.
ARG	1iee	A	14	A	179.042	-61.592	-34.650	167.886	164.290	56.445	83.257	14.021	35.852	28.281	HHH	N./A.	N./A.
ARG	1iee	A	68	A	-179.431	-126.466	14.710	69.029	170.898	194.830	194.366	21.053	82.444	68.379	TTT	N./A.	N./A.
ARG	1iee	A	112	A	-178.876	-59.991	-46.343	179.096	170.306	61.514	75.092	63.441	24.731	31.373	HHH	N./A.	N./A.
ARG	1iee	A	114	!	-170.611	-126.590	-19.913	306.677	178.553	71.850	173.576	85.588	94.133	93.631	HHH	N./A.	N./A.
ARG	1igq	A	316	!	178.986	-102.069	133.245	298.493	159.574	63.388	187.603	40.607	80.611	73.682	TEE	N./A.	N./A.
ARG	1igq	A	319	A	175.082	-128.259	152.741	70.333	183.836	62.758	182.297	49.752	25.907	30.098	EEE	N./A.	N./A.
ARG	1igq	A	324	!	178.493	-116.626	121.685	188.570	171.678	166.278	195.019	48.366	38.835	41.099	TBC	N./A.	N./A.
ARG	1igq	A	325	!	179.522	-60.372	125.083	281.118	181.039	194.804	268.316	71.250	48.220	54.049	BCC	N./A.	N./A.
ARG	1iho	A	11	!	-178.137	-62.593	-35.927	171.624	177.105	164.198	300.249	67.135	23.091	30.490	HHH	N./A.	N./A.
ARG	1iho	A	15	!	177.342	-55.108	-44.192	283.567	178.144	65.385	85.426	52.320	44.569	46.964	HHH	N./A.	N./A.
ARG	1iho	A	16	!	-177.670	-69.609	-35.485	293.955	187.924	181.148	193.331	73.750	48.644	54.930	HHH	N./A.	N./A.
ARG	1iho	A	18	!	-179.358	-69.548	-31.427	300.989	195.918	77.218	213.335	63.978	42.960	47.893	HHH	N./A.	N./A.
ARG	1iho	A	47	!	-172.433	-99.909	-12.725	296.805	164.884	179.746	261.670	60.054	50.286	53.592	HHT	N./A.	N./A.
ARG	1iho	A	73	!	176.859	-125.621	122.698	294.232	167.375	170.516	86.772	10.507	39.489	28.844	CCC	N./A.	N./A.
ARG	1iho	A	85	!	-179.214	-94.382	2.605	222.951	97.712	188.951	168.286	21.170	41.724	36.081	HHC	N./A.	N./A.
ARG	1iho	A	128	!	169.917	-54.425	-40.670	169.786	180.212	295.538	190.991	78.616	55.475	61.862	HHH	N./A.	N./A.
ARG	1iho	A	160	!	173.658	-54.899	-47.072	278.226	197.763	193.580	285.190	95.053	63.466	74.595	HHH	N./A.	N./A.
ARG	1iho	A	179	!	-175.328	-132.963	153.149	298.365	178.378	179.491	281.860	96.024	95.185	95.622	CBT	N./A.	N./A.
ARG	1iho	A	189	!	-176.247	-65.413	-30.152	292.349	173.090	182.115	246.357	94.978	84.306	90.060	GGG	N./A.	N./A.
ARG	1iho	A	198	!	179.787	-61.053	-33.002	175.558	63.830	182.659	78.278	80.366	95.124	94.206	HHH	N./A.	N./A.
ARG	1iho	A	220	!	-179.789	-126.316	7.889	286.434	308.324	172.018	267.587	13.811	44.282	34.542	CCC	N./A.	N./A.
ARG	1iho	A	273	A	167.846	-102.046	92.751	195.702	178.967	171.616	270.020	86.732	48.164	57.687	EEE	N./A.	N./A.
ARG	1ijb	A	511	!	179.518	-132.501	177.061	291.733	195.819	177.317	188.705	31.047	61.506	55.986	CBC	N./A.	N./A.
ARG	1ijb	A	524	!	177.671	-67.761	-21.682	289.011	307.360	181.796	186.942	52.526	67.569	66.414	TTT	N./A.	N./A.
ARG	1ijb	A	543	!	-178.292	-101.794	24.683	295.883	167.929	171.485	74.419	69.010	64.091	67.034	HCB	N./A.	N./A.
ARG	1ijb	A	545	!	177.552	-86.714	88.571	182.116	172.713	181.571	177.443	44.720	57.654	56.497	BCB	N./A.	N./A.
ARG	1ijb	A	552	!	177.784	-99.468	149.702	294.030	198.059	299.971	180.400	84.065	68.674	74.459	EEE	N./A.	N./A.
ARG	1ijb	A	573	!	178.999	-58.398	143.089	298.126	160.413	296.434	177.963	45.347	48.842	49.179	TCH	N./A.	N./A.
ARG	1ijb	A	578	!	178.916	-65.134	-37.913	292.630	196.966	299.632	272.406	63.226	74.349	74.054	HHH	N./A.	N./A.
ARG	1ijb	A	579	!	179.448	-65.111	-42.226	179.975	167.604	55.415	260.797	59.734	56.425	58.673	HHH	N./A.	N./A.
ARG	1ijb	A	611	!	-178.365	-133.618	76.826	200.686	175.467	179.430	209.050	49.257	63.239	62.103	TTT	N./A.	N./A.
ARG	1ijb	A	616	!	-178.365	-122.377	124.708	291.754	155.911	286.359	194.084	66.094	49.605	54.190	EEE	N./A.	N./A.
ARG	1ijb	A	632	!	-178.440	-51.445	-41.506	295.303	180.349	307.882	166.253	44.065	43.851	44.504	CCH	N./A.	N./A.
ARG	1ijb	A	636	!	179.867	-66.880	-37.150	292.548	298.149	183.386	156.573	65.833	33.770	39.932	HHH	N./A.	N./A.
ARG	1ijb	A	663	!	179.143	-64.260	-38.416	267.124	34.573	190.106	163.169	66.458	17.634	25.344	HHH	N./A.	N./A.
ARG	1ijb	A	687	!	-178.875	-52.663	-55.573	174.168	237.746	298.616	147.237	42.430	41.121	41.773	HHH	N./A.	N./A.
ARG	1ijq	A	385	!	178.741	68.489	-62.236	190.200	180.046	287.892	163.664	53.247	37.188	40.638	TBT	N./A.	N./A.
ARG	1ijq	A	389	!	177.517	-99.242	159.334	286.313	189.897	166.985	189.987	78.571	69.254	73.547	EEE	N./A.	N./A.
ARG	1ijq	A	487	!	-177.221	-154.306	156.677	157.444	189.631	180.296	162.019	86.536	77.919	82.484	TEE	N./A.	N./A.
ARG	1ijq	A	492	!	178.616	-144.016	130.907	189.189	189.499	295.158	270.795	24.795	34.536	31.634	EET	N./A.	N./A.
ARG	1ijq	A	499	!	-176.317	-130.728	-90.950	213.432	303.796	201.878	289.521	85.817	19.390	30.556	EEE	N./A.	N./A.
ARG	1ijq	A	553	!	-177.374	-124.397	128.057	199.028	84.531	184.489	148.013	32.829	45.085	42.695	CEE	N./A.	N./A.
ARG	1ijq	A	574	!	178.154	-66.062	140.133	178.639	169.597	169.051	173.472	12.360	62.074	47.643	CCE	N./A.	N./A.
ARG	1ijq	A	648	!	-178.567	-61.610	-38.443	181.572	182.509	60.408	80.551	74.150	67.017	70.608	TTT	N./A.	N./A.
ARG	1ikp	A	24	!	176.738	-116.740	146.795	301.621	296.608	305.068	278.931	84.756	78.121	82.081	CEE	N./A.	N./A.
ARG	1ikp	A	86	!	-175.869	-136.218	139.319	295.118	197.510	166.207	100.067	95.450	54.943	69.345	EEE	N./A.	N./A.
ARG	1ikp	A	91	!	-179.976	-59.609	138.496	291.989	288.549	291.546	289.063	75.179	60.625	65.448	ECC	N./A.	N./A.
ARG	1ikp	A	154	!	175.716	-142.103	145.715	83.514	171.015	188.412	248.707	57.872	54.543	56.701	EEE	N./A.	N./A.
ARG	1ikp	A	247	!	174.202	-140.417	133.491	187.428	154.045	181.987	144.676	95.775	95.614	95.829	EEE	N./A.	N./A.
ARG	1ikp	A	274	!	-179.985	-58.968	144.836	281.923	174.241	63.428	83.618	48.564	55.223	55.340	GTT	N./A.	N./A.
ARG	1ikp	A	330	!	179.792	-63.645	-27.378	287.000	187.129	298.440	274.688	10.979	37.926	28.000	HHH	N./A.	N./A.
ARG	1ikp	A	337	!	179.762	-63.679	-43.811	191.995	178.316	302.481	292.266	75.625	17.634	26.812	HHH	N./A.	N./A.
ARG	1ikp	A	349	!	179.861	-63.807	-44.504	181.343	212.029	56.668	78.230	39.231	43.563	43.121	HHH	N./A.	N./A.
ARG	1ikp	A	392	!	179.893	-111.639	115.219	289.323	163.350	290.906	282.064	96.759	95.101	95.800	EEE	N./A.	N./A.
ARG	1ikp	A	421	!	-179.772	-65.559	-39.044	188.765	173.726	188.611	167.394	74.650	95.106	93.155	HHH	N./A.	N./A.
ARG	1ikp	A	432	!	178.770	-91.306	10.401	281.574	281.641	292.485	283.141	89.150	68.729	76.146	HHC	N./A.	N./A.
ARG	1ikp	A	456	!	179.369	-134.209	149.698	303.518	293.575	163.920	184.476	95.693	96.256	96.223	CCC	N./A.	N./A.
ARG	1ikp	A	458	!	177.437	-136.535	146.716	290.008	165.761	59.202	188.384	95.226	95.148	95.335	CCC	N./A.	N./A.
ARG	1ikp	A	467	!	-179.708	-78.511	143.674	293.415	172.442	186.819	168.513	75.402	32.158	40.284	GCC	N./A.	N./A.
ARG	1ikp	A	494	!	-178.794	-78.748	148.028	306.102	169.280	303.497	164.198	25.690	57.067	50.528	CCB	N./A.	N./A.
ARG	1ikp	A	500	!	178.590	-104.440	129.373	297.377	175.186	60.181	80.738	97.027	96.202	96.636	EEE	N./A.	N./A.
ARG	1ikp	A	505	!	178.311	-59.411	-31.314	294.009	198.824	69.587	90.215	94.435	74.615	83.137	EGG	N./A.	N./A.
ARG	1ikp	A	513	!	178.702	-136.518	150.090	60.739	176.465	173.666	89.353	49.554	49.350	50.599	EEC	N./A.	N./A.
ARG	1ikp	A	529	!	178.230	-62.249	-46.105	186.700	182.530	71.037	83.802	21.140	38.494	33.529	HHH	N./A.	N./A.
ARG	1ikp	A	538	!	179.440	-118.930	-108.200	300.055	168.994	198.686	174.548	85.686	33.579	44.078	TTT	N./A.	N./A.
ARG	1ikp	A	551	!	179.000	-69.465	158.661	299.336	173.497	288.372	188.220	22.018	46.186	39.966	TCE	N./A.	N./A.
ARG	1ikp	A	563	!	-179.405	-97.887	15.259	57.539	185.222	64.848	179.965	96.441	83.194	94.385	HCC	N./A.	N./A.
ARG	1ikt	A	17	!	178.697	-58.998	-41.606	312.629	181.310	211.149	296.313	29.862	33.060	31.895	HHH	N./A.	N./A.
ARG	1ikt	A	18	!	-179.153	-69.371	-35.133	300.817	195.739	177.286	207.524	49.653	40.805	43.121	HHH	N./A.	N./A.
ARG	1ikt	A	97	!	179.957	-77.666	-29.556	290.292	169.463	71.533	173.387	67.708	66.215	68.517	TTT	N./A.	N./A.
ARG	1ikt	A	101	!	179.295	-116.928	159.587	302.910	186.813	73.699	174.527	69.375	74.882	75.833	EEE	N./A.	N./A.
ARG	1im5	A	38	!	179.068	-58.904	-45.857	295.651	200.060	303.894	276.956	36.923	50.314	48.357	HHH	N./A.	N./A.
ARG	1im5	A	51	!	174.378	-140.284	141.411	61.339	179.341	178.890	180.486	80.813	84.361	85.642	EEE	N./A.	N./A.
ARG	1im5	A	64	!	174.994	-115.368	19.475	265.479	191.574	63.324	203.947	28.448	46.215	42.305	GGC	N./A.	N./A.
ARG	1im5	A	70	!	172.538	-46.394	131.497	177.222	180.249	178.049	276.605	71.850	72.219	74.324	CCC	N./A.	N./A.
ARG	1im5	A	122	!	-178.324	-135.425	142.047	330.522	175.032	263.695	286.768	75.714	54.086	59.966	CEE	N./A.	N./A.
ARG	1im5	A	135	!	-179.593	-58.504	-49.315	171.192	189.344	171.079	275.390	47.327	53.571	53.662	HHH	N./A.	N./A.
ARG	1inl	A	9	!	179.811	-128.627	175.160	304.384	293.656	179.357	256.646	31.163	56.006	51.479	CCC	N./A.	N./A.
ARG	1inl	A	14	!	178.205	-128.207	-163.512	298.791	190.164	73.512	88.830	35.940	36.023	35.912	CCC	N./A.	N./A.
ARG	1inl	A	36	!	178.119	-163.735	158.152	65.834	164.099	58.902	163.196	67.135	22.769	30.196	TEE	N./A.	N./A.
ARG	1inl	A	47	!	178.480	-102.705	136.474	176.992	176.313	168.120	135.879	83.496	95.000	93.869	TEE	N./A.	N./A.
ARG	1inl	A	106	!	179.472	-57.168	-44.915	179.439	193.463	66.676	211.672	82.439	82.556	84.783	HHH	N./A.	N./A.
ARG	1inl	A	131	!	-179.966	-61.498	-39.807	188.701	189.780	304.836	274.632	53.557	40.489	43.617	HHH	N./A.	N./A.
ARG	1inl	A	145	!	-179.346	-83.988	-13.569	298.618	170.454	293.109	163.173	70.750	72.249	74.088	TTE	N./A.	N./A.
ARG	1inl	A	221	!	-179.380	-68.774	-39.541	293.614	179.669	174.832	173.284	18.668	31.721	27.188	HHH	N./A.	N./A.
ARG	1inl	A	230	!	-178.481	-135.436	132.088	292.252	284.960	295.380	282.267	30.543	44.282	41.348	EEE	N./A.	N./A.
ARG	1inl	A	265	!	179.930	-59.935	-37.463	292.906	181.057	57.849	90.259	28.724	67.486	60.000	HHH	N./A.	N./A.
ARG	1io0	A	189	!	179.517	-62.563	-39.420	290.916	167.842	66.713	196.039	59.840	69.807	69.897	HHH	N./A.	N./A.
ARG	1io0	A	235	!	-179.995	60.649	29.519	302.755	163.064	73.880	185.617	72.100	31.202	38.784	TCC	N./A.	N./A.
ARG	1io0	A	286	!	-179.963	-112.552	118.372	298.599	177.315	70.023	170.315	94.848	45.169	58.163	EEC	N./A.	N./A.
ARG	1iom	A	16	!	178.785	-116.506	-5.696	312.685	191.126	194.769	92.796	56.277	19.805	25.844	CCC	N./A.	N./A.
ARG	1iom	A	54	!	179.778	-155.632	162.418	65.479	174.164	175.717	72.932	72.750	50.429	56.293	CCC	N./A.	N./A.
ARG	1iom	A	71	!	-178.571	-96.472	1.841	293.295	166.476	171.017	68.082	68.958	72.988	74.257	HHC	N./A.	N./A.
ARG	1iom	A	72	!	-178.893	-63.449	-41.268	296.494	172.644	184.715	168.937	70.500	86.225	84.876	HCC	N./A.	N./A.
ARG	1iom	A	84	!	179.692	-103.457	-9.470	288.655	180.004	62.245	257.784	75.179	90.314	88.939	HCC	N./A.	N./A.
ARG	1iom	A	96	!	178.850	-54.864	-48.433	184.994	186.899	63.439	209.673	95.024	95.808	95.699	HHH	N./A.	N./A.
ARG	1iom	A	114	!	-179.701	-51.706	-45.610	175.743	180.897	173.893	77.040	69.740	66.215	68.966	CHH	N./A.	N./A.
ARG	1iom	A	137	!	179.674	-60.171	-44.925	292.137	287.124	286.829	182.302	52.887	79.538	75.868	HHH	N./A.	N./A.
ARG	1iom	A	148	A	176.975	-107.286	105.833	276.104	181.879	54.808	184.743	47.624	34.098	36.824	CTT	N./A.	N./A.
ARG	1iom	A	172	!	179.892	-64.870	-37.030	184.743	72.987	266.739	285.042	65.313	73.254	73.682	HHH	N./A.	N./A.
ARG	1iom	A	218	!	-179.055	-74.734	-7.503	290.094	174.389	166.261	171.494	43.879	63.750	61.276	TTT	N./A.	N./A.
ARG	1iom	A	267	!	-178.941	-90.341	-18.358	301.735	164.406	301.560	181.656	68.646	85.319	83.727	CHH	N./A.	N./A.
ARG	1iom	A	337	!	-176.466	-63.969	-20.913	189.723	53.973	56.370	85.968	95.380	91.015	95.020	HHH	N./A.	N./A.
ARG	1iom	A	354	!	-179.916	-84.305	147.334	293.332	178.968	180.310	71.532	43.084	35.597	37.196	CCC	N./A.	N./A.
ARG	1ioo	A	23	!	178.046	-110.417	152.206	297.898	296.326	291.719	276.915	50.773	87.377	81.739	CCC	N./A.	N./A.
ARG	1ioo	A	78	!	-177.901	-71.532	-32.162	288.493	177.339	62.222	85.779	68.333	64.176	66.931	HHH	N./A.	N./A.
ARG	1ioo	A	98	!	-178.401	-99.390	-19.972	298.219	188.191	180.156	70.458	31.860	50.200	46.821	TTT	N./A.	N./A.
ARG	1ioo	A	110	!	179.604	-62.705	-46.632	180.821	173.668	82.654	72.806	72.150	24.032	32.222	HHH	N./A.	N./A.
ARG	1ioo	A	119	!	178.924	-70.319	-40.840	175.904	59.340	174.383	163.220	48.960	49.040	50.176	HHH	N./A.	N./A.
ARG	1ioo	A	179	!	-179.053	-72.754	121.683	193.192	184.293	69.566	253.891	25.690	44.109	39.628	CCC	N./A.	N./A.
ARG	1ioo	A	195	!	-172.454	-58.872	133.560	191.504	171.670	294.466	283.323	65.156	76.040	75.833	ECC	N./A.	N./A.
ARG	1isp	A	57	A	179.984	-64.377	-42.098	183.914	172.116	202.858	171.644	67.187	36.278	42.518	HHH	N./A.	N./A.
ARG	1isp	A	107	!	-174.994	-73.966	-0.751	282.425	182.341	185.947	256.676	48.663	70.976	68.345	GGG	N./A.	N./A.
ARG	1isp	A	142	!	-179.977	-63.081	129.089	291.887	178.045	55.493	76.126	31.628	30.956	30.556	CCT	N./A.	N./A.
ARG	1isp	A	147	!	164.582	-79.776	101.347	184.424	183.191	166.431	200.938	48.366	33.497	36.453	TEE	N./A.	N./A.
ARG	1itx	A	58	!	175.297	-60.709	-22.216	278.963	168.067	177.336	76.067	20.731	41.437	35.709	TTT	N./A.	N./A.
ARG	1itx	A	169	!	-179.828	-112.438	-3.866	288.574	293.917	184.294	178.738	76.920	77.428	79.653	CHH	N./A.	N./A.
ARG	1itx	A	180	!	172.687	-63.026	-39.919	289.357	187.128	299.087	260.855	75.580	62.727	67.310	HHH	N./A.	N./A.
ARG	1itx	A	192	!	-178.860	-68.566	-42.442	289.543	180.673	158.243	167.127	84.715	95.000	94.067	HHH	N./A.	N./A.
ARG	1itx	A	217	!	176.281	-147.008	148.173	294.711	166.250	170.604	76.965	59.468	61.932	63.241	CCC	N./A.	N./A.
ARG	1itx	A	232	!	179.485	-59.780	-42.571	173.759	57.471	76.749	198.012	76.652	62.188	67.138	HHH	N./A.	N./A.
ARG	1itx	A	340	!	-177.272	-136.917	142.483	296.349	185.720	173.966	287.599	92.130	69.282	77.986	EEE	N./A.	N./A.
ARG	1itx	A	387	!	175.764	-82.569	139.662	182.763	187.204	183.226	270.043	67.396	90.793	87.877	EEE	N./A.	N./A.
ARG	1itx	A	405	!	177.204	-80.990	138.340	174.047	167.123	298.237	108.701	43.458	45.508	45.821	TCE	N./A.	N./A.
ARG	1iu8	A	44	!	-178.432	-72.095	-32.472	296.636	189.585	285.573	124.788	13.794	51.829	40.390	HHH	N./A.	N./A.
ARG	1iu8	A	46	!	179.913	-59.490	-47.310	183.755	194.758	289.424	272.913	60.699	58.408	60.552	HHH	N./A.	N./A.
ARG	1iu8	A	70	!	179.703	-75.187	149.738	289.301	195.699	184.399	176.724	88.595	83.667	87.179	TTC	N./A.	N./A.
ARG	1iu8	A	77	!	179.045	-111.543	-19.118	276.915	185.246	154.351	189.761	92.304	83.528	88.436	ECE	N./A.	N./A.
ARG	1iu8	A	115	!	-179.344	-66.581	-41.529	186.583	175.732	290.426	286.348	60.161	60.426	62.138	HHH	N./A.	N./A.
ARG	1iu8	A	194	!	-178.948	-61.751	-40.340	300.222	309.101	192.698	185.768	40.981	57.626	55.578	HHH	N./A.	N./A.
ARG	1iuq	A	6	!	-176.141	-104.882	26.797	293.866	186.079	172.695	80.104	19.673	41.149	35.034	CCG	N./A.	N./A.
ARG	1iuq	A	12	!	-179.913	-127.282	1.594	299.886	294.944	179.927	261.127	21.404	38.153	33.333	CCC	N./A.	N./A.
ARG	1iuq	A	46	!	178.837	-55.165	-52.012	177.380	180.981	78.596	91.188	80.285	16.049	26.062	HHH	N./A.	N./A.
ARG	1iuq	A	71	!	-175.268	-73.721	-32.970	296.900	288.309	151.932	175.102	81.098	73.195	77.326	HHH	N./A.	N./A.
ARG	1iuq	A	90	!	-173.846	-122.636	-6.274	284.546	231.319	45.667	209.946	94.761	66.271	76.597	CTT	N./A.	N./A.
ARG	1iuq	A	104	!	-172.013	-50.010	-43.647	190.062	178.632	324.654	262.533	93.804	57.095	68.241	HGG	N./A.	N./A.
ARG	1iuq	A	184	!	-179.703	-122.416	151.020	303.681	296.626	154.524	161.999	92.457	71.065	79.618	HCC	N./A.	N./A.
ARG	1iuq	A	235	!	178.460	-83.737	145.185	290.141	170.335	289.066	173.440	56.543	81.250	78.056	CCC	N./A.	N./A.
ARG	1iuq	A	237	!	179.138	-132.980	150.449	285.474	320.087	195.884	277.473	32.946	56.704	52.606	CCB	N./A.	N./A.
ARG	1iuq	A	259	!	178.429	-59.506	-42.028	182.400	187.691	63.391	75.858	57.234	59.078	60.414	HHH	N./A.	N./A.
ARG	1iw0	A	36	!	-174.680	-86.027	-10.616	298.236	179.965	181.351	164.993	40.140	22.097	25.062	TTT	N./A.	N./A.
ARG	1iw0	A	44	!	175.556	-60.574	-42.817	299.849	297.789	87.011	74.135	59.096	52.029	54.894	HHH	N./A.	N./A.
ARG	1iw0	A	64	!	175.216	-57.010	-42.148	186.032	192.700	293.223	108.471	37.863	64.290	60.172	HHH	N./A.	N./A.
ARG	1iw0	A	79	!	-177.624	-108.702	-18.207	297.736	294.552	83.045	198.489	55.851	92.841	87.709	CHH	N./A.	N./A.
ARG	1iw0	A	112	!	-179.475	-67.301	-42.005	177.595	54.795	178.452	169.693	83.008	52.257	60.172	HHH	N./A.	N./A.
ARG	1iw0	A	117	!	178.195	-60.133	-53.924	179.291	195.532	61.926	197.569	53.557	74.527	72.128	HHH	N./A.	N./A.
ARG	1iw0	A	132	!	177.982	-82.267	-62.659	285.498	309.748	321.965	174.719	74.250	95.298	94.444	HHH	N./A.	N./A.
ARG	1iw0	A	177	!	176.631	-59.796	-39.286	289.082	190.838	189.776	88.818	10.874	38.040	28.031	HHH	N./A.	N./A.
ARG	1iwd	A	8	!	178.684	-69.240	-34.435	298.067	176.295	302.543	168.075	53.711	76.301	73.514	GGG	N./A.	N./A.
ARG	1iwd	A	41	!	-178.502	-86.076	-36.993	292.481	280.858	178.965	273.913	35.641	39.574	38.818	HHH	N./A.	N./A.
ARG	1iwd	A	100	!	178.591	-67.805	157.867	59.057	189.259	184.798	292.305	13.409	63.636	49.679	TTC	N./A.	N./A.
ARG	1iwd	A	102	!	179.081	-108.225	90.889	293.012	148.950	180.629	66.784	17.079	31.803	26.594	CCC	N./A.	N./A.
ARG	1iwd	A	111	!	178.499	-104.557	121.143	289.426	195.408	171.608	84.968	25.379	28.214	26.656	EEC	N./A.	N./A.
ARG	1iwd	A	114	!	-178.698	-70.653	149.041	286.113	72.169	177.594	76.242	48.911	20.941	25.656	TTT	N./A.	N./A.
ARG	1iwd	A	177	!	179.353	-92.249	119.911	175.049	183.871	173.421	79.674	88.529	93.653	93.909	EEC	N./A.	N./A.
ARG	1iwd	A	194	!	-178.486	-114.735	154.555	174.673	169.198	63.316	91.631	64.946	76.329	76.007	ETT	N./A.	N./A.
ARG	1ix9	A	72	!	170.537	-50.522	-51.571	171.657	179.388	175.485	174.655	84.878	92.269	92.183	HHH	N./A.	N./A.
ARG	1ix9	A	104	!	177.720	-62.832	-47.914	178.256	190.834	68.782	203.078	41.449	50.400	49.607	HHH	N./A.	N./A.
ARG	1ix9	A	123	!	171.708	-72.170	98.794	169.438	46.212	57.660	178.570	85.098	80.917	84.255	HCC	N./A.	N./A.
ARG	1ix9	A	180	A	-179.775	-85.524	62.886	301.674	181.282	280.798	106.537	65.729	31.967	38.311	TTH	N./A.	N./A.
ARG	1ix9	A	181	!	179.825	-54.913	-39.185	194.921	196.203	291.513	176.589	85.359	96.010	95.575	THH	N./A.	N./A.
ARG	1ix9	A	200	!	178.656	-64.114	-40.749	289.926	175.882	65.915	81.195	91.022	96.520	96.025	HHH	N./A.	N./A.
ARG	1iy8	A	14	!	179.890	-81.545	138.472	304.948	196.631	186.452	198.164	29.966	32.486	31.438	TTE	N./A.	N./A.
ARG	1iy8	A	27	!	179.427	-67.920	-44.509	179.059	181.607	296.023	177.993	53.247	73.994	71.655	HHH	N./A.	N./A.
ARG	1iy8	A	32	!	179.742	-61.154	-45.645	171.229	58.785	186.555	259.459	58.404	85.441	81.739	HHH	N./A.	N./A.
ARG	1iy8	A	89	!	-179.291	-84.770	-41.733	170.787	68.724	181.181	73.563	20.556	51.029	43.440	HHH	N./A.	N./A.
ARG	1iy8	A	126	!	179.874	-61.784	-37.987	188.438	180.556	197.674	255.238	62.796	73.018	72.973	HHH	N./A.	N./A.
ARG	1iy8	A	140	!	178.786	-64.732	-43.889	177.793	179.391	55.179	65.878	44.439	72.337	68.345	HHH	N./A.	N./A.
ARG	1iy8	A	157	!	179.845	-143.986	167.855	299.836	283.045	185.310	274.443	79.554	90.572	90.099	CCB	N./A.	N./A.
ARG	1iy8	A	177	!	-179.175	-67.022	-44.788	292.717	173.967	175.503	149.734	77.232	93.284	91.627	HHH	N./A.	N./A.
ARG	1iy8	A	185	!	-178.929	-61.644	-21.546	58.076	183.670	62.121	104.780	52.835	27.802	32.288	GGG	N./A.	N./A.
ARG	1iy8	A	189	!	178.761	-122.276	133.077	300.659	297.119	176.029	247.373	66.354	85.882	83.727	CEE	N./A.	N./A.
ARG	1iy8	A	216	!	-179.721	-67.050	-42.377	195.496	129.713	174.972	275.379	11.573	35.881	26.844	HHH	N./A.	N./A.
ARG	1iy8	A	230	!	178.483	-159.884	162.561	70.264	169.798	175.908	79.181	49.406	85.760	80.124	TCC	N./A.	N./A.
ARG	1iyb	A	71	!	179.753	-71.725	-34.843	292.708	168.911	61.160	186.449	48.069	30.219	33.497	HHH	N./A.	N./A.
ARG	1iyb	A	149	!	179.720	-60.659	-43.161	183.633	179.107	62.439	178.958	41.215	37.841	38.682	HHH	N./A.	N./A.
ARG	1iyn	A	12	!	179.839	-63.085	-37.334	174.183	158.993	61.052	185.999	55.213	64.318	64.276	HHH	N./A.	N./A.
ARG	1iyn	A	30	!	179.004	-64.201	-42.733	187.207	175.691	166.351	236.596	86.536	88.775	90.238	HHH	N./A.	N./A.
ARG	1iyn	A	49	!	-179.265	-67.920	-11.827	61.728	200.630	190.379	196.087	41.355	73.669	68.586	TTT	N./A.	N./A.
ARG	1iyn	A	57	!	179.914	-74.996	-15.035	71.860	176.489	187.369	285.675	35.299	78.642	70.709	GGC	N./A.	N./A.
ARG	1iyn	A	115	!	179.881	-62.059	137.481	299.603	175.249	183.143	70.679	70.900	95.265	93.730	CBC	N./A.	N./A.
ARG	1iyn	A	129	!	-179.833	-87.861	-14.554	296.083	188.696	189.944	173.919	48.317	60.909	60.000	CCC	N./A.	N./A.
ARG	1iyn	A	143	!	178.540	-67.084	-42.668	289.172	189.445	167.923	84.549	60.538	76.994	75.556	HHH	N./A.	N./A.
ARG	1iyn	A	148	!	179.258	-64.155	-31.201	185.472	208.900	65.783	225.843	33.953	85.662	75.764	HHH	N./A.	N./A.
ARG	1iyn	A	167	!	-176.890	-157.062	175.272	39.643	210.450	165.991	138.973	74.300	72.219	74.831	CEE	N./A.	N./A.
ARG	1iyn	A	169	!	-179.968	-125.744	131.235	294.868	170.831	180.914	282.461	47.030	49.407	50.070	ETT	N./A.	N./A.
ARG	1iyn	A	172	!	177.303	-114.337	-91.308	281.370	194.890	186.574	168.676	21.374	44.138	38.108	TTT	N./A.	N./A.
ARG	1iyn	A	213	!	-179.749	43.494	55.918	284.529	154.899	287.445	165.176	49.901	49.294	50.599	HCC	N./A.	N./A.
ARG	1iyn	A	214	!	179.018	-106.849	-15.872	52.920	164.569	65.431	205.602	37.949	52.400	50.387	CCT	N./A.	N./A.
ARG	1izc	A	18	!	-178.527	-66.772	152.597	62.504	160.673	285.715	173.967	75.759	88.995	87.989	TTT	N./A.	N./A.
ARG	1izc	A	29	!	179.144	-54.366	-49.723	188.327	86.416	58.993	79.920	74.300	67.376	70.946	HHH	N./A.	N./A.
ARG	1izc	A	78	!	-178.588	-58.364	-54.674	187.814	178.097	186.282	178.510	92.109	92.085	93.750	CHH	N./A.	N./A.
ARG	1izc	A	101	!	174.958	-93.796	119.361	166.897	168.094	71.033	184.146	70.050	74.408	75.625	EEC	N./A.	N./A.
ARG	1izc	A	133	!	-179.824	-66.283	-22.938	294.380	197.408	165.722	115.087	44.766	40.115	41.454	HHH	N./A.	N./A.
ARG	1izc	A	147	!	179.261	-52.226	138.261	174.407	181.948	173.247	191.323	49.950	79.827	75.382	CCC	N./A.	N./A.
ARG	1izc	A	245	!	-177.876	-64.932	-28.347	86.561	165.012	68.227	95.650	43.458	32.158	34.281	HHH	N./A.	N./A.
ARG	1izc	A	269	!	178.798	-125.033	2.368	298.751	289.697	178.919	268.243	76.920	74.112	76.979	EEE	N./A.	N./A.
ARG	1izc	A	282	!	-178.984	-65.481	-37.718	299.178	172.436	178.231	184.124	67.187	32.869	39.392	HHH	N./A.	N./A.
ARG	1izc	A	292	!	-179.634	-61.522	-41.534	292.776	194.343	183.695	103.416	46.139	72.633	69.000	HHH	N./A.	N./A.
ARG	1j09	A	5	!	179.378	-155.896	169.371	50.731	60.859	155.079	178.892	95.399	92.786	95.145	EEE	N./A.	N./A.
ARG	1j09	A	30	!	-178.606	-62.424	-39.480	295.671	310.616	181.407	224.729	61.505	78.266	76.806	HHH	N./A.	N./A.
ARG	1j09	A	31	!	-179.881	-59.626	-33.410	179.935	68.447	217.079	301.459	69.635	35.170	41.986	HHH	N./A.	N./A.
ARG	1j09	A	35	!	-177.713	-122.403	150.104	306.731	175.070	66.574	68.703	89.444	90.756	92.044	CEE	N./A.	N./A.
ARG	1j09	A	39	!	177.254	-120.716	129.474	175.922	175.969	67.683	241.370	95.119	95.033	95.221	ECB	N./A.	N./A.
ARG	1j09	A	47	!	-178.637	-101.901	8.359	295.970	190.855	169.647	72.924	13.059	43.621	33.529	TTT	N./A.	N./A.
ARG	1j09	A	55	!	-179.970	-68.282	-34.188	292.554	173.231	61.625	197.140	80.813	71.124	75.590	HHH	N./A.	N./A.
ARG	1j09	A	81	!	176.208	-120.158	129.717	282.962	189.392	278.691	270.883	73.100	44.282	50.951	CBG	N./A.	N./A.
ARG	1j09	A	85	!	179.833	-130.494	24.668	22.217	209.749	296.026	143.718	65.156	81.778	80.404	GCH	N./A.	N./A.
ARG	1j09	A	99	!	-179.203	-84.184	-8.852	296.214	185.749	170.453	218.934	77.813	58.827	64.552	HHC	N./A.	N./A.
ARG	1j09	A	104	!	179.213	-87.318	134.993	302.979	186.552	191.042	268.942	95.129	90.830	94.206	EEE	N./A.	N./A.
ARG	1j09	A	125	!	-179.014	-55.924	-27.460	58.822	187.371	60.105	186.545	91.152	93.339	94.345	CGG	N./A.	N./A.
ARG	1j09	A	127	!	178.575	-64.939	-18.105	289.557	159.892	68.589	140.876	95.187	92.362	95.048	GGG	N./A.	N./A.
ARG	1j09	A	137	!	178.877	-62.478	-35.978	292.777	171.781	65.795	178.267	70.600	72.663	74.392	HHH	N./A.	N./A.
ARG	1j09	A	147	!	-178.454	-113.303	155.839	290.770	171.925	176.086	275.503	95.393	92.897	95.150	EEE	N./A.	N./A.
ARG	1j09	A	152	!	179.849	-126.463	120.015	272.069	59.741	149.654	76.964	52.526	60.710	60.759	TTT	N./A.	N./A.
ARG	1j09	A	163	!	-178.754	-102.794	-23.100	301.387	176.927	175.024	59.564	51.753	53.371	54.472	TTE	N./A.	N./A.
ARG	1j09	A	205	!	-178.800	-150.082	170.079	56.227	190.667	179.408	196.770	95.042	95.287	95.364	EEE	N./A.	N./A.
ARG	1j09	A	221	!	179.276	-61.916	-45.584	183.427	194.155	303.464	170.742	86.863	48.277	57.789	HHH	N./A.	N./A.
ARG	1j09	A	229	!	177.510	-79.447	141.302	244.456	113.324	46.965	188.462	81.423	70.089	74.966	CEE	N./A.	N./A.
ARG	1j09	A	237	!	-177.574	-118.879	157.310	318.477	297.453	182.766	75.123	84.350	42.385	51.866	CBT	N./A.	N./A.
ARG	1j09	A	247	!	-179.759	-87.571	-9.645	301.533	174.480	180.901	291.429	16.028	52.314	42.199	TTT	N./A.	N./A.
ARG	1j09	A	267	!	179.434	-61.844	-45.721	172.686	225.342	66.648	216.617	84.959	33.388	43.652	HHH	N./A.	N./A.
ARG	1j09	A	297	!	-179.777	-108.604	16.441	299.380	193.486	67.441	76.013	58.245	54.143	56.463	GGB	N./A.	N./A.
ARG	1j09	A	311	!	179.697	-63.644	-37.369	298.565	178.496	73.353	276.826	40.654	26.154	28.594	HHH	N./A.	N./A.
ARG	1j09	A	319	!	-179.403	-108.872	-11.834	42.967	182.261	163.796	279.090	17.687	42.730	35.338	HHH	N./A.	N./A.
ARG	1j09	A	330	!	-178.464	-69.806	-23.495	304.141	188.497	180.076	207.697	36.197	60.426	56.633	HHH	N./A.	N./A.
ARG	1j09	A	350	!	-179.807	-69.488	-41.186	223.126	289.300	137.937	158.571	27.310	27.802	26.875	HHH	N./A.	N./A.
ARG	1j09	A	356	!	-178.016	-41.266	-43.576	206.193	176.001	186.734	179.847	11.434	38.778	28.906	HHT	N./A.	N./A.
ARG	1j09	A	358	!	-176.668	-112.033	-1.668	314.270	179.883	67.966	75.217	14.458	37.216	29.531	TTT	N./A.	N./A.
ARG	1j09	A	370	!	-179.070	-51.128	-39.385	188.126	174.454	182.688	69.327	22.573	37.869	33.529	HGG	N./A.	N./A.
ARG	1j09	A	400	!	179.814	-56.762	-46.199	314.613	298.037	180.080	70.707	17.897	37.386	31.275	HHH	N./A.	N./A.
ARG	1j09	A	417	!	179.230	-62.579	-51.046	177.803	170.771	293.096	118.505	25.207	57.542	50.775	HHH	N./A.	N./A.
ARG	1j09	A	435	!	179.782	-61.829	-44.123	189.491	195.390	306.021	283.459	82.033	66.713	72.264	HHH	N./A.	N./A.
ARG	1j09	A	462	!	-179.623	-72.583	-35.309	297.817	191.503	177.927	189.823	21.901	47.684	41.206	HHH	N./A.	N./A.
ARG	1j1b	A	50	!	179.850	-123.300	82.430	296.055	295.729	170.923	256.027	42.290	39.432	40.284	TTC	N./A.	N./A.
ARG	1j1b	A	96	!	179.942	-64.278	-39.861	184.851	180.529	291.277	172.703	64.355	47.853	52.324	CHH	N./A.	N./A.
ARG	1j1b	A	102	!	-178.518	-57.783	-26.857	290.440	201.282	82.903	181.266	81.341	64.091	69.897	HHH	N./A.	N./A.
ARG	1j1b	A	111	!	-177.208	-81.552	134.636	174.505	184.725	58.672	182.456	95.281	41.810	56.735	CCE	N./A.	N./A.
ARG	1j1b	A	113	!	-179.192	-77.714	-49.975	285.275	193.246	173.652	187.749	95.380	31.885	47.786	EEE	N./A.	N./A.
ARG	1j1b	A	141	!	-178.790	-63.657	-45.617	287.447	167.209	206.903	163.143	94.457	23.226	37.095	HHH	N./A.	N./A.
ARG	1j1b	A	144	!	-179.920	-67.058	-34.474	196.182	175.625	44.952	178.785	59.255	32.186	37.297	HHH	N./A.	N./A.
ARG	1j1b	A	167	!	178.102	-64.718	-44.083	275.904	198.291	72.157	195.368	96.654	96.842	96.938	HHH	N./A.	N./A.
ARG	1j1b	A	180	!	178.014	70.361	3.877	305.218	206.641	293.820	182.974	95.314	96.454	96.219	TTT	N./A.	N./A.
ARG	1j1b	A	223	!	-179.658	-71.487	129.436	283.401	159.057	67.849	64.573	88.399	59.888	68.379	TTC	N./A.	N./A.
ARG	1j1b	A	319	!	-179.852	-91.520	-9.043	296.441	296.884	289.076	112.076	85.850	40.287	50.387	HHH	N./A.	N./A.
ARG	1j1b	A	328	!	-179.558	-71.842	147.830	305.653	170.431	192.730	152.572	80.610	95.342	95.071	GCC	N./A.	N./A.
ARG	1j1b	A	344	!	-179.859	-90.653	4.209	287.431	176.660	281.263	265.715	77.187	95.455	95.092	GGT	N./A.	N./A.
ARG	1j1b	A	354	!	-179.958	-74.879	164.372	291.138	194.827	187.498	198.069	48.366	36.193	38.784	TCB	N./A.	N./A.
ARG	1j1g	A	109	!	179.613	-61.770	-44.001	173.572	55.730	182.382	75.808	63.763	92.860	89.218	HHH	N./A.	N./A.
ARG	1j1g	A	132	!	178.943	-56.221	-48.727	179.972	184.178	63.059	204.508	42.664	69.779	65.931	EHH	N./A.	N./A.
ARG	1j1g	A	150	!	-179.995	-126.175	124.827	297.819	286.497	180.151	282.350	85.294	55.335	63.448	EEE	N./A.	N./A.
ARG	1j1g	A	152	!	178.943	-141.001	140.998	187.465	170.972	170.502	179.784	46.139	39.403	41.099	EEE	N./A.	N./A.
ARG	1j24	A	21	!	-179.777	-68.032	-39.493	175.241	56.858	64.673	87.427	91.391	73.846	81.211	HHH	N./A.	N./A.
ARG	1j24	A	49	!	179.085	-92.165	123.980	175.037	186.750	179.458	211.534	80.244	92.638	91.647	EEE	N./A.	N./A.
ARG	1j24	A	98	!	179.549	-59.007	-45.331	295.335	173.567	186.506	141.416	87.288	86.225	88.631	HHH	N./A.	N./A.
ARG	1j24	A	131	!	179.364	-65.962	-37.843	285.812	175.065	178.178	169.897	37.735	82.083	74.020	HHH	N./A.	N./A.
ARG	1j2l	A	22	!	179.403	-84.533	165.807	60.191	150.956	288.340	167.295	59.840	59.190	61.034	ETT	N./A.	N./A.
ARG	1j2l	A	37	!	-179.141	-124.180	151.011	302.067	292.449	294.062	176.116	76.518	55.698	61.552	TEE	N./A.	N./A.
ARG	1j2l	A	46	!	177.851	-155.303	132.862	187.863	182.985	295.296	97.332	82.195	77.370	80.932	EEC	N./A.	N./A.
ARG	1j2l	A	49	!	178.041	-84.931	141.084	57.964	177.677	182.530	171.016	46.931	33.716	36.351	CTT	N./A.	N./A.
ARG	1j2l	A	56	!	-178.887	-131.515	151.962	298.538	166.913	179.304	273.316	80.407	72.278	76.424	EEE	N./A.	N./A.
ARG	1j2r	A	47	!	178.169	-65.378	-43.588	283.505	175.765	172.912	137.790	48.960	62.358	61.310	HHH	N./A.	N./A.
ARG	1j2r	A	56	!	177.900	-60.452	-39.785	295.137	187.860	198.010	101.426	8.411	48.559	33.529	HHH	N./A.	N./A.
ARG	1j2r	A	66	!	174.053	-133.056	154.107	293.066	178.985	290.450	181.218	85.980	79.798	83.665	EEE	N./A.	N./A.
ARG	1j2r	A	113	!	-170.740	-121.144	12.253	306.372	296.999	190.046	175.456	70.950	86.078	84.845	ECC	N./A.	N./A.
ARG	1j2r	A	128	!	-174.940	-66.932	-44.215	292.009	199.049	190.230	283.035	51.546	76.734	73.378	HHH	N./A.	N./A.
ARG	1j2r	A	129	!	-174.678	-71.528	-20.859	296.812	187.010	187.457	175.463	36.026	94.797	85.279	HHH	N./A.	N./A.
ARG	1j2r	A	130	!	174.762	-91.542	2.830	293.574	167.081	184.800	276.369	37.692	78.642	71.351	HHC	N./A.	N./A.
ARG	1j2r	A	151	!	179.461	-57.898	-44.323	288.077	170.544	178.776	254.343	87.157	95.174	95.073	HHH	N./A.	N./A.
ARG	1j2r	A	185	!	-178.879	-83.252	-14.462	297.845	188.761	56.582	190.544	68.021	31.885	38.615	GGC	N./A.	N./A.
ARG	1j2r	A	188	!	162.160	-100.551	127.192	287.753	167.835	287.303	166.321	43.364	28.159	30.817	CEE	N./A.	N./A.
ARG	1j2r	A	190	!	-174.034	-140.725	165.406	296.552	295.775	185.368	278.595	48.317	48.955	49.964	EEC	N./A.	N./A.
ARG	1j30	A	25	!	179.411	-62.915	-43.877	264.800	64.753	271.926	289.994	93.565	92.804	94.722	HHH	N./A.	N./A.
ARG	1j30	A	26	!	-179.972	-59.351	-51.539	286.361	163.873	59.850	233.867	84.512	85.245	87.123	HHH	N./A.	N./A.
ARG	1j30	A	33	!	179.365	-70.715	-42.701	175.553	47.363	89.232	54.493	55.160	24.973	30.196	HHH	N./A.	N./A.
ARG	1j30	A	47	!	179.593	-65.225	-38.108	289.850	191.610	166.561	90.950	80.569	70.651	75.174	HHH	N./A.	N./A.
ARG	1j30	A	65	!	-179.930	-64.942	-48.443	180.292	175.493	56.497	65.238	23.684	35.227	31.830	HHH	N./A.	N./A.
ARG	1j30	A	108	!	178.893	-63.774	-43.926	288.068	189.881	186.795	291.381	41.355	31.311	33.137	HHH	N./A.	N./A.
ARG	1j30	A	124	!	179.683	-65.693	-37.023	294.774	193.184	288.153	284.678	80.244	24.919	34.575	HHH	N./A.	N./A.
ARG	1j34	A	28	!	179.626	-60.375	-44.478	180.752	173.055	68.465	254.620	49.307	42.845	44.823	HHH	N./A.	N./A.
ARG	1j34	A	71	!	179.103	-156.748	164.088	71.212	165.157	289.690	173.254	59.894	64.290	65.276	EEE	N./A.	N./A.
ARG	1j34	B	307	!	-179.939	-130.895	160.065	300.550	160.370	191.178	273.966	87.124	95.064	95.002	EEE	N./A.	N./A.
ARG	1j34	B	309	!	-177.534	-155.534	142.753	179.262	173.187	185.262	67.172	85.229	80.972	84.348	EEE	N./A.	N./A.
ARG	1j34	B	312	!	-179.473	-77.927	-16.525	70.368	180.072	180.432	70.859	52.165	54.771	55.748	TTT	N./A.	N./A.
ARG	1j3w	A	30	!	179.844	-84.432	-51.225	286.896	188.128	179.203	189.435	95.695	84.000	92.302	CCE	N./A.	N./A.
ARG	1j3w	A	37	!	-177.203	-69.164	-2.841	299.216	186.471	65.626	88.239	67.604	73.254	74.189	ETT	N./A.	N./A.
ARG	1j3w	A	81	!	179.280	-168.180	165.919	63.213	194.980	190.559	190.324	92.152	60.313	70.304	CCT	N./A.	N./A.
ARG	1j3w	A	124	!	-179.601	-65.187	-39.428	294.240	173.622	174.705	171.572	95.774	95.031	95.437	HHH	N./A.	N./A.
ARG	1j58	A	12	!	178.871	-137.905	104.495	181.982	203.618	310.071	133.609	32.868	46.384	43.830	EET	N./A.	N./A.
ARG	1j58	A	23	!	-176.218	-139.431	174.178	58.632	190.158	295.573	200.171	50.722	75.318	72.095	CCC	N./A.	N./A.
ARG	1j58	A	27	!	179.782	-71.314	-35.882	296.645	202.858	181.553	203.872	44.860	44.540	45.286	HHH	N./A.	N./A.
ARG	1j58	A	29	!	179.384	-66.576	-29.359	286.795	170.226	181.106	150.807	56.596	42.098	45.679	HHH	N./A.	N./A.
ARG	1j58	A	58	!	179.604	-80.761	112.676	178.933	180.702	177.535	173.260	71.400	62.216	65.966	EEE	N./A.	N./A.
ARG	1j58	A	66	!	178.045	-133.791	150.345	46.227	188.268	177.996	183.678	70.850	65.304	68.414	EEE	N./A.	N./A.
ARG	1j58	A	71	!	179.368	-78.264	-16.781	295.777	178.894	294.339	284.961	60.161	73.195	72.534	TTT	N./A.	N./A.
ARG	1j58	A	85	!	-179.299	-127.597	134.723	224.714	296.219	225.282	173.646	67.760	56.927	60.724	EEE	N./A.	N./A.
ARG	1j58	A	92	!	174.258	-92.097	109.538	167.856	61.953	180.183	86.672	67.865	68.619	70.608	EEE	N./A.	N./A.
ARG	1j58	A	111	!	177.978	-104.935	133.966	178.916	161.839	307.110	165.822	53.505	76.127	73.345	EEE	N./A.	N./A.
ARG	1j58	A	120	!	179.734	-95.999	134.945	300.080	173.580	296.247	200.343	50.515	58.771	58.707	TEE	N./A.	N./A.
ARG	1j58	A	270	!	175.464	-73.975	121.518	172.887	77.797	176.565	79.787	65.365	65.304	67.241	EEE	N./A.	N./A.
ARG	1j58	A	290	!	174.820	-143.500	147.598	76.111	167.993	178.379	172.876	67.448	66.133	68.414	EEE	N./A.	N./A.
ARG	1j58	A	301	!	179.562	-143.645	138.486	184.284	162.255	299.776	191.263	75.982	82.528	83.230	EEE	N./A.	N./A.
ARG	1j5x	A	64	!	-178.342	-64.363	-49.168	183.182	180.619	303.998	284.687	69.844	87.941	86.034	HHH	N./A.	N./A.
ARG	1j5x	A	97	!	-178.499	-53.995	-53.384	177.268	173.986	53.267	153.510	76.607	60.909	66.069	TTT	N./A.	N./A.
ARG	1j5x	A	128	!	179.059	-59.011	-39.884	285.756	190.376	47.741	186.023	55.426	49.350	51.831	THH	N./A.	N./A.
ARG	1j5x	A	173	!	179.794	-66.104	-18.994	277.563	260.984	257.526	166.700	73.350	52.343	58.027	HHH	N./A.	N./A.
ARG	1j5x	A	239	!	179.481	-76.416	-20.837	288.574	192.953	175.157	95.055	59.096	69.724	69.655	GGT	N./A.	N./A.
ARG	1j5x	A	268	!	177.570	-54.814	-50.886	170.722	169.861	185.173	145.648	36.282	53.914	51.232	HHH	N./A.	N./A.
ARG	1j5x	A	299	!	-169.320	-73.727	-3.969	286.289	164.547	170.105	265.142	92.674	95.344	95.318	GCH	N./A.	N./A.
ARG	1j6o	A	16	!	179.783	-53.352	-45.507	179.768	176.682	292.518	118.369	68.906	80.250	80.031	THH	N./A.	N./A.
ARG	1j6o	A	53	!	-179.327	-96.686	4.339	295.687	184.893	179.819	233.656	71.600	67.514	70.473	TTE	N./A.	N./A.
ARG	1j6o	A	147	!	-179.340	-51.531	-54.779	312.136	245.092	182.002	289.328	68.646	21.452	29.281	TTE	N./A.	N./A.
ARG	1j6o	A	185	!	-179.884	-59.463	-39.362	280.138	190.958	287.296	287.690	31.783	51.914	48.214	HHH	N./A.	N./A.
ARG	1j6o	A	211	!	179.771	-60.591	145.618	297.435	308.270	297.307	276.004	19.509	46.469	39.189	GTT	N./A.	N./A.
ARG	1j6o	A	214	!	179.461	-66.116	137.638	177.434	188.984	73.060	181.777	68.281	77.775	77.882	TCC	N./A.	N./A.
ARG	1j6o	A	247	!	179.504	-63.631	-45.736	283.182	174.033	184.832	166.937	69.479	51.829	56.803	HHH	N./A.	N./A.
ARG	1j6o	A	248	!	-179.442	-61.455	-44.298	184.030	186.528	69.723	247.648	45.297	45.085	45.893	HHH	N./A.	N./A.
ARG	1j71	A	196	!	-178.781	-111.381	150.974	295.039	178.635	179.980	271.061	90.174	95.468	95.328	TEE	N./A.	N./A.
ARG	1j71	A	293	!	-177.503	-99.067	126.057	298.636	173.949	175.848	175.722	56.489	71.775	70.709	EET	N./A.	N./A.
ARG	1j71	A	305	!	-179.930	-63.267	-20.502	273.851	191.719	283.772	275.145	74.500	60.653	65.345	HHC	N./A.	N./A.
ARG	1j71	A	306	!	-178.991	-99.930	1.869	280.373	286.426	172.318	175.619	95.656	89.044	94.921	HCE	N./A.	N./A.
ARG	1j7g	A	7	!	179.451	-77.548	123.400	182.686	173.764	74.767	180.505	91.609	89.608	91.905	EEE	N./A.	N./A.
ARG	1j7g	A	53	!	-178.295	-80.538	100.326	274.612	60.741	167.014	145.117	33.760	46.723	44.397	CCC	N./A.	N./A.
ARG	1j7g	A	90	!	-179.996	-128.440	130.659	189.546	179.895	294.792	271.509	81.829	37.898	47.143	CCC	N./A.	N./A.
ARG	1j7k	A	102	!	-178.603	-49.628	127.617	183.928	190.138	179.697	72.201	30.891	32.978	32.092	TTT	N./A.	N./A.
ARG	1j7k	A	211	!	-179.707	-110.085	18.280	296.272	171.295	168.484	64.289	95.180	63.608	75.417	HHT	N./A.	N./A.
ARG	1j7k	A	213	!	178.479	45.345	45.538	286.985	174.294	280.006	165.567	93.913	67.182	76.979	TTT	N./A.	N./A.
ARG	1j7k	A	217	!	-179.955	-57.175	-42.490	169.051	185.913	293.086	166.351	90.717	70.917	78.646	HHH	N./A.	N./A.
ARG	1j7k	A	221	!	179.761	-66.392	-35.450	282.830	177.137	179.787	173.671	75.759	31.913	40.142	HHH	N./A.	N./A.
ARG	1j7k	A	225	!	179.513	-67.813	-41.143	293.253	288.173	75.941	77.199	71.850	69.724	72.365	HHH	N./A.	N./A.
ARG	1j7k	A	227	!	178.197	-63.187	-37.640	180.573	202.869	180.038	196.880	69.740	41.408	47.679	HHH	N./A.	N./A.
ARG	1j7k	A	262	!	-179.409	-69.725	-32.116	286.166	190.256	294.812	281.838	95.147	76.243	85.307	HHH	N./A.	N./A.
ARG	1j7k	A	309	!	-179.994	-111.184	136.690	286.366	177.305	182.537	157.473	74.700	47.768	54.366	EEE	N./A.	N./A.
ARG	1j7k	A	314	!	-179.896	-77.220	146.601	280.410	67.386	170.859	158.973	58.298	81.389	78.576	EEE	N./A.	N./A.
ARG	1j8u	A	155	!	-179.650	-58.546	-43.522	184.933	77.014	62.323	96.787	67.187	55.307	59.218	HHH	N./A.	N./A.
ARG	1j8u	A	157	!	178.198	-62.778	-41.271	183.917	55.093	151.963	186.135	86.013	95.214	95.079	HHH	N./A.	N./A.
ARG	1j8u	A	158	!	177.698	-63.630	-42.150	288.992	289.659	292.572	268.678	78.348	95.130	93.909	HHH	N./A.	N./A.
ARG	1j8u	A	169	!	172.710	-129.924	147.391	297.383	298.096	183.967	263.952	46.931	35.341	37.770	CTT	N./A.	N./A.
ARG	1j8u	A	176	!	176.757	-82.402	145.312	301.121	178.376	88.002	86.742	43.738	47.684	47.786	CCC	N./A.	N./A.
ARG	1j8u	A	241	!	172.546	-132.976	161.175	65.463	190.973	72.714	218.960	85.065	43.736	53.275	CEE	N./A.	N./A.
ARG	1j8u	A	243	!	164.776	-128.471	129.251	251.725	203.823	99.196	98.547	81.911	48.418	56.599	EEE	N./A.	N./A.
ARG	1j8u	A	252	!	-178.459	-60.062	-47.652	179.973	182.282	295.195	288.182	69.635	78.728	78.958	HHH	N./A.	N./A.
ARG	1j8u	A	261	!	-167.512	51.368	47.150	298.847	197.804	187.630	175.055	95.402	95.527	95.644	CCE	N./A.	N./A.
ARG	1j8u	A	270	!	171.448	-54.195	155.605	70.219	195.644	57.563	191.272	81.301	92.362	91.647	CCT	N./A.	N./A.
ARG	1j8u	A	297	!	-177.732	-56.876	-50.221	185.161	170.406	58.979	188.541	71.050	18.024	26.438	CHH	N./A.	N./A.
ARG	1j8u	A	408	!	178.479	-146.073	128.246	288.737	193.235	290.412	181.458	12.955	64.347	49.929	CCC	N./A.	N./A.
ARG	1j8u	A	420	!	175.840	-129.069	151.735	289.400	197.674	291.650	279.660	52.474	37.756	40.993	TEE	N./A.	N./A.
ARG	1j96	A	76	!	179.706	-58.289	-36.573	179.646	67.533	188.306	87.940	43.084	77.832	72.196	CGG	N./A.	N./A.
ARG	1j96	A	91	!	179.724	-55.548	136.210	293.784	179.457	182.992	185.343	84.919	67.983	74.088	TCG	N./A.	N./A.
ARG	1j96	A	96	!	-179.359	-61.629	-44.891	183.709	173.251	172.646	156.367	50.464	31.639	35.203	HHH	N./A.	N./A.
ARG	1j96	A	101	!	178.493	-65.034	-44.947	178.519	168.579	173.968	169.088	66.510	60.455	63.448	HHH	N./A.	N./A.
ARG	1j96	A	171	!	-178.686	-59.431	-46.283	180.935	186.365	71.486	79.840	60.591	49.068	52.606	HHH	N./A.	N./A.
ARG	1j96	A	223	!	-179.738	56.409	32.747	301.756	183.855	66.828	86.460	12.063	52.257	39.561	CCT	N./A.	N./A.
ARG	1j96	A	258	!	-178.306	-64.689	-35.519	187.023	75.667	200.380	181.218	95.182	95.154	95.322	HHH	N./A.	N./A.
ARG	1j96	A	263	!	175.762	-107.133	14.196	63.398	204.373	293.614	264.112	77.857	93.210	91.687	HHC	N./A.	N./A.
ARG	1j96	A	276	!	179.526	-70.301	-32.193	290.724	187.301	280.323	279.172	40.234	41.034	41.206	HHH	N./A.	N./A.
ARG	1j96	A	301	!	-174.268	-149.845	25.609	61.443	187.996	61.757	181.849	27.034	43.534	39.628	CCC	N./A.	N./A.
ARG	1j96	A	304	!	174.508	-99.403	109.994	183.767	187.047	288.579	286.519	46.040	84.111	77.847	CTT	N./A.	N./A.
ARG	1j9b	A	16	!	174.212	-58.393	-49.121	296.624	187.858	294.836	271.708	95.143	85.098	90.952	HHH	N./A.	N./A.
ARG	1j9b	A	23	!	-178.697	-60.555	-35.481	289.568	172.923	167.423	153.948	69.740	85.343	83.975	HHH	N./A.	N./A.
ARG	1j9b	A	41	!	-177.962	-58.977	-46.550	189.058	171.831	210.294	286.228	29.517	66.354	59.354	CHH	N./A.	N./A.
ARG	1j9b	A	56	!	-177.309	-65.336	-32.319	177.153	167.930	282.494	279.703	25.724	78.642	67.448	GGG	N./A.	N./A.
ARG	1j9b	A	60	!	176.988	-83.400	123.615	193.837	182.278	148.082	185.355	25.897	27.170	25.969	BTT	N./A.	N./A.
ARG	1j9b	A	94	!	-163.337	-149.586	155.276	73.474	286.073	191.237	228.394	48.366	49.492	50.423	CCC	N./A.	N./A.
ARG	1j9b	A	104	A	176.799	-139.622	147.155	297.340	291.339	185.658	276.595	73.800	43.305	50.211	EEE	N./A.	N./A.
ARG	1j9b	A	107	!	173.547	-126.826	107.804	298.583	187.194	66.211	81.986	67.240	76.416	76.597	TTT	N./A.	N./A.
ARG	1ja1	A	78	!	179.250	-97.437	139.719	291.164	184.044	166.205	73.927	95.311	44.885	59.592	CCC	N./A.	N./A.
ARG	1ja1	A	97	!	179.193	-63.636	-45.708	291.332	171.193	68.323	170.974	95.153	88.946	93.095	HHH	N./A.	N./A.
ARG	1ja1	A	108	!	178.897	-149.078	130.655	186.034	178.887	178.130	184.492	94.935	19.341	33.431	CCE	N./A.	N./A.
ARG	1ja1	A	191	!	-178.706	-62.258	-46.024	189.397	54.566	174.345	155.761	32.558	44.856	42.411	HHH	N./A.	N./A.
ARG	1ja1	A	199	!	179.865	-70.454	128.448	169.149	177.975	310.677	100.216	80.285	66.740	71.858	EEE	N./A.	N./A.
ARG	1ja1	A	220	!	-179.049	-55.469	-38.719	164.729	197.907	193.068	236.714	90.804	48.814	59.592	HHH	N./A.	N./A.
ARG	1ja1	A	243	!	-179.856	-102.060	142.805	292.085	199.674	54.430	177.666	43.925	73.254	68.897	CCC	N./A.	N./A.
ARG	1ja1	A	290	!	-177.843	-126.096	149.532	61.962	191.739	178.713	77.062	75.045	59.106	64.138	EEE	N./A.	N./A.
ARG	1ja1	A	298	!	-179.579	-135.892	-172.603	312.626	140.343	97.318	195.326	74.500	72.396	75.035	TTT	N./A.	N./A.
ARG	1ja1	A	368	!	179.974	-58.125	-49.224	188.688	185.496	301.662	285.550	83.699	75.520	79.931	HHH	N./A.	N./A.
ARG	1ja1	A	382	!	179.372	-70.763	162.674	299.737	284.655	184.088	178.109	95.628	51.657	67.345	CCH	N./A.	N./A.
ARG	1ja1	A	424	!	-179.804	56.415	45.492	294.878	287.779	306.432	179.268	93.870	77.341	84.876	TTC	N./A.	N./A.
ARG	1ja1	A	425	!	178.622	-79.429	117.473	275.558	192.823	170.348	71.512	95.948	95.269	95.655	TCC	N./A.	N./A.
ARG	1ja1	A	438	!	-179.357	-135.704	78.441	297.216	289.345	176.372	257.870	90.609	60.455	69.690	BCC	N./A.	N./A.
ARG	1ja1	A	450	!	-179.463	-71.667	147.370	288.831	294.192	306.898	267.370	95.478	94.963	95.317	CBC	N./A.	N./A.
ARG	1ja1	A	454	!	178.393	-110.942	136.846	268.816	64.736	168.949	169.738	95.623	95.390	95.626	CEE	N./A.	N./A.
ARG	1ja1	A	484	!	179.275	-106.799	168.577	35.684	282.402	265.342	192.680	79.330	83.500	84.720	TCE	N./A.	N./A.
ARG	1ja1	A	495	!	-179.628	-60.247	-34.832	179.146	175.745	185.236	177.728	78.036	84.472	85.140	HHH	N./A.	N./A.
ARG	1ja1	A	514	!	177.819	-114.641	120.547	182.093	181.630	66.787	188.433	91.870	44.109	55.952	EEC	N./A.	N./A.
ARG	1ja1	A	519	!	-177.336	-142.565	148.497	294.582	272.794	189.988	284.736	68.906	77.832	78.056	CCC	N./A.	N./A.
ARG	1ja1	A	547	!	178.993	-60.381	-42.902	282.169	298.174	249.388	196.223	53.660	73.462	71.351	HHH	N./A.	N./A.
ARG	1ja1	A	551	!	179.168	-60.248	-47.504	284.757	157.826	42.687	77.906	20.760	40.948	35.304	HHH	N./A.	N./A.
ARG	1ja1	A	567	!	-178.782	-70.396	-53.524	346.939	269.070	245.010	202.018	81.829	42.328	51.197	ECT	N./A.	N./A.
ARG	1ja1	A	568	!	-178.899	-146.832	147.051	308.089	183.758	61.219	90.875	74.400	35.682	43.404	CTT	N./A.	N./A.
ARG	1ja1	A	576	!	-179.184	-50.936	-51.320	188.451	174.157	62.715	190.575	89.150	69.227	76.563	THH	N./A.	N./A.
ARG	1ja1	A	597	!	-177.774	-118.081	13.959	307.178	187.510	184.108	187.791	58.351	95.207	91.607	TTT	N./A.	N./A.
ARG	1ja1	A	611	!	178.629	-55.942	-43.533	177.663	198.529	65.132	188.867	88.072	95.357	95.210	HHH	N./A.	N./A.
ARG	1ja1	A	613	!	-177.961	-47.800	-47.390	54.578	192.065	182.768	291.813	62.634	64.943	66.379	HHH	N./A.	N./A.
ARG	1ja1	A	671	!	-179.301	-110.343	7.391	298.095	182.753	51.883	207.209	49.950	68.398	66.517	TTE	N./A.	N./A.
ARG	1jak	A	20	!	-177.697	-81.351	67.266	193.562	154.384	297.229	175.873	25.621	37.415	34.216	TTT	N./A.	N./A.
ARG	1jak	A	44	!	-179.364	-91.695	127.655	175.830	66.271	158.632	69.383	34.070	37.159	36.419	EEC	N./A.	N./A.
ARG	1jak	A	63	!	-177.423	-53.145	-46.310	285.460	170.690	184.793	158.425	19.299	29.451	25.625	HHH	N./A.	N./A.
ARG	1jak	A	95	!	175.431	-125.891	139.956	179.283	173.130	76.478	262.789	49.307	21.720	26.406	EEE	N./A.	N./A.
ARG	1jak	A	121	!	-178.910	-66.249	-17.447	62.563	195.155	298.246	195.712	73.300	70.414	73.209	HHH	N./A.	N./A.
ARG	1jak	A	150	!	178.978	-77.298	-44.618	178.675	182.986	185.259	184.222	36.197	69.088	63.655	TTT	N./A.	N./A.
ARG	1jak	A	154	!	-179.927	-128.636	93.464	308.184	184.819	305.862	281.099	66.198	87.917	85.335	EEE	N./A.	N./A.
ARG	1jak	A	162	!	-179.846	-64.215	-46.596	275.783	42.647	181.983	275.755	84.350	90.258	90.675	TTT	N./A.	N./A.
ARG	1jak	A	172	!	178.750	-62.299	-44.828	166.820	169.713	158.626	166.129	81.667	80.306	82.919	HHH	N./A.	N./A.
ARG	1jak	A	176	!	178.536	-63.200	-46.384	296.456	294.953	197.242	240.069	68.490	82.861	81.863	HHH	N./A.	N./A.
ARG	1jak	A	179	!	-179.593	-58.181	-28.763	289.680	169.347	177.720	271.655	85.523	85.539	87.598	HHC	N./A.	N./A.
ARG	1jak	A	196	!	-173.868	-106.918	14.746	312.654	300.911	184.987	199.845	85.523	95.069	94.722	ECB	N./A.	N./A.
ARG	1jak	A	204	!	-178.646	-69.990	-19.816	287.947	175.251	60.547	70.971	43.224	43.707	44.184	HHH	N./A.	N./A.
ARG	1jak	A	232	!	179.978	-64.939	-45.910	183.614	201.018	66.413	69.450	63.495	58.296	61.000	HHH	N./A.	N./A.
ARG	1jak	A	237	!	177.976	-106.557	16.116	268.942	63.177	179.471	161.551	65.833	56.760	60.172	HHC	N./A.	N./A.
ARG	1jak	A	306	!	-178.036	-81.372	-19.765	297.084	163.338	286.869	177.146	55.160	59.609	60.414	CCE	N./A.	N./A.
ARG	1jak	A	329	!	-179.068	-78.892	-37.541	298.810	164.207	180.359	166.987	25.517	39.148	35.574	HHH	N./A.	N./A.
ARG	1jak	A	365	!	-177.410	-77.212	-7.748	74.854	198.790	187.687	196.649	48.119	77.630	73.243	TTT	N./A.	N./A.
ARG	1jak	A	379	!	179.116	-62.624	-31.787	273.575	187.312	286.093	280.566	15.771	59.246	47.750	HHH	N./A.	N./A.
ARG	1jak	A	391	!	179.577	-137.501	-59.597	301.823	282.274	182.002	173.732	66.094	69.227	70.709	TTT	N./A.	N./A.
ARG	1jak	A	416	!	-179.727	-58.786	-40.172	183.631	182.211	184.866	73.258	57.660	67.099	67.172	HHH	N./A.	N./A.
ARG	1jak	A	435	!	-179.361	-83.510	-27.008	300.581	301.499	185.545	71.742	56.596	22.554	28.344	EEE	N./A.	N./A.
ARG	1jak	A	459	!	-179.095	-78.530	-24.879	293.831	173.017	297.192	191.032	83.902	91.310	91.329	HHH	N./A.	N./A.
ARG	1jak	A	482	!	178.924	-70.294	-32.891	289.084	186.570	281.823	112.072	52.216	80.111	76.146	HHH	N./A.	N./A.
ARG	1jak	A	499	!	179.838	-82.133	73.412	290.726	179.291	58.139	82.641	50.464	39.432	42.057	TTT	N./A.	N./A.
ARG	1jat	A	7	!	179.926	-58.746	-39.130	169.877	169.538	166.568	155.839	62.043	65.801	67.000	HHH	N./A.	N./A.
ARG	1jat	A	33	!	177.280	-104.148	-5.936	289.222	174.071	170.850	272.318	75.000	90.018	88.603	EEE	N./A.	N./A.
ARG	1jat	A	70	!	176.015	-166.164	153.936	72.534	148.951	184.867	165.056	96.143	65.829	82.453	EEE	N./A.	N./A.
ARG	1jat	A	82	!	-177.143	-63.513	-14.705	54.035	184.915	47.135	273.295	70.950	18.976	27.375	TTT	N./A.	N./A.
ARG	1jat	A	85	!	179.565	-71.358	136.869	294.686	186.969	293.497	178.624	96.011	76.358	89.441	TBB	N./A.	N./A.
ARG	1jat	A	102	!	179.344	-55.526	-39.639	188.389	180.059	303.257	259.717	95.202	61.080	73.378	HHH	N./A.	N./A.
ARG	1jat	A	141	!	179.461	-69.845	-44.433	183.001	175.287	291.430	279.864	85.882	53.000	61.586	HHH	N./A.	N./A.
ARG	1jat	B	6	!	178.491	-43.769	-54.224	172.222	185.156	181.905	282.330	83.496	82.833	85.223	CHH	N./A.	N./A.
ARG	1jat	B	9	!	177.107	-70.616	-39.799	226.518	299.325	280.887	285.572	87.614	54.886	63.759	HHH	N./A.	N./A.
ARG	1jat	B	117	!	179.880	-66.202	-40.759	191.096	177.552	184.929	254.450	56.596	47.655	50.599	HHH	N./A.	N./A.
ARG	1jay	A	19	!	-179.217	-66.487	-41.650	305.003	265.805	170.302	198.384	25.931	59.553	52.676	HHH	N./A.	N./A.
ARG	1jay	A	32	!	174.430	-69.497	-21.451	280.832	170.726	292.199	174.213	35.043	74.053	67.138	ETT	N./A.	N./A.
ARG	1jay	A	45	!	179.310	-62.653	-38.082	288.633	194.973	306.983	278.614	69.896	90.166	87.737	HHH	N./A.	N./A.
ARG	1jay	A	46	!	-178.734	-64.195	-43.462	187.882	62.614	179.666	170.977	38.675	65.663	61.483	HHH	N./A.	N./A.
ARG	1jay	A	82	A	179.647	-62.879	-46.410	179.067	187.323	310.685	113.730	36.838	31.530	32.320	HHH	N./A.	N./A.
ARG	1jay	A	113	!	178.639	-132.139	147.124	292.787	178.304	62.773	196.373	42.243	43.937	44.149	TTT	N./A.	N./A.
ARG	1jay	A	139	!	178.752	-62.271	-39.770	288.978	186.329	59.564	193.242	51.598	63.949	63.207	HHH	N./A.	N./A.
ARG	1jay	A	175	!	176.557	-130.275	114.089	173.938	179.406	59.565	163.633	71.800	73.047	74.932	EEE	N./A.	N./A.
ARG	1jay	A	186	!	179.588	-61.619	-39.571	179.057	166.884	174.260	171.541	67.240	39.602	45.571	HHH	N./A.	N./A.
ARG	1jay	A	200	!	-178.975	-63.775	-50.701	174.028	171.381	162.070	185.010	29.207	43.506	40.284	HHH	N./A.	N./A.
ARG	1jb3	A	9	!	179.990	-71.127	-42.522	181.390	159.546	172.693	173.134	31.163	46.186	43.156	HHH	N./A.	N./A.
ARG	1jb3	A	10	!	179.777	-59.564	-46.095	291.454	169.777	61.203	180.491	41.729	40.000	40.638	HHH	N./A.	N./A.
ARG	1jb3	A	40	!	177.112	-90.302	112.788	178.636	176.035	70.087	260.256	88.366	95.285	95.170	EEE	N./A.	N./A.
ARG	1jb3	A	43	!	178.028	-129.866	150.048	297.363	188.867	87.040	284.366	88.824	45.113	55.646	EEE	N./A.	N./A.
ARG	1jb3	A	84	!	-178.128	-151.043	171.393	303.015	281.295	190.100	275.028	92.739	93.007	94.623	EEE	N./A.	N./A.
ARG	1jb3	A	100	!	178.763	-58.232	136.434	174.330	164.580	189.787	160.687	54.691	63.920	63.862	TTT	N./A.	N./A.
ARG	1jb3	A	111	!	179.834	-76.411	157.250	309.525	289.335	156.352	158.459	57.819	25.000	30.686	EEC	N./A.	N./A.
ARG	1jb3	A	115	!	179.954	-60.591	-50.292	194.807	176.720	207.080	69.265	62.097	24.194	30.654	HHH	N./A.	N./A.
ARG	1jb9	A	91	!	170.250	-112.300	137.405	272.433	71.366	157.821	164.283	90.739	75.173	81.863	CEE	N./A.	N./A.
ARG	1jb9	A	99	!	177.824	-59.546	-20.078	70.716	183.549	72.214	188.462	95.511	94.576	95.302	TTT	N./A.	N./A.
ARG	1jb9	A	107	!	-179.402	-111.270	-14.943	288.720	185.680	52.782	124.921	94.587	29.835	43.652	CCE	N./A.	N./A.
ARG	1jb9	A	114	!	-179.927	-93.645	131.712	179.900	195.159	69.282	99.285	83.008	17.098	27.625	EEC	N./A.	N./A.
ARG	1jb9	A	115	!	177.101	-70.423	121.612	273.962	203.394	196.491	260.063	59.202	63.807	64.724	ECC	N./A.	N./A.
ARG	1jb9	A	181	!	173.178	-61.060	-41.189	180.200	172.911	180.434	270.531	96.018	90.185	95.168	HHH	N./A.	N./A.
ARG	1jb9	A	185	!	177.362	-66.696	-34.164	275.087	185.044	166.578	228.312	92.174	90.166	92.401	HHH	N./A.	N./A.
ARG	1jb9	A	186	!	-179.939	-70.726	-39.153	178.010	168.500	180.089	77.292	89.575	95.605	95.401	HHH	N./A.	N./A.
ARG	1jb9	A	196	!	-179.061	-109.899	101.816	297.844	299.278	193.019	192.980	54.639	53.629	55.306	TTC	N./A.	N./A.
ARG	1jb9	A	231	!	177.811	-132.388	148.461	296.147	176.997	59.923	164.252	78.839	64.432	69.517	EEE	N./A.	N./A.
ARG	1jb9	A	294	!	-178.603	-82.250	-11.302	294.506	167.739	53.446	95.119	24.561	43.391	38.682	HHC	N./A.	N./A.
ARG	1jbo	A	30	!	177.151	-61.161	-46.595	176.819	273.526	182.004	291.946	60.000	43.534	47.607	HHH	N./A.	N./A.
ARG	1jbo	A	33	!	-177.832	-70.986	-21.497	192.078	61.987	173.313	177.686	39.402	68.674	64.172	HHH	N./A.	N./A.
ARG	1jbo	A	42	!	-178.254	-64.661	-42.738	288.215	187.810	189.376	253.670	63.710	31.202	37.230	HHH	N./A.	N./A.
ARG	1jbo	A	86	!	177.338	-57.147	-50.069	178.364	201.556	67.522	179.893	92.261	94.613	95.055	HHH	N./A.	N./A.
ARG	1jbo	A	93	!	179.022	-57.870	-43.395	185.667	160.606	58.064	78.274	92.565	91.476	93.452	HHH	N./A.	N./A.
ARG	1jbo	B	37	!	-178.349	-64.839	-39.584	185.509	178.788	300.546	277.931	55.798	66.133	65.931	HHH	N./A.	N./A.
ARG	1jbo	B	43	!	-178.294	-68.619	-44.439	282.749	169.730	157.875	207.173	70.050	82.194	81.708	HHH	N./A.	N./A.
ARG	1jbo	B	57	!	-179.701	-58.390	-41.657	282.935	183.539	285.892	259.225	59.947	70.296	70.304	HHH	N./A.	N./A.
ARG	1jbo	B	80	!	-179.611	-63.963	-45.471	291.116	204.029	301.458	269.788	71.450	69.558	72.128	HHH	N./A.	N./A.
ARG	1jbo	B	86	!	174.923	-57.053	-48.836	175.153	208.932	63.089	203.762	54.845	29.203	33.889	HHH	N./A.	N./A.
ARG	1jbo	B	93	!	177.016	-55.965	-51.640	175.313	161.211	65.653	89.944	56.330	47.316	50.246	HHH	N./A.	N./A.
ARG	1jbo	B	168	!	179.566	-60.710	-45.202	188.672	177.417	179.581	89.960	17.266	35.540	29.594	HHH	N./A.	N./A.
ARG	1jcd	A	31	!	179.070	-62.925	-44.240	283.953	194.460	65.803	170.206	51.289	21.317	26.375	HHH	N./A.	N./A.
ARG	1jcd	A	43	!	178.680	-58.535	-41.882	178.990	179.324	70.343	104.164	32.287	67.348	61.034	HHH	N./A.	N./A.
ARG	1jcd	A	47	!	177.176	-60.326	-41.472	293.267	171.734	73.496	190.530	12.587	62.500	48.143	HHH	N./A.	N./A.
ARG	1jd0	A	193	!	-178.681	-135.064	130.647	169.400	65.639	56.481	65.213	76.161	74.911	77.431	EEE	N./A.	N./A.
ARG	1jd0	A	213	!	-178.626	-63.765	-45.506	180.392	188.009	189.957	181.281	84.675	66.133	72.500	ECC	N./A.	N./A.
ARG	1jd0	A	246	!	179.827	-92.856	146.494	189.775	190.972	196.809	182.780	93.565	95.764	95.619	CCC	N./A.	N./A.
ARG	1jd0	A	254	!	-177.805	-129.414	169.545	303.628	173.884	58.128	201.322	64.301	85.931	83.323	TTC	N./A.	N./A.
ARG	1jer	A	32	!	-178.433	-119.363	150.843	295.771	181.416	181.425	278.978	83.740	50.429	58.776	EET	N./A.	N./A.
ARG	1jf8	A	16	!	179.027	-53.802	-44.677	289.792	162.796	287.027	185.858	96.003	95.614	95.904	CHH	N./A.	N./A.
ARG	1jf8	A	116	!	179.314	-62.539	-52.164	177.493	181.827	64.019	83.870	94.957	66.298	76.701	HHH	N./A.	N./A.
ARG	1jf8	A	118	!	176.905	-56.690	-47.510	171.559	199.277	64.081	206.294	95.290	95.338	95.483	HHH	N./A.	N./A.
ARG	1jfu	A	11	!	-179.774	-68.537	-36.653	284.397	209.977	193.155	277.434	71.700	78.873	79.549	GHH	N./A.	N./A.
ARG	1jfu	A	59	!	176.579	-55.074	144.150	70.114	195.977	193.336	285.776	88.758	95.027	95.011	GTT	N./A.	N./A.
ARG	1jfu	A	76	!	179.625	-56.157	-39.472	309.804	163.309	59.264	93.482	54.742	41.782	45.036	HHH	N./A.	N./A.
ARG	1jfu	A	120	A	-176.819	-74.330	-22.036	304.300	186.414	193.114	247.866	81.382	46.102	54.437	TTT	N./A.	N./A.
ARG	1jfu	A	140	!	-178.209	-120.329	20.348	293.502	304.094	187.187	266.083	15.935	63.864	51.549	CCC	N./A.	N./A.
ARG	1jfu	A	176	!	176.750	-59.321	-45.661	293.072	200.076	197.604	90.792	49.604	33.470	36.655	HHH	N./A.	N./A.
ARG	1jfx	A	44	!	-179.449	-96.641	-3.647	297.776	278.774	189.241	181.496	29.586	49.266	45.321	CHH	N./A.	N./A.
ARG	1jfx	A	59	!	-173.779	-131.846	153.931	55.867	94.413	176.692	85.103	61.075	71.746	71.655	EEE	N./A.	N./A.
ARG	1jfx	A	66	!	173.198	-134.261	79.544	293.508	297.335	193.860	100.665	48.465	71.361	68.552	CTT	N./A.	N./A.
ARG	1jfx	A	88	!	-178.495	-76.267	116.721	174.074	179.407	183.682	167.169	22.193	38.381	33.824	CCT	N./A.	N./A.
ARG	1jfx	A	91	!	-177.140	-138.629	14.494	297.095	187.601	191.084	157.729	55.266	61.989	62.379	TTB	N./A.	N./A.
ARG	1jfx	A	117	!	178.061	-60.929	-44.994	290.222	178.832	179.634	192.847	40.514	74.970	69.345	HHH	N./A.	N./A.
ARG	1jfx	A	126	!	-178.419	-72.379	-38.372	183.367	50.794	51.516	101.807	63.011	72.396	72.568	HHH	N./A.	N./A.
ARG	1jfx	A	130	!	-179.346	-73.198	-39.512	291.444	290.785	298.898	271.106	49.158	78.237	73.953	HHH	N./A.	N./A.
ARG	1jfx	A	133	!	-177.352	-101.028	150.499	306.988	303.256	309.681	271.620	60.806	72.101	71.858	CCC	N./A.	N./A.
ARG	1jfx	A	189	!	178.310	-132.731	138.314	285.911	294.372	182.588	276.628	21.257	65.221	55.340	EEE	N./A.	N./A.
ARG	1jfx	A	199	!	179.743	-112.900	139.132	297.473	195.798	60.021	180.593	69.219	77.457	77.847	EEE	N./A.	N./A.
ARG	1jg1	A	48	!	-178.042	-61.028	-24.088	187.271	166.569	69.622	150.565	60.860	88.162	84.503	CGG	N./A.	N./A.
ARG	1jg1	A	122	!	-176.913	-89.740	-18.794	70.098	175.070	282.939	275.301	66.094	51.257	55.646	ECC	N./A.	N./A.
ARG	1jh6	A	22	!	177.683	-67.166	-42.895	199.008	217.167	280.283	221.349	20.439	49.831	42.376	HHH	N./A.	N./A.
ARG	1jh6	A	76	!	-179.501	-164.530	173.359	54.590	155.523	172.611	148.702	46.634	20.968	25.281	EEE	N./A.	N./A.
ARG	1jh6	A	155	!	178.914	-139.888	157.502	279.598	133.581	53.619	210.013	61.237	52.514	55.714	EEE	N./A.	N./A.
ARG	1jhd	A	98	!	177.023	-123.802	113.415	184.437	165.190	169.456	83.905	14.563	55.000	43.511	TEE	N./A.	N./A.
ARG	1jhd	A	102	!	179.650	-100.539	149.561	287.483	170.673	175.151	281.280	42.523	59.162	57.211	EET	N./A.	N./A.
ARG	1jhd	A	137	!	-179.962	59.418	29.939	294.788	182.272	173.992	194.943	37.650	68.646	63.655	HCC	N./A.	N./A.
ARG	1jhd	A	154	!	-177.302	-124.138	8.706	295.402	284.057	194.192	85.368	44.112	44.828	45.357	CCE	N./A.	N./A.
ARG	1jhd	A	178	!	176.604	-141.785	149.754	287.655	293.956	193.544	285.591	74.750	56.955	62.241	BCC	N./A.	N./A.
ARG	1jhd	A	184	!	176.165	-60.377	-42.966	282.439	189.030	173.321	234.552	93.500	95.071	95.163	HHH	N./A.	N./A.
ARG	1jhd	A	206	!	-172.426	-65.201	-29.529	187.623	170.873	177.210	176.493	78.348	64.318	69.345	CHH	N./A.	N./A.
ARG	1jhd	A	213	!	179.763	-66.039	-43.004	175.099	175.375	298.794	109.595	71.100	28.104	35.709	HHH	N./A.	N./A.
ARG	1jhd	A	243	!	-179.016	-62.646	-45.990	188.395	274.756	315.373	281.511	57.553	49.294	52.218	HHH	N./A.	N./A.
ARG	1jhd	A	248	!	178.534	-64.277	-36.173	294.831	185.190	195.334	275.428	71.950	54.943	59.864	HHH	N./A.	N./A.
ARG	1jhd	A	275	!	-178.707	-65.084	-31.538	201.721	61.822	86.223	78.301	81.585	63.295	69.310	HHH	N./A.	N./A.
ARG	1jhd	A	284	!	173.203	-70.916	-34.008	266.607	50.660	184.068	251.023	90.239	95.011	95.029	HHH	N./A.	N./A.
ARG	1jhd	A	296	!	-178.518	-68.811	140.044	300.154	161.605	71.821	116.778	74.900	40.201	47.643	TTT	N./A.	N./A.
ARG	1jhd	A	329	!	-175.804	-86.879	113.216	301.112	184.812	191.990	213.149	66.510	55.698	59.422	EEC	N./A.	N./A.
ARG	1jhd	A	346	!	179.211	-61.057	-18.959	71.730	100.242	183.412	279.802	26.828	58.492	52.113	GGG	N./A.	N./A.
ARG	1jhd	A	380	!	176.795	-78.097	128.916	303.532	301.470	201.719	167.650	74.250	72.988	75.451	TCH	N./A.	N./A.
ARG	1ji1	A	37	!	179.811	-91.970	145.238	191.974	197.617	72.380	171.482	86.144	94.668	94.127	EEE	N./A.	N./A.
ARG	1ji1	A	91	!	179.005	-144.858	166.739	61.348	185.613	66.251	144.257	84.472	91.624	91.647	EEE	N./A.	N./A.
ARG	1ji1	A	142	!	-176.873	-113.771	2.953	312.233	294.617	158.538	73.131	37.991	64.119	60.069	TTT	N./A.	N./A.
ARG	1ji1	A	329	!	178.742	-63.271	-31.497	294.119	185.527	189.321	209.288	72.400	90.092	88.156	HHH	N./A.	N./A.
ARG	1ji1	A	354	!	175.910	-100.492	121.017	172.764	274.529	189.415	178.546	92.304	89.020	91.806	EEE	N./A.	N./A.
ARG	1ji1	A	381	!	-179.925	-60.258	-45.804	184.993	180.680	184.875	80.429	95.020	95.123	95.247	HHH	N./A.	N./A.
ARG	1ji1	A	450	!	-179.660	-58.658	-46.286	185.919	187.005	71.263	249.122	73.000	61.875	66.034	HHH	N./A.	N./A.
ARG	1ji1	A	453	!	177.044	-64.319	-39.364	286.877	200.063	306.023	281.893	71.650	95.035	92.242	HHH	N./A.	N./A.
ARG	1ji1	A	475	!	179.827	-69.649	141.691	285.208	278.293	181.420	172.627	27.517	64.602	57.279	CCH	N./A.	N./A.
ARG	1ji1	A	479	!	179.227	-62.451	-29.895	282.074	173.563	270.871	140.396	16.893	62.472	50.951	HHH	N./A.	N./A.
ARG	1ji1	A	520	!	-179.415	-124.688	36.139	304.690	164.176	182.246	189.824	23.889	58.017	50.634	TTT	N./A.	N./A.
ARG	1ji1	A	521	!	-179.903	-62.904	158.738	298.330	178.919	186.215	180.098	14.073	55.447	43.511	TTC	N./A.	N./A.
ARG	1ji1	A	545	!	-179.740	-61.661	-41.665	194.360	181.797	177.691	83.926	58.298	92.657	87.989	HHH	N./A.	N./A.
ARG	1ji1	A	552	!	-179.234	-98.343	-40.378	294.709	113.717	57.461	178.249	61.613	76.098	75.104	GTT	N./A.	N./A.
ARG	1ji1	A	572	!	177.682	-122.875	124.807	301.269	308.940	309.929	288.111	59.043	91.753	87.263	EEE	N./A.	N./A.
ARG	1ji1	A	578	!	178.254	-132.235	120.334	286.952	158.579	295.028	285.984	36.966	65.331	60.759	TEE	N./A.	N./A.
ARG	1ji7	A	31	!	177.305	-61.187	-36.168	176.996	164.363	157.269	175.554	65.729	24.785	31.797	CHH	N./A.	N./A.
ARG	1ji7	A	48	!	174.436	-66.174	157.931	284.907	275.544	297.371	264.487	75.446	38.722	46.429	CCC	N./A.	N./A.
ARG	1ji7	A	71	!	179.841	-62.314	-41.079	292.866	193.924	184.434	98.692	73.900	78.121	79.479	HHH	N./A.	N./A.
ARG	1ji7	A	73	!	-178.732	-70.170	-32.515	286.227	164.162	171.496	277.004	72.500	90.461	88.547	HHT	N./A.	N./A.
ARG	1jid	A	7	!	-175.827	-127.700	28.685	298.740	284.587	183.078	57.499	61.344	19.585	26.469	CCT	N./A.	N./A.
ARG	1jid	A	14	!	177.195	-101.056	4.202	303.627	308.421	287.958	196.249	86.438	55.335	63.759	GGC	N./A.	N./A.
ARG	1jid	A	33	!	-179.609	-62.237	131.949	176.111	170.816	59.147	73.266	79.955	86.544	87.039	CCC	N./A.	N./A.
ARG	1jid	A	34	!	-176.488	-111.330	-8.824	295.346	288.045	208.466	277.211	83.089	65.359	71.419	CCC	N./A.	N./A.
ARG	1jid	A	70	!	-177.471	-81.675	-4.966	303.390	187.539	186.601	175.640	60.914	95.208	91.964	TTT	N./A.	N./A.
ARG	1jid	A	74	!	-177.938	-90.864	10.585	319.296	161.962	75.485	274.257	32.674	34.016	33.431	CCC	N./A.	N./A.
ARG	1jid	A	79	!	-175.987	-91.767	156.708	300.948	180.186	191.404	171.519	66.146	73.254	73.851	GEE	N./A.	N./A.
ARG	1jid	A	81	!	-178.558	-146.160	141.835	183.198	168.327	75.211	183.351	55.532	85.980	81.615	EEE	N./A.	N./A.
ARG	1jid	A	83	!	178.612	-104.635	135.485	301.733	300.028	291.547	285.728	92.152	65.028	74.257	EEE	N./A.	N./A.
ARG	1jid	A	101	!	176.453	-60.832	-41.185	296.961	161.930	171.744	69.506	81.992	91.365	91.052	CHH	N./A.	N./A.
ARG	1jiw	I	52	!	178.491	-74.969	-20.992	70.695	192.856	306.368	174.117	31.357	69.365	62.379	GGC	N./A.	N./A.
ARG	1jiw	I	62	!	176.843	-160.310	147.021	85.719	167.359	73.418	82.663	85.098	91.494	91.667	EEE	N./A.	N./A.
ARG	1jiw	I	73	!	-177.100	-48.865	-34.321	67.979	174.296	304.624	171.793	32.946	25.275	26.219	TTT	N./A.	N./A.
ARG	1jiw	I	83	!	-179.615	-71.618	115.753	183.984	176.258	182.241	284.772	73.300	60.710	65.138	EEE	N./A.	N./A.
ARG	1jiw	I	90	!	-178.090	-142.282	159.462	311.389	187.706	182.955	199.064	80.081	58.743	65.034	EEE	N./A.	N./A.
ARG	1jiw	I	103	!	179.237	-64.115	148.460	288.126	180.339	181.203	284.659	26.414	55.670	49.607	EEC	N./A.	N./A.
ARG	1jiw	P	2	!	179.773	-54.352	130.246	285.271	166.526	285.947	186.275	48.416	38.239	40.567	CCC	N./A.	N./A.
ARG	1jiw	P	18	!	179.197	-146.955	156.725	64.172	181.385	292.638	183.733	53.969	88.995	83.758	TCC	N./A.	N./A.
ARG	1jiw	P	41	!	-177.444	-50.307	-27.978	64.564	185.839	180.844	288.663	37.863	80.111	72.534	HTT	N./A.	N./A.
ARG	1jiw	P	171	!	179.452	-67.893	-42.512	173.291	65.723	169.248	283.127	90.261	92.417	93.413	HHH	N./A.	N./A.
ARG	1jiw	P	209	!	-179.828	-78.870	23.026	54.947	175.660	62.216	83.613	92.326	85.441	89.777	TTT	N./A.	N./A.
ARG	1jiw	P	253	!	177.883	47.288	53.155	292.743	178.892	282.491	273.925	61.774	90.461	86.508	TTT	N./A.	N./A.
ARG	1jiw	P	267	!	178.187	-131.041	119.297	294.936	292.051	184.197	282.817	76.964	91.734	90.516	CCG	N./A.	N./A.
ARG	1jiw	P	393	!	-175.470	-77.710	-6.928	300.706	287.943	289.623	273.991	33.411	53.743	50.282	ETT	N./A.	N./A.
ARG	1jix	A	61	!	179.198	-142.855	135.832	298.246	288.660	185.215	282.064	65.521	79.595	78.715	TEE	N./A.	N./A.
ARG	1jix	A	102	!	-178.942	-79.992	-4.801	307.747	168.737	309.042	163.512	53.196	37.301	40.709	TTT	N./A.	N./A.
ARG	1jix	A	191	!	-179.774	49.254	39.628	294.281	188.669	57.476	74.909	39.188	85.809	77.500	CGG	N./A.	N./A.
ARG	1jix	A	195	!	-178.086	-136.626	20.586	192.795	177.666	298.651	178.632	47.475	88.676	82.050	TTH	N./A.	N./A.
ARG	1jix	A	269	!	-178.794	-61.964	-26.610	73.783	170.712	61.888	258.641	95.011	91.421	94.206	HHH	N./A.	N./A.
ARG	1jix	A	291	!	-179.613	-77.632	-22.538	74.320	189.518	190.951	291.630	48.119	54.486	54.648	TTT	N./A.	N./A.
ARG	1jix	A	297	!	-179.630	-63.453	-20.581	294.350	176.410	299.370	172.125	74.050	80.583	81.335	GGG	N./A.	N./A.
ARG	1jix	A	303	!	-179.714	-52.784	-45.709	180.184	181.192	294.904	170.660	29.655	68.453	61.103	CHH	N./A.	N./A.
ARG	1jix	A	309	!	-178.944	-64.367	-40.214	194.371	61.010	39.383	65.936	46.832	75.202	71.115	HHH	N./A.	N./A.
ARG	1jix	A	320	!	-179.474	-59.871	-50.610	187.859	185.243	65.438	77.231	54.278	86.176	81.522	HHH	N./A.	N./A.
ARG	1jix	A	335	!	179.309	-66.515	-25.101	287.924	188.703	60.509	236.178	61.882	88.162	84.720	HHH	N./A.	N./A.
ARG	1jjf	A	65	!	-178.929	-116.748	146.929	312.584	203.158	68.169	227.005	61.022	71.893	71.757	EEE	N./A.	N./A.
ARG	1jjf	A	68	!	177.727	-122.989	145.026	300.880	190.037	76.319	186.888	72.150	39.403	46.393	EEE	N./A.	N./A.
ARG	1jjf	A	103	!	-179.738	51.815	36.760	306.619	177.540	64.681	86.385	68.802	28.297	35.473	TCH	N./A.	N./A.
ARG	1jjf	A	163	!	-178.880	-59.944	-32.505	58.982	186.826	301.286	282.997	51.546	41.954	44.504	CGG	N./A.	N./A.
ARG	1jjf	A	166	!	179.776	-133.101	127.101	195.013	182.936	290.678	112.157	63.387	82.111	80.280	GEE	N./A.	N./A.
ARG	1jjf	A	206	!	179.987	-83.242	-30.361	185.132	163.755	178.239	187.814	46.139	50.543	50.845	HHH	N./A.	N./A.
ARG	1jjf	A	216	!	-179.437	-64.600	-34.441	301.325	190.298	200.629	85.299	19.486	49.237	41.454	HHH	N./A.	N./A.
ARG	1jjf	A	238	!	-179.618	-69.333	-31.401	74.354	148.538	155.091	85.509	46.188	66.519	64.103	HHH	N./A.	N./A.
ARG	1jjt	A	66	!	174.026	-101.724	11.569	280.747	152.951	209.963	301.727	14.301	32.131	25.562	HTT	N./A.	N./A.
ARG	1jjt	A	92	!	175.340	-110.924	10.588	312.621	265.283	143.092	159.220	35.897	80.667	72.399	HHC	N./A.	N./A.
ARG	1jlt	A	36	!	-178.855	-93.951	139.355	192.787	158.053	56.686	236.494	55.426	44.856	47.857	CCC	N./A.	N./A.
ARG	1jlt	A	43	!	178.151	-63.105	-35.146	286.634	162.870	221.557	145.570	63.817	27.665	34.052	HHH	N./A.	N./A.
ARG	1jlt	A	93	!	179.489	-62.344	-46.009	174.193	83.166	76.275	84.413	88.562	51.114	60.793	HHH	N./A.	N./A.
ARG	1jlt	A	100	!	178.526	-58.501	-50.063	157.619	184.264	186.605	284.294	89.542	76.879	82.640	HHH	N./A.	N./A.
ARG	1jm1	A	58	!	168.125	-98.731	112.233	177.339	175.550	178.253	87.515	16.262	37.330	30.490	CCE	N./A.	N./A.
ARG	1jm1	A	192	!	-176.417	-161.079	164.279	61.942	189.015	181.662	95.591	73.350	91.365	89.609	CCC	N./A.	N./A.
ARG	1jm1	A	224	!	172.292	-121.436	110.236	306.366	178.047	191.925	273.045	35.855	86.176	76.806	TCC	N./A.	N./A.
ARG	1jm1	A	236	!	177.019	-66.519	-17.859	299.422	197.660	186.818	172.770	40.047	63.239	59.898	TTT	N./A.	N./A.
ARG	1jnd	A	15	!	177.947	-61.836	148.400	287.086	173.361	191.509	165.865	62.903	91.328	87.570	GCT	N./A.	N./A.
ARG	1jnd	A	178	!	177.770	-59.544	-42.673	186.140	180.169	283.866	120.149	48.069	30.683	33.889	HHH	N./A.	N./A.
ARG	1jnd	A	229	!	179.742	-84.357	-27.958	289.237	172.209	51.486	87.954	58.351	78.092	75.972	TTT	N./A.	N./A.
ARG	1jnd	A	249	!	-177.960	-63.326	140.542	182.173	192.980	179.859	90.808	32.054	88.775	77.917	TTT	N./A.	N./A.
ARG	1jnd	A	342	!	173.869	-82.631	128.377	163.612	177.651	186.750	81.194	33.023	27.500	28.062	EEE	N./A.	N./A.
ARG	1jnd	A	349	!	-177.008	-84.899	-12.764	287.105	177.580	290.783	177.799	57.979	76.994	75.000	TTT	N./A.	N./A.
ARG	1jnd	A	356	!	171.344	-146.835	115.213	184.736	177.685	67.392	197.338	77.813	79.971	81.739	EEC	N./A.	N./A.
ARG	1jnd	A	402	!	177.059	-93.514	-8.341	299.059	185.636	182.535	260.752	39.402	57.626	55.204	TTT	N./A.	N./A.
ARG	1jo0	A	69	A	-179.239	-60.444	-47.455	183.786	174.200	171.007	250.575	62.957	32.459	38.243	HHH	N./A.	N./A.
ARG	1jo0	A	87	!	168.861	-140.066	131.122	190.065	176.846	69.096	196.784	95.559	95.347	95.578	ECC	N./A.	N./A.
ARG	1jos	A	10	!	-179.140	-68.772	-42.316	175.444	170.907	293.665	284.274	13.881	51.029	39.831	HHH	N./A.	N./A.
ARG	1jos	A	31	!	178.609	-77.078	-14.766	298.886	203.487	183.329	257.946	70.200	79.740	79.896	TTT	N./A.	N./A.
ARG	1jos	A	79	!	177.998	-65.838	-39.144	282.516	178.129	76.844	234.349	71.250	90.793	88.631	HHH	N./A.	N./A.
ARG	1jos	A	87	!	-178.220	53.953	44.023	296.388	189.354	195.202	198.626	38.632	80.194	72.804	HCT	N./A.	N./A.
ARG	1jos	A	95	!	174.988	-128.036	143.451	31.902	200.610	302.056	234.305	72.850	43.362	50.070	EEE	N./A.	N./A.
ARG	1jov	A	70	!	-175.443	-89.923	94.451	179.905	66.047	68.493	196.087	93.870	88.701	92.083	CCB	N./A.	N./A.
ARG	1jov	A	92	!	-168.074	-85.011	-7.143	67.548	178.854	177.741	156.099	95.074	92.823	95.040	TTT	N./A.	N./A.
ARG	1jov	A	94	!	-177.727	-119.543	145.498	292.824	160.987	55.579	195.239	96.461	83.472	94.583	TTB	N./A.	N./A.
ARG	1jov	A	109	!	178.895	-119.914	124.822	185.087	178.401	179.751	97.317	67.031	57.989	61.483	EEE	N./A.	N./A.
ARG	1jov	A	185	!	179.713	-120.147	146.458	181.806	121.492	178.831	233.615	11.906	38.608	29.062	TEE	N./A.	N./A.
ARG	1jov	A	211	!	177.917	-152.875	169.024	67.072	200.739	188.572	161.098	15.794	76.474	61.069	TEE	N./A.	N./A.
ARG	1jov	A	251	!	177.284	-129.375	88.748	283.604	280.047	283.665	272.660	84.350	95.108	94.762	EEE	N./A.	N./A.
ARG	1jp4	A	10	!	173.751	-63.391	-42.000	279.869	168.721	50.059	230.125	64.301	51.200	55.238	HHH	N./A.	N./A.
ARG	1jp4	A	27	!	178.890	-70.563	-34.293	294.397	188.914	293.782	273.033	45.446	86.618	79.931	HHH	N./A.	N./A.
ARG	1jp4	A	52	!	-175.838	-70.609	-48.916	295.937	189.322	288.719	271.827	38.291	61.591	58.129	HHH	N./A.	N./A.
ARG	1jp4	A	64	!	175.464	-59.544	-43.336	172.735	170.401	170.863	277.837	31.589	55.000	50.739	HHH	N./A.	N./A.
ARG	1jp4	A	167	!	170.552	-154.837	159.604	66.433	173.309	165.428	177.910	71.650	88.039	86.480	CEE	N./A.	N./A.
ARG	1jp4	A	196	!	171.220	-91.649	-46.014	169.272	179.287	155.397	80.036	57.979	53.771	56.122	ETT	N./A.	N./A.
ARG	1jp4	A	217	!	174.747	-117.276	107.124	301.020	272.029	304.017	264.964	47.426	44.425	45.786	EEE	N./A.	N./A.
ARG	1jp4	A	289	!	179.853	-129.526	156.231	305.433	295.295	178.267	240.799	57.766	60.313	61.552	TTT	N./A.	N./A.
ARG	1jp4	A	297	!	-174.896	-95.764	-8.168	296.689	293.050	285.104	230.087	41.636	43.678	43.794	HHC	N./A.	N./A.
ARG	1jr0	D	35	!	172.719	-132.748	42.319	293.408	293.905	196.556	199.408	90.435	66.878	75.035	TTT	N./A.	N./A.
ARG	1jr0	D	67	!	179.049	-60.407	-41.630	173.596	178.904	299.651	280.801	95.619	78.988	89.385	HHH	N./A.	N./A.
ARG	1jr0	D	73	!	179.311	-61.541	-49.822	176.908	182.300	56.933	212.454	92.957	91.863	93.869	HHH	N./A.	N./A.
ARG	1jr8	A	16	!	-179.936	-60.195	-44.811	291.836	187.502	61.647	73.453	83.374	53.886	61.655	HHH	N./A.	N./A.
ARG	1jr8	A	38	!	178.703	-64.564	-41.256	294.748	187.181	65.658	174.841	82.317	88.064	88.743	HHH	N./A.	N./A.
ARG	1jr8	A	75	!	178.986	-64.588	-30.228	69.955	179.001	185.102	118.023	77.589	50.629	57.483	CHH	N./A.	N./A.
ARG	1ju3	A	17	!	-179.098	-58.298	-28.040	63.522	188.029	70.587	181.802	10.052	56.564	41.525	TTT	N./A.	N./A.
ARG	1ju3	A	21	!	-179.036	-101.643	127.380	302.678	190.155	302.166	169.527	25.103	26.374	25.094	CEE	N./A.	N./A.
ARG	1ju3	A	28	!	-176.845	-112.536	132.296	298.008	172.968	286.094	176.864	45.149	61.080	59.422	EEE	N./A.	N./A.
ARG	1ju3	A	41	!	179.493	-108.843	113.793	305.246	196.864	69.952	247.381	74.900	89.706	88.324	EEE	N./A.	N./A.
ARG	1ju3	A	64	!	178.446	-71.238	-23.385	291.948	179.907	204.906	113.286	45.000	51.829	51.655	HHH	N./A.	N./A.
ARG	1ju3	A	75	!	-179.125	-47.744	127.542	183.192	183.465	290.713	254.457	39.744	75.347	69.414	TTT	N./A.	N./A.
ARG	1ju3	A	148	!	-178.768	-64.854	-28.575	294.604	174.766	65.853	100.929	89.641	72.308	79.271	III	N./A.	N./A.
ARG	1ju3	A	216	!	178.517	-87.198	-48.807	171.262	171.804	52.430	85.126	19.696	42.098	35.777	HHH	N./A.	N./A.
ARG	1ju3	A	243	!	178.883	-91.174	-10.958	281.991	174.708	281.822	169.315	28.621	60.710	54.577	GGG	N./A.	N./A.
ARG	1ju3	A	267	!	178.904	-66.374	-30.474	278.590	173.809	62.676	89.958	90.978	47.260	58.299	HHH	N./A.	N./A.
ARG	1ju3	A	279	!	179.419	-125.294	148.744	300.377	291.305	163.843	151.005	67.344	75.665	76.007	EEE	N./A.	N./A.
ARG	1ju3	A	293	!	179.695	-109.751	128.417	293.801	180.495	58.402	87.290	92.717	90.148	92.560	CEE	N./A.	N./A.
ARG	1ju3	A	297	!	-179.745	-155.434	120.335	185.753	71.360	168.459	87.687	84.106	93.450	92.877	TEE	N./A.	N./A.
ARG	1ju3	A	336	!	179.104	-132.365	113.102	182.790	141.396	169.021	102.948	85.523	49.605	58.537	EEE	N./A.	N./A.
ARG	1ju3	A	346	!	-179.253	-140.782	136.538	203.459	174.737	67.528	203.826	66.667	68.729	70.439	EEE	N./A.	N./A.
ARG	1ju3	A	419	!	179.356	-53.026	-33.879	285.530	181.903	291.507	185.989	68.594	76.532	76.979	CGG	N./A.	N./A.
ARG	1ju3	A	424	!	-178.312	-71.610	132.811	296.350	181.786	60.916	106.561	35.128	77.890	70.068	TTT	N./A.	N./A.
ARG	1ju3	A	472	!	-179.766	-54.628	126.333	282.107	175.089	294.917	159.400	55.319	74.053	72.162	TCE	N./A.	N./A.
ARG	1ju3	A	482	!	176.689	-87.896	116.880	180.302	145.987	287.133	168.737	70.550	86.103	84.783	EEG	N./A.	N./A.
ARG	1ju3	A	484	!	179.063	-67.698	-21.175	68.838	177.977	77.108	184.000	65.625	80.694	79.618	GGG	N./A.	N./A.
ARG	1ju3	A	486	!	-178.694	-58.047	-36.009	65.027	195.215	178.872	286.281	51.289	67.376	66.000	GTT	N./A.	N./A.
ARG	1ju3	A	519	!	177.309	-130.607	149.816	298.038	183.359	180.740	250.020	57.021	52.629	54.965	BEE	N./A.	N./A.
ARG	1ju3	A	534	!	-178.682	-77.704	133.360	300.502	165.768	294.668	171.739	51.907	63.778	63.138	TCC	N./A.	N./A.
ARG	1ju3	A	544	!	179.600	-108.010	-0.162	290.503	285.858	172.032	176.065	17.734	49.096	40.461	GGC	N./A.	N./A.
ARG	1ju3	A	556	!	-176.482	-137.115	136.425	187.592	173.667	286.365	167.741	46.238	31.612	34.346	EEE	N./A.	N./A.
ARG	1ju3	A	559	!	-179.041	-143.426	135.728	45.818	181.016	180.832	85.500	19.860	54.914	46.321	EET	N./A.	N./A.
ARG	1jub	A	50	!	179.816	-131.336	137.807	288.029	175.836	59.386	73.548	25.414	46.384	41.454	TBC	N./A.	N./A.
ARG	1jub	A	57	!	-178.969	-129.458	1.431	59.252	194.724	186.369	180.680	50.103	69.558	67.517	TTE	N./A.	N./A.
ARG	1jub	A	233	!	-178.925	-65.502	-45.166	185.365	61.217	184.204	181.831	90.130	92.731	93.611	HHH	N./A.	N./A.
ARG	1jub	A	238	!	-179.266	-117.665	-28.008	293.789	174.343	171.782	68.928	57.447	77.601	75.347	HCC	N./A.	N./A.
ARG	1jub	A	284	!	-179.755	-63.404	-51.698	173.767	178.897	67.470	67.838	41.636	83.028	75.833	HHH	N./A.	N./A.
ARG	1juh	A	15	!	179.000	-166.799	160.021	49.379	153.007	287.713	187.678	45.891	82.250	76.354	CCC	N./A.	N./A.
ARG	1juh	A	20	!	-177.948	-70.115	150.984	301.403	293.115	189.537	178.989	88.007	90.627	91.667	ETT	N./A.	N./A.
ARG	1juh	A	26	!	179.271	47.736	46.549	286.761	190.487	173.965	182.960	67.187	58.575	62.000	TTT	N./A.	N./A.
ARG	1juh	A	36	!	177.261	-126.522	138.949	284.964	184.332	180.108	86.764	78.795	93.210	91.825	EEE	N./A.	N./A.
ARG	1juh	A	96	!	179.875	-142.341	151.823	303.333	290.001	185.656	277.020	84.106	91.919	91.806	EEE	N./A.	N./A.
ARG	1juh	A	108	!	177.176	-57.941	147.615	292.947	169.033	293.655	182.786	54.433	84.472	80.186	TTT	N./A.	N./A.
ARG	1juh	A	186	!	-179.586	-65.816	149.756	62.749	192.956	307.556	148.177	27.517	73.964	64.552	CCC	N./A.	N./A.
ARG	1juh	A	282	!	-175.491	-141.217	115.448	303.723	188.643	289.523	124.769	90.891	82.139	86.899	TCE	N./A.	N./A.
ARG	1jw9	B	11	!	177.373	-61.299	-42.450	193.649	183.593	190.996	91.564	64.516	85.392	82.950	HHH	N./A.	N./A.
ARG	1jw9	B	14	!	-174.511	-64.286	-21.914	292.443	290.220	296.290	240.113	89.248	30.984	42.589	HHH	N./A.	N./A.
ARG	1jw9	B	33	!	175.766	-126.750	117.392	297.800	174.155	185.195	280.569	90.826	52.143	62.517	CEE	N./A.	N./A.
ARG	1jw9	B	73	!	-173.387	-143.499	-4.565	77.407	199.186	180.819	277.755	31.124	72.278	64.552	TTT	N./A.	N./A.
ARG	1jw9	B	91	!	177.892	-55.149	-44.819	180.266	263.950	310.244	276.759	68.385	36.080	42.589	HHH	N./A.	N./A.
ARG	1jw9	B	135	!	179.591	-57.514	-44.562	300.859	174.412	167.477	285.233	69.740	39.631	46.071	HHH	N./A.	N./A.
ARG	1jw9	B	156	!	177.035	50.714	-111.602	295.993	181.346	171.482	91.662	94.587	75.202	83.634	EBT	N./A.	N./A.
ARG	1jw9	B	234	!	-179.830	-127.992	132.469	292.766	289.726	175.856	277.315	69.687	30.027	37.230	EEE	N./A.	N./A.
ARG	1jw9	D	11	!	-179.239	-59.886	-44.323	176.128	187.526	62.089	249.778	43.738	79.162	73.378	HHH	N./A.	N./A.
ARG	1jw9	D	41	!	-176.340	-64.732	-45.070	178.350	57.146	84.748	80.433	7.737	50.371	34.118	HHH	N./A.	N./A.
ARG	1jwq	A	53	!	177.517	-146.060	136.598	79.059	175.073	174.844	96.975	37.991	67.818	63.069	TTT	N./A.	N./A.
ARG	1jwq	A	98	!	-179.580	-113.738	149.091	288.883	165.370	291.823	105.624	71.750	86.201	85.112	CCG	N./A.	N./A.
ARG	1jwq	A	121	!	179.906	-89.549	6.153	299.134	178.605	60.999	100.050	45.297	38.352	40.000	EEE	N./A.	N./A.
ARG	1jwq	A	124	!	-177.473	-132.489	159.423	317.864	177.980	165.022	209.201	43.411	31.803	33.954	EEE	N./A.	N./A.
ARG	1jwq	A	132	!	179.291	-91.136	-47.183	172.775	184.122	66.885	238.952	51.392	72.041	69.759	HHH	N./A.	N./A.
ARG	1jx4	A	51	!	-179.442	-61.942	-34.048	304.469	185.518	191.042	187.404	69.427	79.393	79.444	HHH	N./A.	N./A.
ARG	1jx4	A	77	!	179.459	-120.197	70.653	290.099	193.579	294.845	166.320	85.033	67.459	73.682	CCH	N./A.	N./A.
ARG	1jx4	A	87	!	177.301	-63.410	-40.724	297.366	200.798	300.372	271.772	68.854	80.667	80.311	HHH	N./A.	N./A.
ARG	1jx4	A	93	!	-179.869	-57.618	-18.147	287.384	181.647	215.345	284.171	18.598	34.536	29.375	HHT	N./A.	N./A.
ARG	1jx4	A	230	!	178.100	-86.451	0.252	289.243	182.210	178.901	145.101	75.134	50.229	56.599	HHC	N./A.	N./A.
ARG	1jx4	A	247	!	-179.432	-153.588	131.951	173.838	72.994	174.256	160.579	95.221	43.046	57.483	EEE	N./A.	N./A.
ARG	1jx4	A	256	!	172.595	-136.620	26.727	48.040	179.989	293.108	106.996	19.790	33.743	29.250	ECC	N./A.	N./A.
ARG	1jx4	A	298	!	177.223	-137.028	132.246	297.606	292.225	184.693	276.291	95.224	81.167	89.022	EEE	N./A.	N./A.
ARG	1jx4	A	300	!	177.484	-146.076	139.060	176.846	168.661	182.223	195.177	69.740	27.335	34.771	EEE	N./A.	N./A.
ARG	1jx4	A	328	!	179.727	-73.104	161.785	295.676	172.100	286.120	187.360	9.189	45.282	31.928	CCC	N./A.	N./A.
ARG	1jx4	A	331	!	178.528	-102.689	-43.781	181.610	186.318	169.724	91.131	62.097	61.733	63.621	EEE	N./A.	N./A.
ARG	1jx4	A	332	!	179.482	-129.911	147.858	304.953	176.651	66.053	228.602	67.865	54.800	58.946	EEE	N./A.	N./A.
ARG	1jx4	A	336	!	177.963	-139.760	134.200	183.439	128.151	217.938	107.169	91.804	30.437	43.050	EEE	N./A.	N./A.
ARG	1jx6	A	42	!	178.542	-65.082	-37.155	186.676	179.060	288.389	287.659	28.724	69.309	61.448	HHH	N./A.	N./A.
ARG	1jx6	A	84	!	179.488	-66.393	-32.775	284.475	182.992	177.443	286.964	90.652	92.491	93.591	HHH	N./A.	N./A.
ARG	1jx6	A	92	!	-179.839	-67.367	-37.301	193.051	67.292	171.372	203.159	46.188	76.358	71.824	HHH	N./A.	N./A.
ARG	1jx6	A	108	!	177.863	-93.633	143.839	289.449	166.372	298.899	168.035	48.267	24.892	28.938	CTT	N./A.	N./A.
ARG	1jx6	A	165	!	-178.773	-56.641	-42.857	291.649	174.156	185.482	287.206	27.310	52.314	47.107	BGG	N./A.	N./A.
ARG	1jx6	A	185	!	178.645	-68.727	-38.224	279.892	197.128	297.453	273.991	49.554	54.943	55.340	HHH	N./A.	N./A.
ARG	1jx6	A	215	!	177.403	-98.043	-39.044	284.225	188.023	186.139	174.138	75.670	96.364	95.642	HHH	N./A.	N./A.
ARG	1jx6	A	281	!	179.695	-113.139	48.959	289.390	304.369	300.800	287.737	27.621	53.800	48.464	CTT	N./A.	N./A.
ARG	1jx6	A	310	!	178.611	-86.465	148.749	49.435	215.041	164.311	191.370	65.469	75.665	75.590	EEC	N./A.	N./A.
ARG	1jx6	A	361	!	179.996	-51.150	-32.657	48.220	169.687	168.095	160.141	32.713	40.920	39.155	HTT	N./A.	N./A.
ARG	1jy1	A	170	!	177.444	-67.655	142.906	183.224	187.578	66.973	181.745	50.206	31.940	35.439	BCT	N./A.	N./A.
ARG	1jy1	A	220	!	-176.360	-61.949	-16.345	282.005	176.827	198.459	161.736	10.367	42.126	30.686	GTT	N./A.	N./A.
ARG	1jy1	A	276	!	168.914	-123.248	141.267	203.179	174.483	298.352	270.126	95.039	41.724	55.408	EEE	N./A.	N./A.
ARG	1jy1	A	361	!	177.019	-124.829	111.783	301.208	182.571	176.152	80.676	16.285	37.443	30.621	EEE	N./A.	N./A.
ARG	1jy1	A	374	!	179.617	-69.909	-44.072	161.727	74.991	172.285	155.447	94.543	95.360	95.384	HHH	N./A.	N./A.
ARG	1jy1	A	448	!	-176.986	-53.988	-43.896	191.951	182.295	59.234	84.898	30.581	48.955	45.357	HHH	N./A.	N./A.
ARG	1jy1	A	487	!	-171.552	-118.164	21.293	277.419	157.879	170.704	78.367	72.350	87.328	86.061	CTT	N./A.	N./A.
ARG	1jy1	A	499	!	-174.810	-131.395	86.999	183.981	96.465	195.200	263.411	89.150	67.735	75.278	EEE	N./A.	N./A.
ARG	1jy1	A	535	!	-176.890	-98.499	-24.489	304.614	184.010	182.761	266.473	85.294	61.051	68.379	ECC	N./A.	N./A.
ARG	1jy1	A	586	!	176.411	-134.452	151.802	295.671	151.098	301.485	167.930	62.527	19.610	26.656	TCB	N./A.	N./A.
ARG	1jy2	N	53	!	178.078	-67.777	-44.410	173.215	53.332	52.233	72.786	95.505	68.895	81.708	HHH	N./A.	N./A.
ARG	1jy2	N	68	!	-178.400	-66.637	-38.298	290.323	166.411	69.671	183.777	83.293	86.985	88.156	HHH	N./A.	N./A.
ARG	1jy2	N	73	!	177.883	-61.776	-42.590	291.209	167.987	170.413	166.160	58.457	65.304	65.793	HHH	N./A.	N./A.
ARG	1jy2	O	101	!	179.743	-63.460	-39.566	302.034	262.966	186.204	202.168	70.600	66.188	69.138	HHH	N./A.	N./A.
ARG	1jy2	O	108	!	178.537	-59.433	-45.265	288.489	169.224	181.164	160.854	33.333	81.083	71.926	HHH	N./A.	N./A.
ARG	1jyh	A	11	!	178.836	-122.469	133.547	282.624	173.934	164.050	71.567	76.696	95.362	95.024	CEE	N./A.	N./A.
ARG	1jyh	A	64	!	179.969	-126.662	140.315	298.735	164.121	297.138	172.324	84.512	76.127	80.590	CEE	N./A.	N./A.
ARG	1jyh	A	100	!	178.958	-114.663	126.529	173.370	163.232	290.169	167.923	35.470	63.864	59.184	EEE	N./A.	N./A.
ARG	1jyr	A	67	!	176.455	-49.963	-46.694	177.284	179.455	178.212	116.694	58.989	81.944	79.201	CHH	N./A.	N./A.
ARG	1jyr	A	86	!	-179.671	-131.083	159.573	55.370	188.482	176.136	74.107	86.275	95.338	95.163	EEE	N./A.	N./A.
ARG	1jyr	A	136	!	170.853	-75.962	-18.694	287.699	178.430	190.197	283.279	71.100	67.320	70.203	HTT	N./A.	N./A.
ARG	1jyr	A	142	!	178.857	-89.783	-17.988	292.070	189.821	299.715	180.831	62.473	24.140	30.686	TTT	N./A.	N./A.
ARG	1jz8	A	14	!	177.857	-90.465	72.795	290.023	189.234	68.721	84.187	26.655	53.171	47.607	CTT	N./A.	N./A.
ARG	1jz8	A	26	!	-177.781	-81.536	140.448	184.047	160.454	67.443	183.543	59.574	73.817	72.905	TBC	N./A.	N./A.
ARG	1jz8	A	37	!	176.090	-114.527	13.667	315.628	293.163	168.762	87.753	65.313	87.083	84.503	BTT	N./A.	N./A.
ARG	1jz8	A	43	!	-179.485	-60.790	-42.720	187.474	183.206	64.419	82.230	51.237	64.659	63.724	HHH	N./A.	N./A.
ARG	1jz8	A	46	!	174.634	-82.797	168.263	289.820	189.973	287.281	262.858	58.457	54.400	56.735	CCC	N./A.	N./A.
ARG	1jz8	A	52	!	-176.521	-108.732	149.870	291.683	175.685	47.776	200.948	49.901	50.743	51.866	EEE	N./A.	N./A.
ARG	1jz8	A	59	!	176.366	-105.390	144.938	298.886	278.826	296.555	156.397	35.385	40.287	39.358	EEE	N./A.	N./A.
ARG	1jz8	A	140	!	179.801	-118.929	158.414	79.166	177.757	65.414	195.155	87.255	65.221	72.534	EEE	N./A.	N./A.
ARG	1jz8	A	166	!	-164.688	-120.691	9.405	293.583	286.776	165.732	160.069	82.358	92.528	91.925	TTT	N./A.	N./A.
ARG	1jz8	A	183	!	179.360	-128.992	128.251	171.980	156.142	184.789	280.351	23.918	59.497	51.866	EEE	N./A.	N./A.
ARG	1jz8	A	190	!	177.708	-66.751	-42.621	178.003	162.338	194.081	177.891	69.792	75.549	76.458	ETT	N./A.	N./A.
ARG	1jz8	A	204	!	176.464	-96.608	108.761	308.067	309.259	172.303	102.528	56.968	95.018	90.119	EEC	N./A.	N./A.
ARG	1jz8	A	210	!	169.089	-124.062	175.830	291.544	180.225	184.867	162.872	78.929	93.819	92.262	CCC	N./A.	N./A.
ARG	1jz8	A	251	!	-172.637	-144.699	153.350	302.146	281.904	175.176	207.102	38.376	32.732	33.693	CTT	N./A.	N./A.
ARG	1jz8	A	255	!	178.748	-146.725	163.109	300.937	288.871	188.927	273.541	73.300	82.056	82.267	EEE	N./A.	N./A.
ARG	1jz8	A	282	!	-179.194	-97.557	3.028	300.861	276.161	291.760	164.708	62.312	77.139	76.076	TTE	N./A.	N./A.
ARG	1jz8	A	288	!	175.401	-138.045	162.814	304.662	185.761	178.648	172.099	69.740	58.883	62.828	TEE	N./A.	N./A.
ARG	1jz8	A	310	!	176.259	-118.792	127.519	184.017	73.985	166.135	170.155	48.119	87.721	81.398	EEE	N./A.	N./A.
ARG	1jz8	A	333	!	175.739	-155.286	150.787	86.035	275.913	182.712	277.339	89.346	78.324	83.665	CCC	N./A.	N./A.
ARG	1jz8	A	336	!	179.114	-153.158	154.691	83.450	185.738	194.290	265.891	59.362	30.492	35.811	EEE	N./A.	N./A.
ARG	1jz8	A	352	!	175.569	-102.916	78.334	297.195	164.342	163.748	77.474	93.522	87.574	91.369	EEE	N./A.	N./A.
ARG	1jz8	A	356	!	179.666	-132.368	122.706	165.947	179.259	170.396	279.088	82.602	72.899	77.535	ECC	N./A.	N./A.
ARG	1jz8	A	388	!	175.136	-107.908	132.194	167.205	164.473	174.244	237.127	95.011	95.155	95.265	EET	N./A.	N./A.
ARG	1jz8	A	404	!	-173.589	-83.509	-38.991	295.316	168.553	178.928	180.304	82.846	86.127	87.402	HHH	N./A.	N./A.
ARG	1jz8	A	425	!	-175.443	-53.752	-39.653	183.625	162.835	294.640	261.975	84.268	88.309	89.385	TTT	N./A.	N./A.
ARG	1jz8	A	439	!	-179.349	-67.013	-35.166	291.304	158.028	179.250	264.373	68.906	92.435	89.777	HHH	N./A.	N./A.
ARG	1jz8	A	442	!	-178.951	-71.374	-24.866	294.794	172.530	75.156	247.109	76.652	83.472	84.068	HHH	N./A.	N./A.
ARG	1jz8	A	446	!	-179.628	-83.988	-39.162	188.345	187.269	73.365	162.289	84.106	91.107	91.210	HHH	N./A.	N./A.
ARG	1jz8	A	448	!	-176.180	-65.479	-18.882	67.308	177.727	288.733	166.954	92.457	76.329	83.509	HHC	N./A.	N./A.
ARG	1jz8	A	482	!	-177.213	-139.450	140.887	291.072	169.706	171.850	102.381	92.826	95.079	95.150	TTC	N./A.	N./A.
ARG	1jz8	A	505	!	-178.034	-86.771	169.057	298.455	179.015	181.287	193.175	94.630	94.889	95.141	TTT	N./A.	N./A.
ARG	1jz8	A	531	!	-172.375	-78.943	163.072	286.261	173.848	284.511	191.247	90.522	95.172	95.145	CCC	N./A.	N./A.
ARG	1jz8	A	557	!	-178.159	-73.877	-27.569	292.054	178.565	164.186	103.915	92.457	95.216	95.229	HHH	N./A.	N./A.
ARG	1jz8	A	561	!	-175.472	-71.919	-10.718	286.289	168.690	49.131	217.873	89.118	90.185	91.567	TTE	N./A.	N./A.
ARG	1jz8	A	599	!	171.941	43.255	-127.151	57.770	185.528	172.425	76.680	52.010	74.290	71.622	TTT	N./A.	N./A.
ARG	1jz8	A	611	!	174.287	78.760	8.697	277.558	64.365	174.837	173.779	47.525	91.624	84.845	TTC	N./A.	N./A.
ARG	1jz8	A	645	!	-174.854	-104.791	151.371	67.214	180.266	288.646	272.632	38.547	72.574	67.000	TTC	N./A.	N./A.
ARG	1jz8	A	721	!	168.528	-77.162	131.945	282.439	177.096	174.874	88.114	41.308	61.335	58.673	EEE	N./A.	N./A.
ARG	1jz8	A	760	!	-178.050	-79.681	-13.776	299.808	179.407	66.297	181.146	57.394	67.928	67.793	ETT	N./A.	N./A.
ARG	1jz8	A	781	!	-173.750	-133.830	154.517	296.338	171.604	63.959	78.293	62.903	20.672	27.688	EEE	N./A.	N./A.
ARG	1jz8	A	786	!	172.591	-134.259	156.199	69.098	183.824	178.027	201.694	75.938	90.812	89.581	CCC	N./A.	N./A.
ARG	1jz8	A	853	!	179.403	-115.738	128.495	294.778	181.490	168.438	94.258	70.950	59.749	63.793	EEE	N./A.	N./A.
ARG	1jz8	A	857	!	179.181	-116.479	114.742	190.958	177.260	195.554	274.114	56.915	28.187	33.333	EEE	N./A.	N./A.
ARG	1jz8	A	881	!	-176.423	-159.203	163.310	45.738	148.434	50.865	90.999	77.187	88.971	88.268	CEE	N./A.	N./A.
ARG	1jz8	A	894	!	-171.830	-126.951	162.835	319.711	281.346	299.847	178.332	22.193	47.401	41.064	CEE	N./A.	N./A.
ARG	1jz8	A	909	!	177.659	-147.853	64.746	198.675	195.249	74.145	228.056	86.340	95.117	95.022	TBT	N./A.	N./A.
ARG	1jz8	A	917	!	174.504	-94.462	117.602	167.456	94.042	42.940	198.117	43.364	56.844	55.510	EEE	N./A.	N./A.
ARG	1jz8	A	938	!	170.646	-129.217	134.449	271.192	79.597	166.322	165.954	63.710	80.694	79.236	CEE	N./A.	N./A.
ARG	1jz8	A	942	!	-179.043	-106.696	-18.425	312.610	300.119	302.249	278.524	66.458	72.663	73.480	EEE	N./A.	N./A.
ARG	1jz8	A	961	!	-179.479	-87.131	11.958	307.856	289.153	303.147	276.474	37.350	52.429	50.246	ECC	N./A.	N./A.
ARG	1jz8	A	973	!	-177.279	-58.904	-30.409	66.844	185.129	191.153	175.831	37.479	75.260	68.724	CGG	N./A.	N./A.
ARG	1jz8	A	1013	!	178.205	-125.164	135.734	283.208	143.089	317.441	265.056	66.094	49.407	54.049	TEE	N./A.	N./A.
ARG	1k07	A	47	!	177.199	-87.024	126.138	192.542	164.866	66.326	73.204	59.415	38.295	42.872	EEE	N./A.	N./A.
ARG	1k07	A	78	!	-178.191	-111.672	16.672	305.265	298.513	287.661	174.528	52.062	52.686	53.979	TTE	N./A.	N./A.
ARG	1k07	A	179	!	179.494	-97.414	151.914	297.308	180.781	299.744	276.398	54.845	26.786	31.732	EEE	N./A.	N./A.
ARG	1k07	A	198	!	-178.701	-60.400	-33.164	300.354	174.136	178.988	280.948	70.600	90.609	88.324	TTT	N./A.	N./A.
ARG	1k07	A	255	A	176.529	-62.525	133.849	165.274	173.089	152.881	78.808	63.065	24.005	30.654	BCT	N./A.	N./A.
ARG	1k1e	A	39	!	-177.630	-72.920	-26.414	305.574	196.736	285.556	274.556	95.046	95.625	95.586	HHH	N./A.	N./A.
ARG	1k1e	A	60	!	-177.820	-125.655	151.602	289.957	172.599	75.595	91.837	22.456	27.527	25.188	CCC	N./A.	N./A.
ARG	1k1e	A	66	!	179.169	-65.371	-34.011	281.349	173.386	180.985	267.992	81.789	68.039	73.345	HHH	N./A.	N./A.
ARG	1k1e	A	67	!	179.108	-66.973	-42.011	177.703	45.422	183.088	253.896	70.800	53.943	58.810	HHH	N./A.	N./A.
ARG	1k1e	A	68	!	179.692	-64.258	-47.168	181.262	47.572	175.528	172.235	82.439	91.790	91.429	HHH	N./A.	N./A.
ARG	1k1e	A	149	!	179.494	-60.868	-38.002	183.951	52.295	178.976	279.314	88.333	95.373	95.227	HHH	N./A.	N./A.
ARG	1k2a	A	35	!	177.685	63.703	35.687	304.261	309.859	304.415	163.012	8.253	38.011	25.719	HCC	N./A.	N./A.
ARG	1k2a	A	114	!	-178.805	-61.335	158.989	74.345	171.554	177.604	90.415	55.160	63.580	63.690	ECT	N./A.	N./A.
ARG	1k2a	A	118	!	-167.075	-117.016	-17.212	289.984	186.429	294.238	161.182	12.937	37.244	28.656	TTT	N./A.	N./A.
ARG	1k2e	A	44	!	-179.679	-59.652	-51.838	172.426	181.224	62.310	69.926	53.505	65.000	64.483	HHH	N./A.	N./A.
ARG	1k2e	A	71	!	174.722	-112.401	153.899	300.211	302.383	195.092	187.733	78.259	80.583	82.298	ECC	N./A.	N./A.
ARG	1k2e	A	100	!	-179.538	-78.488	135.077	174.274	179.202	192.249	169.190	76.339	32.077	40.390	EEE	N./A.	N./A.
ARG	1k2e	A	118	!	174.889	-121.618	22.494	50.017	78.572	159.846	176.085	82.724	81.333	83.944	GGC	N./A.	N./A.
ARG	1k2e	A	126	!	-177.372	-67.978	-41.079	311.350	185.817	184.462	87.566	88.660	86.078	88.911	HHH	N./A.	N./A.
ARG	1k2e	A	138	!	179.788	-66.532	-35.371	297.135	149.870	170.439	67.515	55.691	45.989	48.929	HHH	N./A.	N./A.
ARG	1k2x	A	58	!	177.229	-59.629	-43.749	186.144	192.811	67.348	82.411	59.521	74.911	73.716	HHH	N./A.	N./A.
ARG	1k2x	A	104	!	-175.917	-61.756	-41.047	186.156	186.808	179.498	95.045	83.333	63.068	69.552	BTT	N./A.	N./A.
ARG	1k2x	A	111	!	179.022	-62.992	-38.103	181.216	90.979	178.004	257.529	63.172	61.051	63.276	HHH	N./A.	N./A.
ARG	1k2x	A	134	!	-177.234	-115.805	23.743	289.245	161.313	181.231	77.178	67.552	74.793	75.382	HCC	N./A.	N./A.
ARG	1k2x	A	138	!	176.691	-86.071	132.833	186.164	171.654	204.851	197.619	35.812	41.552	40.496	CBC	N./A.	N./A.
ARG	1k2x	A	149	!	-179.519	-72.272	-28.935	297.304	308.261	186.997	168.914	4.843	47.119	27.500	HHH	N./A.	N./A.
[truncated: 63,495,948 more chars]
